# Supplementary material for: The Prognostic Signature and Therapeutic Value of Phagocytic Regulatory Factors in Prostate Adenocarcinoma (PRAD)
Source: Front Genet. 2022 May 30;13:877278. doi: 10.3389/fgene.2022.877278 (PMC9190300; doi:10.3389/fgene.2022.877278)
Supplement: Supplementary file 6 [file DataSheet2.ZIP]

Archive with 27 entries (26 files):
- Supplementary tables/
- Supplementary tables/SupplementaryTable10_riskscore_GSE116918.txt
- Supplementary tables/SupplementaryTable10_riskscore_GSE70769.txt
- Supplementary tables/SupplementaryTable11_Risk_HRTCGA_multi.txt
- Supplementary tables/SupplementaryTable11_Risk_HRTCGA_sig.txt
- Supplementary tables/SupplementaryTable12_Risk_HRGEO_multi.txt
- Supplementary tables/SupplementaryTable12_Risk_HRGEO_sig.txt
- Supplementary tables/SupplementaryTable13_estimate_score.txt
- Supplementary tables/SupplementaryTable14_ssGSEA.txt
- Supplementary tables/SupplementaryTable15_cibersort_tcga.txt
- Supplementary tables/SupplementaryTable16_IMvigor210.txt
- Supplementary tables/SupplementaryTable16_IMvigor210_group.txt
- Supplementary tables/SupplementaryTable2_clin_IMvigor210.txt
- Supplementary tables/SupplementaryTable3_phagocytosis_score.txt
- Supplementary tables/SupplementaryTable4_phagocytosis_correlation.txt
- Supplementary tables/SupplementaryTable5__GOBP.csv
- Supplementary tables/SupplementaryTable5__GOCC.csv
- Supplementary tables/SupplementaryTable5__GOMF.csv
- Supplementary tables/SupplementaryTable5__KEGG.csv
- Supplementary tables/SupplementaryTable6_TvsN.txt
- Supplementary tables/SupplementaryTable7_keygene_HR.txt
- Supplementary tables/SupplementaryTable8_coef_gene.txt
- Supplementary tables/SupplementaryTable9_riskscore_group.txt
- Supplementary tables/SupplementaryTable_coef_gene_HPA.txt
- Supplementary tables/SupplementaryTable_deg_gse.txt
- Supplementary tables/SupplementaryTable_deg_gsea.txt
- Supplementary tables/Table1_Clin.txt
