# Supplementary material for: The Prognostic Signature and Therapeutic Value of Phagocytic Regulatory Factors in Prostate Adenocarcinoma (PRAD)
Source: Front Genet. 2022 May 30;13:877278. doi: 10.3389/fgene.2022.877278 (PMC9190300; doi:10.3389/fgene.2022.877278)
Supplement: Supplementary file 6 [file DataSheet2.ZIP › Supplementary tables/SupplementaryTable10_riskscore_GSE116918.txt]

GSM3263664	117	0	10.7876071428887	Low risk
GSM3263665	61	0	10.6662704366785	Low risk
GSM3263666	111	0	11.0460991764624	High risk
GSM3263667	92	1	10.9005823907044	High risk
GSM3263668	103	0	11.1935545366438	High risk
GSM3263669	109	0	9.89917050508678	Low risk
GSM3263670	106	0	10.9874295504131	High risk
GSM3263671	102	0	10.5767029397533	Low risk
GSM3263672	92	0	10.5315193116882	Low risk
GSM3263673	94	0	10.8522210759788	Low risk
GSM3263674	108	0	10.7842187668552	Low risk
GSM3263675	101	0	10.7391684530089	Low risk
GSM3263676	26	0	11.2562278896749	High risk
GSM3263677	92	0	11.3136532735314	High risk
GSM3263678	80	0	10.4669154305293	Low risk
GSM3263679	74	0	10.4000214088167	Low risk
GSM3263680	43	1	11.0920538942243	High risk
GSM3263681	31	1	11.2028605706584	High risk
GSM3263682	76	0	11.0996519420822	High risk
GSM3263683	57	1	11.9718262477254	High risk
GSM3263684	81	0	11.0406283953559	High risk
GSM3263685	75	0	11.4105053152656	High risk
GSM3263686	74	0	11.3817548965762	High risk
GSM3263687	76	0	10.8009597898458	Low risk
GSM3263688	36	0	11.7779106669946	High risk
GSM3263689	61	0	11.190062055344	High risk
GSM3263690	27	1	10.7269520865231	Low risk
GSM3263691	24	1	11.0865977822304	High risk
GSM3263692	93	1	11.437419786885	High risk
GSM3263693	94	1	11.4868823341121	High risk
GSM3263694	57	1	11.3761123835672	High risk
GSM3263695	28	1	10.9842995110534	High risk
GSM3263696	16	1	10.3167077501739	Low risk
GSM3263697	85	1	10.7013088917386	Low risk
GSM3263698	32	1	11.8552597818311	High risk
GSM3263699	90	1	10.6290717907298	Low risk
GSM3263700	41	1	10.4035517963095	Low risk
GSM3263701	64	1	10.3098334690529	Low risk
GSM3263702	102	1	9.84957512970637	Low risk
GSM3263703	36	1	11.5444152885137	High risk
GSM3263704	110	0	10.663874477915	Low risk
GSM3263705	112	0	10.1276808402382	Low risk
GSM3263706	117	0	10.5923026189169	Low risk
GSM3263707	112	0	11.2460212779416	High risk
GSM3263708	108	0	10.4458469090913	Low risk
GSM3263709	107	0	10.3120534203536	Low risk
GSM3263710	114	0	10.4540785581579	Low risk
GSM3263711	63	1	10.7746146446667	Low risk
GSM3263712	116	0	11.1291264631028	High risk
GSM3263713	91	0	10.877809142764	High risk
GSM3263714	103	0	10.8526727398313	Low risk
GSM3263715	75	1	10.3798404331438	Low risk
GSM3263716	92	1	11.1562512447732	High risk
GSM3263717	63	1	10.8963236902759	High risk
GSM3263718	22	0	10.7853585625824	Low risk
GSM3263719	40	1	10.6126373590362	Low risk
GSM3263720	44	1	11.3682943872429	High risk
GSM3263721	91	1	10.9433307645042	High risk
GSM3263722	106	1	11.3623254774848	High risk
GSM3263723	62	1	10.9973973561426	High risk
GSM3263724	113	0	10.4441249163711	Low risk
GSM3263725	108	0	10.4505135485775	Low risk
GSM3263726	55	0	10.9037102249088	High risk
GSM3263727	113	0	10.9667055784193	High risk
GSM3263728	106	0	11.1751019062243	High risk
GSM3263729	25	1	10.6239160327204	Low risk
GSM3263730	109	0	10.9273817475949	High risk
GSM3263731	28	1	10.8621100522204	High risk
GSM3263732	113	0	10.7959777116265	Low risk
GSM3263733	111	0	10.7024817561396	Low risk
GSM3263734	96	0	10.2463579968689	Low risk
GSM3263735	112	0	10.5207032534922	Low risk
GSM3263736	105	0	10.2890044984803	Low risk
GSM3263737	110	0	12.0709472413166	High risk
GSM3263738	81	0	11.0413934224886	High risk
GSM3263739	115	0	10.7951364932055	Low risk
GSM3263740	104	0	10.4311952252529	Low risk
GSM3263741	93	0	11.0577597125127	High risk
GSM3263742	111	0	10.7897677715385	Low risk
GSM3263743	28	0	10.4904492167101	Low risk
GSM3263744	98	0	9.86228413933047	Low risk
GSM3263745	107	0	11.0680042256561	High risk
GSM3263746	52	1	10.3633736809957	Low risk
GSM3263747	109	0	10.9766427471125	High risk
GSM3263748	106	0	10.564616044162	Low risk
GSM3263749	104	0	11.5332472502649	High risk
GSM3263750	108	0	11.0855643020138	High risk
GSM3263751	29	0	10.9914412600427	High risk
GSM3263752	98	0	10.5970363322505	Low risk
GSM3263753	35	0	10.6119940341327	Low risk
GSM3263754	101	0	10.7981738634039	Low risk
GSM3263755	38	0	10.4462476102113	Low risk
GSM3263756	102	0	10.9439384032963	High risk
GSM3263757	84	1	11.581435815502	High risk
GSM3263758	10	1	11.1041601231224	High risk
GSM3263759	24	1	10.4982043648803	Low risk
GSM3263760	80	0	10.4364973096477	Low risk
GSM3263761	104	0	10.9774133343659	High risk
GSM3263762	54	0	10.1561345495019	Low risk
GSM3263763	30	0	10.6613851172423	Low risk
GSM3263764	106	0	10.7882421920444	Low risk
GSM3263765	102	0	10.8187561461239	Low risk
GSM3263766	94	0	10.5644695314466	Low risk
GSM3263767	100	0	10.9226193538241	High risk
GSM3263768	102	0	10.7773900282681	Low risk
GSM3263769	105	0	11.1103116430143	High risk
GSM3263770	103	0	10.6925778604433	Low risk
GSM3263771	99	0	10.811657610364	Low risk
GSM3263772	91	0	10.3110052810904	Low risk
GSM3263773	102	0	10.8576801211177	Low risk
GSM3263774	74	1	11.5292326485284	High risk
GSM3263775	100	0	11.330400406732	High risk
GSM3263776	33	0	11.8938848483075	High risk
GSM3263777	100	0	10.7185505308389	Low risk
GSM3263778	91	0	11.2396020552052	High risk
GSM3263779	87	1	11.1647552841686	High risk
GSM3263780	45	0	10.2381001152767	Low risk
GSM3263781	92	0	10.7276429661072	Low risk
GSM3263782	100	0	10.4180102385132	Low risk
GSM3263783	96	0	10.2423257434333	Low risk
GSM3263784	96	0	11.2520887368006	High risk
GSM3263785	95	0	10.1024615887849	Low risk
GSM3263786	91	1	10.9842211112367	High risk
GSM3263787	96	0	11.0425780064397	High risk
GSM3263788	84	0	10.3996758477682	Low risk
GSM3263789	95	0	11.2365725451425	High risk
GSM3263790	96	0	10.2853671069709	Low risk
GSM3263791	86	0	11.5001250745057	High risk
GSM3263792	55	1	11.1581476359877	High risk
GSM3263793	94	0	11.2360548676202	High risk
GSM3263794	43	1	10.9379029772269	High risk
GSM3263795	71	0	10.4525520969271	Low risk
GSM3263796	90	0	10.4865922376834	Low risk
GSM3263797	94	0	10.5169861912225	Low risk
GSM3263798	94	0	11.5363175822623	High risk
GSM3263799	90	0	10.4590877143172	Low risk
GSM3263800	83	0	10.3084002192276	Low risk
GSM3263801	78	1	10.2733840993633	Low risk
GSM3263802	76	1	10.3122319031898	Low risk
GSM3263803	84	0	11.0941183565792	High risk
GSM3263804	88	0	10.9200320471971	High risk
GSM3263805	62	1	11.2028291413124	High risk
GSM3263806	94	0	11.3577852504564	High risk
GSM3263807	81	1	11.4430186557339	High risk
GSM3263808	82	0	11.0112229087522	High risk
GSM3263809	94	0	11.0763695269527	High risk
GSM3263810	34	0	10.6479678037941	Low risk
GSM3263811	91	0	10.607084668653	Low risk
GSM3263812	12	0	10.7454235767418	Low risk
GSM3263813	90	0	10.2997033772167	Low risk
GSM3263814	89	0	10.1919368786636	Low risk
GSM3263815	84	0	10.7753513904067	Low risk
GSM3263816	91	0	11.2708467547923	High risk
GSM3263817	91	0	10.6420390925979	Low risk
GSM3263818	65	0	11.1635199176238	High risk
GSM3263819	53	1	11.3766251671359	High risk
GSM3263820	89	0	11.8877840975699	High risk
GSM3263821	82	0	11.1757926575334	High risk
GSM3263822	89	0	11.0879278448529	High risk
GSM3263823	15	0	10.7985298052636	Low risk
GSM3263824	87	0	11.0852535134102	High risk
GSM3263825	83	0	10.6634597971826	Low risk
GSM3263826	92	0	11.4615750541306	High risk
GSM3263827	18	1	10.6647243481447	Low risk
GSM3263828	84	0	11.1095152936263	High risk
GSM3263829	81	0	10.6577200154533	Low risk
GSM3263830	80	0	11.0286500613922	High risk
GSM3263831	86	0	10.5478110508362	Low risk
GSM3263832	85	0	10.889408159648	High risk
GSM3263833	85	0	10.3436420893368	Low risk
GSM3263834	74	0	10.3607606732939	Low risk
GSM3263835	86	0	11.0408380661081	High risk
GSM3263836	85	0	10.298200332128	Low risk
GSM3263837	85	0	10.7539211059866	Low risk
GSM3263838	87	0	11.4746119584529	High risk
GSM3263839	88	0	10.7745682936015	Low risk
GSM3263840	82	1	10.5811032559654	Low risk
GSM3263841	51	1	10.8374651827335	Low risk
GSM3263842	87	0	11.0624674797499	High risk
GSM3263843	56	0	10.7139612872441	Low risk
GSM3263844	38	1	10.817037240512	Low risk
GSM3263845	75	0	11.3597330182973	High risk
GSM3263846	73	0	10.346603804033	Low risk
GSM3263847	83	0	11.4812660116871	High risk
GSM3263848	83	0	11.3481091503682	High risk
GSM3263849	84	0	11.0074600883122	High risk
GSM3263850	82	0	10.3219514288268	Low risk
GSM3263851	77	0	11.0518892015642	High risk
GSM3263852	77	0	10.6000640665413	Low risk
GSM3263853	81	0	10.4344620185214	Low risk
GSM3263854	78	0	11.0045787120709	High risk
GSM3263855	77	0	10.7060551060439	Low risk
GSM3263856	82	0	11.3473994356707	High risk
GSM3263857	79	0	10.9665861772116	High risk
GSM3263858	11	0	10.9458107725597	High risk
GSM3263859	76	0	10.4738662331763	Low risk
GSM3263860	78	0	10.8286858814136	Low risk
GSM3263861	78	0	11.2244293552587	High risk
GSM3263862	78	0	10.478084887148	Low risk
GSM3263863	77	0	10.8052476741654	Low risk
GSM3263864	81	0	11.4439706346404	High risk
GSM3263865	79	0	11.0885947033117	High risk
GSM3263866	80	0	11.3299116712862	High risk
GSM3263867	79	1	11.737652739542	High risk
GSM3263868	79	0	11.7596146524396	High risk
GSM3263869	80	0	10.9863001317967	High risk
GSM3263870	74	0	10.8152093302767	Low risk
GSM3263871	80	1	12.045647383784	High risk
GSM3263872	78	0	11.5449704218162	High risk
GSM3263873	75	0	12.5194738282852	High risk
GSM3263874	63	0	10.7048102473639	Low risk
GSM3263875	66	0	10.8255617102767	Low risk
GSM3263876	79	0	10.5008995992347	Low risk
GSM3263877	61	1	11.0836597228154	High risk
GSM3263878	80	0	10.2150678867052	Low risk
GSM3263879	80	0	10.3606652554168	Low risk
GSM3263880	21	0	11.24355448103	High risk
GSM3263881	62	0	11.1729963341426	High risk
GSM3263882	66	0	10.7292163364108	Low risk
GSM3263883	79	0	11.1530363169342	High risk
GSM3263884	78	0	10.8076970001039	Low risk
GSM3263885	61	1	10.6642734348275	Low risk
GSM3263886	77	0	10.9866309224956	High risk
GSM3263887	65	0	10.7511091876296	Low risk
GSM3263888	73	0	10.5870062785386	Low risk
GSM3263889	68	1	10.741008522389	Low risk
GSM3263890	78	0	11.6740394466901	High risk
GSM3263891	25	1	11.8209868682382	High risk
GSM3263892	55	1	11.5998999690405	High risk
GSM3263893	76	0	10.6833376176003	Low risk
GSM3263894	67	0	10.831878023832	Low risk
GSM3263895	70	0	10.7736725753671	Low risk
GSM3263896	56	1	11.9638106784337	High risk
GSM3263897	70	0	11.4502782458708	High risk
GSM3263898	19	0	11.5407883438868	High risk
GSM3263899	70	0	10.5271236866852	Low risk
GSM3263900	74	0	10.8167216240863	Low risk
GSM3263901	75	0	11.2402443398939	High risk
GSM3263902	69	0	11.6663894222213	High risk
GSM3263903	101	0	10.6016748594356	Low risk
GSM3263904	95	0	10.1713388172347	Low risk
GSM3263905	89	0	11.5410198831148	High risk
GSM3263906	106	0	11.4060386650225	High risk
GSM3263907	54	1	11.5356743405295	High risk
GSM3263908	89	0	11.693673199054	High risk
GSM3263909	96	0	11.0161722585461	High risk
GSM3263910	72	0	10.9392989414278	High risk
GSM3263911	98	0	11.038701078059	High risk
