# Supplementary material for: The Prognostic Signature and Therapeutic Value of Phagocytic Regulatory Factors in Prostate Adenocarcinoma (PRAD)
Source: Front Genet. 2022 May 30;13:877278. doi: 10.3389/fgene.2022.877278 (PMC9190300; doi:10.3389/fgene.2022.877278)
Supplement: Supplementary file 6 [file DataSheet2.ZIP › Supplementary tables/SupplementaryTable10_riskscore_GSE70769.txt]

GSM1817906	12.0328767123288	1	18.0062228621264	High risk
GSM1817907	19.2986301369863	1	18.3031306527427	High risk
GSM1817908	0.361643835616439	1	18.405444668781	High risk
GSM1817909	61.545205479452	1	17.3288564015432	Low risk
GSM1817910	10.1260273972603	1	17.8178860004787	High risk
GSM1817911	8.08767123287671	1	17.9792760038119	High risk
GSM1817912	24.1643835616439	1	17.9221084011491	High risk
GSM1817913	7.62739726027397	1	17.5441400361379	Low risk
GSM1817914	3.58356164383561	1	17.9576491796919	High risk
GSM1817915	2.92602739726027	1	18.198691470617	High risk
GSM1817916	NA	0	17.8086259942565	High risk
GSM1817917	18.3123287671232	1	17.6058787587924	Low risk
GSM1817918	1.38082191780822	1	18.4945806433106	High risk
GSM1817919	98.2684931506849	1	17.5856974699359	Low risk
GSM1817920	NA	0	17.3380950787434	Low risk
GSM1817921	34.0602739726027	1	17.3640124560225	Low risk
GSM1817922	1.57808219178082	1	18.1264729353072	High risk
GSM1817923	NA	0	17.8698432057062	High risk
GSM1817924	NA	0	17.4729418844955	Low risk
GSM1817925	1.41369863013698	1	18.2223212334918	High risk
GSM1817926	NA	0	17.7392775960967	Low risk
GSM1817927	NA	0	17.3848033315085	Low risk
GSM1817928	NA	0	17.8345194525278	High risk
GSM1817929	26.8602739726027	1	18.278638751493	High risk
GSM1817930	28.9315068493151	1	17.8679227510217	High risk
GSM1817931	16.3397260273973	1	17.5941544810695	Low risk
GSM1817932	NA	0	17.8824752322792	High risk
GSM1817933	NA	0	18.0670294884504	High risk
GSM1817934	NA	0	17.4280731014249	Low risk
GSM1817935	NA	0	17.9395385744866	High risk
GSM1817936	NA	0	17.2750491878017	Low risk
GSM1817937	NA	0	17.175580750073	Low risk
GSM1817938	63.1561643835617	1	17.3122833066246	Low risk
GSM1817939	NA	0	17.4078905669841	Low risk
GSM1817940	NA	0	17.5260824169279	Low risk
GSM1817941	1.80821917808219	1	18.0001745610037	High risk
GSM1817942	NA	0	17.823620738634	High risk
GSM1817943	NA	0	17.6810199179987	Low risk
GSM1817944	23.704109589041	1	17.6999203520075	Low risk
GSM1817945	NA	0	17.6679016999709	Low risk
GSM1817946	NA	0	17.7575854675545	Low risk
GSM1817947	NA	0	17.8258048956122	High risk
GSM1817948	41.7205479452054	1	17.8112717135135	High risk
GSM1817949	1.77534246575342	1	18.1797352157815	High risk
GSM1817950	NA	0	17.6424015586198	Low risk
GSM1817951	NA	0	17.7005935661357	Low risk
GSM1817952	NA	0	17.5343408568257	Low risk
GSM1817953	NA	0	17.3974456209218	Low risk
GSM1817954	NA	0	17.9440466055479	High risk
GSM1817955	30.0164383561644	1	17.8650541882105	High risk
GSM1817956	36.558904109589	1	17.4216152126362	Low risk
GSM1817957	22.9808219178082	1	17.9718355309277	High risk
GSM1817958	NA	0	17.6270386896794	Low risk
GSM1817959	NA	0	17.4323969264993	Low risk
GSM1817960	NA	0	17.556603583397	Low risk
GSM1817961	NA	0	17.7781561870415	High risk
GSM1817962	66.9698630136986	1	17.5158526627936	Low risk
GSM1817963	NA	0	17.9227515194915	High risk
GSM1817964	NA	0	17.9125184552403	High risk
GSM1817965	19.8904109589041	1	18.4871799482046	High risk
GSM1817966	NA	0	17.6197954145567	Low risk
GSM1817967	NA	0	17.3717811096871	Low risk
GSM1817968	36.5917808219178	1	17.8430298175654	High risk
GSM1817969	NA	0	17.56185049246	Low risk
GSM1817970	NA	0	17.5749562718761	Low risk
GSM1817971	NA	0	17.1121774207462	Low risk
GSM1817972	36.6904109589041	1	18.5780146409524	High risk
GSM1817973	NA	0	17.7386031835568	Low risk
GSM1817974	NA	0	17.767964839226	High risk
GSM1817975	NA	0	17.888783007795	High risk
GSM1817976	0.854794520547945	1	17.6735543698866	Low risk
GSM1817977	47.6054794520548	1	18.0520967168987	High risk
GSM1817978	1.41369863013698	1	17.6837114773787	Low risk
GSM1817979	NA	0	18.0480049016582	High risk
GSM1817980	NA	0	17.7522726754398	Low risk
GSM1817981	42.4767123287671	1	17.5505474178135	Low risk
GSM1817982	42.8054794520548	1	17.6542502079284	Low risk
GSM1817983	6.24657534246575	1	17.9506077540468	High risk
GSM1817984	1.51232876712329	1	17.5125406369143	Low risk
GSM1817985	NA	0	17.7382937767733	Low risk
GSM1817986	1.01917808219178	1	17.3814421978261	Low risk
GSM1817987	NA	0	17.9005607830393	High risk
GSM1817988	18.4438356164383	1	19.0193210233147	High risk
GSM1817989	NA	0	17.7223996883062	Low risk
GSM1817990	64.241095890411	1	17.8509266411722	High risk
GSM1817991	29.8191780821917	1	17.6277535121432	Low risk
GSM1817992	NA	0	18.0880701013897	High risk
GSM1817993	38.0054794520548	1	17.8487944219342	High risk
GSM1817994	NA	0	17.5617161111281	Low risk
GSM1817995	NA	0	17.4994090143058	Low risk
GSM1817996	1.57808219178082	1	18.0094475631365	High risk
GSM1817997	NA	0	18.0775122950091	High risk
GSM1817998	NA	0	17.7953184309754	High risk
GSM1817999	1.34794520547946	1	18.2038560023514	High risk
