# Supplementary material for: The Prognostic Signature and Therapeutic Value of Phagocytic Regulatory Factors in Prostate Adenocarcinoma (PRAD)
Source: Front Genet. 2022 May 30;13:877278. doi: 10.3389/fgene.2022.877278 (PMC9190300; doi:10.3389/fgene.2022.877278)
Supplement: Supplementary file 6 [file DataSheet2.ZIP › Supplementary tables/SupplementaryTable11_Risk_HRTCGA_multi.txt]

	p_value	HR	Low 95%CI	High 95%CI
recurrence	0	4.41	2.64	7.36
tnm_T	0.1292743	1.62	0.87	3.03
psa_group	0.650853	1.15	0.63	2.11
gleason_group	0.1745716	4.01	0.54	29.72
Risk	0.0001506	2.78	1.64	4.72
