# Supplementary material for: The Prognostic Signature and Therapeutic Value of Phagocytic Regulatory Factors in Prostate Adenocarcinoma (PRAD)
Source: Front Genet. 2022 May 30;13:877278. doi: 10.3389/fgene.2022.877278 (PMC9190300; doi:10.3389/fgene.2022.877278)
Supplement: Supplementary file 6 [file DataSheet2.ZIP › Supplementary tables/SupplementaryTable11_Risk_HRTCGA_sig.txt]

	p_value	HR	Low 95%CI	High 95%CI
age_group	0.0562377759414856	1.53934835722165	0.988593423247967	2.39693417855828
recurrence	4.01496225188161e-22	8.05079979416173	5.27537013226037	12.2864132185361
tnm_T	1.46189799912453e-05	3.56252429470773	2.00565756282944	6.3278894590951
tnm_N	0.303741992485375	1.26850336725735	0.806199508871994	1.99590892209131
tnm_M	0.154839682325375	0.433374888727491	0.136953705740225	1.37136701168066
lymph_node	0.108175714432954	1.97527255982726	0.860882574703348	4.53221124489718
psa_group	0.0014364755243408	2.4257015399324	1.40664226143438	4.18303084028654
gleason_group	0.0255415759014889	9.45260332079617	1.31621436946936	67.8853776504125
Risk	1.77404780744137e-09	4.6547031196025	2.8206123678158	7.68140329343266
