# Supplementary material for: The Prognostic Signature and Therapeutic Value of Phagocytic Regulatory Factors in Prostate Adenocarcinoma (PRAD)
Source: Front Genet. 2022 May 30;13:877278. doi: 10.3389/fgene.2022.877278 (PMC9190300; doi:10.3389/fgene.2022.877278)
Supplement: Supplementary file 6 [file DataSheet2.ZIP › Supplementary tables/SupplementaryTable12_Risk_HRGEO_multi.txt]

	p_value	HR	Low 95%CI	High 95%CI
age_group	0.3469738	0.71	0.35	1.45
psa_group	0.6071861	0.87	0.5	1.5
gleason_group	0.3809785	1.48	0.61	3.6
stage	0.0381002	1.84	1.03	3.28
Risk	0.1153681	1.56	0.9	2.72
