# Supplementary material for: The Prognostic Signature and Therapeutic Value of Phagocytic Regulatory Factors in Prostate Adenocarcinoma (PRAD)
Source: Front Genet. 2022 May 30;13:877278. doi: 10.3389/fgene.2022.877278 (PMC9190300; doi:10.3389/fgene.2022.877278)
Supplement: Supplementary file 6 [file DataSheet2.ZIP › Supplementary tables/SupplementaryTable12_Risk_HRGEO_sig.txt]

	p_value	HR	Low 95%CI	High 95%CI
age_group	0.329593727837427	0.701172543113769	0.343461188555457	1.43143665601462
psa_group	0.750162221801813	1.08891670770074	0.644593770759615	1.83951451301259
gleason_group	0.0945727371125062	2.06157672438102	0.882738763272957	4.81467311433267
stage	0.0128448886380674	2.00313221886785	1.15887528618072	3.46244219211064
Risk	0.0390349509890551	1.76897307191243	1.02911920992953	3.04072229821224
