# Supplementary material for: The Prognostic Signature and Therapeutic Value of Phagocytic Regulatory Factors in Prostate Adenocarcinoma (PRAD)
Source: Front Genet. 2022 May 30;13:877278. doi: 10.3389/fgene.2022.877278 (PMC9190300; doi:10.3389/fgene.2022.877278)
Supplement: Supplementary file 6 [file DataSheet2.ZIP › Supplementary tables/SupplementaryTable13_estimate_score.txt]

	StromalScore	ImmuneScore	ESTIMATEScore	TumorPurity
TCGA-EJ-5505-01A	-1153.09784175668	-721.519663978102	-1874.61750573478	0.946102243715147
TCGA-ZG-A9L6-01A	180.97881566316	109.91427589959	290.89309156275	0.797481504200645
TCGA-HC-A8D0-01A	-266.19569372178	166.851935165569	-99.3437585562108	0.830715457080468
TCGA-VN-A88I-01A	689.178985658436	298.562458015755	987.741443674191	0.731705099895823
TCGA-KK-A8IA-01A	-1016.3093031921	-848.874440430334	-1865.18374362243	0.945652854941885
TCGA-KC-A7FA-01A	-696.247643137252	-263.833434487852	-960.081077625105	0.894243387861471
TCGA-KK-A6E1-01A	-1178.80049420088	-665.245251968259	-1844.04574616914	0.944639338240403
TCGA-H9-7775-01A	-476.674299573454	-661.374757451067	-1138.04905702452	0.905629382694995
TCGA-HC-8262-01A	-1110.11056044561	-789.531160994459	-1899.64172144007	0.947285511440287
TCGA-EJ-7797-01A	-943.911259714346	-325.99217837919	-1269.90343809354	0.913666995499998
TCGA-HC-7738-01A	-1156.44753828706	-594.492042490046	-1750.9395807771	0.940067001840204
TCGA-V1-A8MG-01A	-340.69884323903	-175.928861930392	-516.627705169422	0.863235327542782
TCGA-ZG-A8QX-01A	-831.588716750954	-451.717750452465	-1283.30646720342	0.914464906856071
TCGA-XK-AAJP-01A	-715.141767826401	-311.500603833879	-1026.64237166028	0.898573692943748
TCGA-G9-6379-01A	-331.715251503956	1021.10384728095	689.388595776996	0.760845400346224
TCGA-EJ-7314-01A	-1310.82046667307	-750.005670399951	-2060.82613707302	0.954600116640184
TCGA-EJ-7125-01A	-419.194258900152	-198.985881245601	-618.180140145752	0.870664078260782
TCGA-VP-A87J-01A	-896.675581692401	-792.736578644428	-1689.41216033683	0.936949050999402
TCGA-EJ-8468-01A	165.580684425984	315.102872318365	480.683556744349	0.780365658352402
TCGA-EJ-5527-01A	37.5688621552873	96.3427694574192	133.911631612707	0.811171435288812
TCGA-G9-6333-01A	-460.115957474183	-234.693645858985	-694.809603333168	0.876141682368241
TCGA-HC-7749-01A	-356.295101052429	-269.885702200105	-626.180803252534	0.871241141575872
TCGA-G9-6338-01A	-228.830456040159	-489.486019223892	-718.316475264052	0.877799806955605
TCGA-ZG-A9L0-01A	398.079066240251	752.847580306612	1150.92664654686	0.715169403085664
TCGA-J4-AATZ-01A	-1204.01499836774	-736.745140313244	-1940.76013868099	0.949202028964627
TCGA-HC-7232-01A	-466.450182726328	-683.197487512509	-1149.64767023884	0.906350066842078
TCGA-EJ-A7NN-01A	-489.947186154697	101.679363087388	-388.267823067309	0.853571322228045
TCGA-CH-5750-01A	-809.415596355843	332.310743795971	-477.104852559872	0.860292211632661
TCGA-QU-A6IP-01A	-840.981085500347	-629.38859447493	-1470.36967997528	0.925230372379749
TCGA-J4-A67Q-01A	45.6717239984715	402.245900141118	447.91762413959	0.783364213278549
TCGA-G9-6348-01A	-131.594417484379	24.6656522069604	-106.928765277419	0.831334763768023
TCGA-YL-A8SC-01A	-386.980825337498	234.099177573599	-152.881647763899	0.835064699330232
TCGA-VP-A878-01A	-186.37878415992	-28.8306384357586	-215.209422595679	0.840063015435153
TCGA-KK-A7B1-01A	-129.617475981106	-454.297400988045	-583.914876969152	0.868179055052576
TCGA-EJ-5525-01A	403.237266180192	-516.437546093129	-113.200279912936	0.83184604712187
TCGA-HC-7752-01A	-793.826954272294	-414.059310277763	-1207.88626455006	0.90992898719246
TCGA-FC-7708-01A	78.5238127302952	14.6188391525547	93.14265188285	0.814656624482341
TCGA-2A-A8W3-01A	-692.299936980025	-592.394338653957	-1284.69427563398	0.914547323922124
TCGA-G9-6362-01A	-612.717878587522	-392.909618334775	-1005.6274969223	0.897215766139705
TCGA-WW-A8ZI-01A	-970.241388862189	-450.640392446477	-1420.88178130867	0.922449886487326
TCGA-EJ-A8FP-01A	-365.092689372837	-11.4162541851993	-376.508943558036	0.852670811602161
TCGA-G9-6370-01A	-323.024601661403	-168.677421129238	-491.702022790641	0.861382584650389
TCGA-G9-6377-01A	-679.770708499872	-146.476098899727	-826.246807399598	0.885278525985699
TCGA-ZG-A9N3-01A	-1054.26968049919	419.381665624329	-634.888014874856	0.871867800542588
TCGA-Y6-A8TL-01A	-659.601094014571	-717.740540846404	-1377.34163486097	0.919963318140882
TCGA-CH-5790-01A	-1118.12015639489	-466.76675706405	-1584.88691345894	0.931477090304918
TCGA-ZG-A9L4-01A	232.555643535577	-35.315475225078	197.240168310499	0.80570014815694
TCGA-EJ-5519-01A	-551.519497339936	-640.939263846088	-1192.45876118602	0.908987388972377
TCGA-XK-AAK1-01A	-1084.36686397446	-399.737142952931	-1484.10400692739	0.925993388816103
TCGA-EJ-5495-01A	305.820036592902	311.805846543127	617.62588313603	0.767638880358464
TCGA-VN-A88O-01A	-929.014530723129	-226.035857465981	-1155.05038818911	0.906684869957466
TCGA-HC-8216-01A	-512.186069035513	130.750012604075	-381.436056431439	0.853048445825907
TCGA-2A-AAYF-01A	-956.105054308092	-825.992154996993	-1782.09720930509	0.941616707957513
TCGA-HI-7169-01A	-216.257150328851	-488.559570540445	-704.816720869296	0.876848839388787
TCGA-EJ-5498-01A	161.625038992996	148.388124120096	310.013163113092	0.795785019122577
TCGA-CH-5738-01A	21.3937460026138	728.976194263894	750.369940266508	0.755006165452538
TCGA-KK-A7B2-01A	-60.6834952503031	1050.66501054383	989.981515293529	0.731480931981787
TCGA-J4-A67S-01A	-1077.62436196371	-8.98304965099008	-1086.6074116147	0.90240142590187
TCGA-YL-A9WJ-01A	-178.710862357102	167.885301561509	-10.8255607955932	0.823412122018452
TCGA-HC-7819-01A	-1389.89160216968	-987.39678889298	-2377.28839106266	0.967403262784146
TCGA-ZG-A8QZ-01A	2.10510467164135	273.721058131563	275.826162803204	0.798813937350884
TCGA-KK-A7AW-01A	-842.067331341036	694.277291405779	-147.790039935257	0.834653288791179
TCGA-ZG-A9LS-01A	519.874217110826	1136.31768129898	1656.19189840981	0.661411666104464
TCGA-KK-A7B3-01A	-78.9612621113845	440.250440953805	361.289178842421	0.79120449311907
TCGA-TP-A8TT-01A	-174.416776882451	856.381356147105	681.964579264654	0.761552129530718
TCGA-G9-A9S7-01A	-1407.74665954996	-547.335200959099	-1955.08186050906	0.949861444276557
TCGA-EJ-5514-01A	121.070028134045	202.883690175038	323.953718309084	0.794544149937354
TCGA-H9-A6BX-01A	124.33867143918	342.048929100137	466.387600539317	0.781676168299623
TCGA-EJ-7328-01A	32.4438368737314	851.942682668363	884.386519542095	0.741961581574069
TCGA-J4-A67K-01A	-792.463425696776	362.151637918241	-430.311787778535	0.856770284319574
TCGA-2A-AAYU-01A	-903.58449467351	-990.898542357998	-1894.48303703151	0.947042628861198
TCGA-2A-A8W1-01A	-1728.30361564756	-939.817084772385	-2668.12070041995	0.977329621121516
TCGA-G9-A9S0-01A	-903.865835130292	-18.083213643694	-921.949048773986	0.891724129677762
TCGA-EJ-A46E-01A	-812.391299749194	-275.518771703776	-1087.91007145297	0.902483803402285
TCGA-EJ-A65J-01A	-586.403955663383	-486.390228399787	-1072.79418406317	0.901525876763493
TCGA-EJ-5526-01A	-121.187756521166	-116.287136636925	-237.474893158091	0.841831548745984
TCGA-HC-7075-01A	-1106.91412861413	-292.823834941639	-1399.73796355577	0.921247067416155
TCGA-KK-A8IK-01A	-1463.58567937294	-913.600981510528	-2377.18666088347	0.967399481078757
TCGA-EJ-5531-01A	-310.883740701787	383.207367968362	72.3236272665744	0.816425120270622
TCGA-EJ-5542-01A	-252.553707278395	-473.014023795527	-725.567731073922	0.87830918676398
TCGA-CH-5767-01A	-938.374096386906	-897.124455963939	-1835.49855235084	0.944226937916652
TCGA-KK-A6E6-01A	-193.887411446671	-149.4311848203	-343.318596266971	0.85011535482755
TCGA-CH-5743-01A	-700.311822632998	774.930789612975	74.6189669799769	0.816230513697951
TCGA-HC-7821-01A	322.731641750047	354.47305538272	677.204697132767	0.762004770707653
TCGA-M7-A720-01A	-948.808078749342	-451.680964227235	-1400.48904297658	0.921289946536868
TCGA-HC-A4ZV-01A	57.6384060101862	498.297367729963	555.935773740149	0.773410771774417
TCGA-HC-8261-01A	-700.789813570819	-48.4925429455798	-749.282356516399	0.879968119115268
TCGA-G9-6356-01A	-207.407777412877	292.236045177767	84.82826776489	0.815363812740565
TCGA-ZG-A9NI-01A	184.172741772664	-354.449639916293	-170.276898143629	0.836466744526921
TCGA-HC-7078-01A	-547.598003472614	-51.6819510911686	-599.279954563782	0.869296098128947
TCGA-EJ-7782-01A	-495.397724562934	-400.806195337312	-896.203919900246	0.890007429734857
TCGA-HC-7737-01A	-11.8643999853833	484.050021322591	472.185621337208	0.781145078481341
TCGA-H9-A6BY-01A	-1157.07821454348	-1100.46414534575	-2257.54235988923	0.962802752659112
TCGA-J9-A8CP-01A	-221.820746272878	-325.625875589131	-547.446621862008	0.865510138591269
TCGA-EJ-A46B-01A	-953.754355010983	-891.794133317911	-1845.54848832889	0.944711691557765
TCGA-VN-A943-01A	-1985.05016056066	-1408.34533006498	-3393.39549062565	0.99429418318753
TCGA-HC-A9TH-01A	-140.216666228392	3.39245846077713	-136.824207767615	0.833765647921593
TCGA-G9-6499-01A	-1078.15989753663	-337.963740464164	-1416.12363800079	0.92217998198199
TCGA-CH-5764-01A	-723.284291390742	-255.478789495067	-978.763080885809	0.895467425897316
TCGA-EJ-5504-01A	61.4689654836167	-345.123200464823	-283.654234981206	0.845470859458119
TCGA-J4-A67M-01A	-109.849732128547	723.283852488125	613.434120359579	0.768033071483547
TCGA-HC-7742-01A	-430.677195171229	-725.932920412499	-1156.61011558373	0.906781419239307
TCGA-CH-5794-01A	-1143.80279906458	-642.503677146262	-1786.30647621085	0.941824557378572
TCGA-YL-A8HO-01A	436.552275798771	981.446941933594	1417.99921773236	0.687225833268451
TCGA-KC-A7FD-01A	-1565.66570580872	-778.581340311408	-2344.24704612013	0.966163649413876
TCGA-EJ-7794-01A	-225.623824892867	63.7134194370101	-161.910405455857	0.835793091145285
TCGA-YL-A8HM-01A	-598.869511619322	398.371863767169	-200.497647852153	0.83888954319757
TCGA-HC-7080-01A	-1213.3390179411	-791.213110149038	-2004.55212809014	0.952106892411903
TCGA-HC-8259-01A	-1260.76894983669	-1035.15144765854	-2295.92039749523	0.964309654786479
TCGA-XJ-A83H-01A	-1141.17196580425	-477.624255172184	-1618.79622097643	0.933276355860725
TCGA-J4-A83J-01A	-920.138917451533	100.658872688132	-819.480044763401	0.88481615229702
TCGA-G9-A9S4-01A	-1364.02749625257	-956.124017940593	-2320.15151419316	0.96524532442922
TCGA-X4-A8KQ-01A	-178.464105367846	-39.2232283965698	-217.687333764416	0.840260278572292
TCGA-EJ-5507-01A	-547.891277459075	-39.9703291652293	-587.861606624304	0.868466404528705
TCGA-CH-5745-01A	-252.573853868977	264.260037485049	11.6861836160721	0.821532532778832
TCGA-HC-8258-01A	-946.352176926956	-200.017359584435	-1146.36953651139	0.906146645025585
TCGA-HC-8257-01A	-632.073021204794	-370.776410632641	-1002.84943183744	0.897035615573609
TCGA-XK-AAJR-01A	-519.501751720916	-606.869553078864	-1126.37130479978	0.904901129191676
TCGA-EJ-A7NG-01A	-431.316308520683	-370.40042229002	-801.716730810703	0.883598230493781
TCGA-J4-8198-01A	-422.375997318438	-780.460038321121	-1202.83603563956	0.909621266356368
TCGA-ZG-A9KY-01A	-765.621722003808	683.872300870278	-81.7494211335304	0.829274937050867
TCGA-V1-A9O5-01A	-528.225081860155	676.701806566864	148.476724706709	0.809919269657972
TCGA-KC-A4BR-01A	-29.0913066170604	-335.097241393136	-364.188548010196	0.851724574149544
TCGA-EJ-5524-01A	149.800484185452	186.565147262463	336.365631447915	0.793436547426628
TCGA-EJ-7792-01A	410.078059140206	566.058414900435	976.136474040641	0.732865162549064
TCGA-ZG-A9L5-01A	-786.561237396895	-640.512816337459	-1427.07405373435	0.922800467722084
TCGA-FC-A8O0-01A	-990.311013240055	-974.086358368492	-1964.39737160855	0.950288105424683
TCGA-EJ-7784-01A	-1026.27371340529	-619.938226361853	-1646.21193976714	0.934714162022902
TCGA-HC-7209-01A	-821.317628606062	-406.643724598875	-1227.96135320494	0.911147257398794
TCGA-J9-A52C-01A	417.671906030812	679.337691674121	1097.00959770493	0.720678724375928
TCGA-KK-A7AU-01A	-1869.52537260058	-1194.5770853604	-3064.10245796097	0.987978701991033
TCGA-V1-A9OF-01A	-1268.0555078296	-607.182464336226	-1875.23797216583	0.946131736814767
TCGA-G9-7510-01A	-95.2812670955333	-96.9097478780411	-192.191014973574	0.838225243259783
TCGA-J4-A67R-01A	-486.178474322905	487.588407817116	1.4099334942112	0.82239164919035
TCGA-EJ-A65G-01A	-1070.1774649138	-948.297484951298	-2018.4749498651	0.952729798993254
TCGA-HC-A8D1-01A	-248.949191343347	-74.5889465527603	-323.538137896107	0.848582778511375
TCGA-EJ-8472-01A	-747.451119710675	-848.693504787951	-1596.14462449863	0.932076998194947
TCGA-HC-7820-01A	-1124.69011771388	-768.6410898801	-1893.33120759398	0.946988323949099
TCGA-EJ-5494-01A	-519.256178218348	-128.535418665737	-647.791596884086	0.872793853141355
TCGA-EJ-A7NH-01A	-650.353203112277	-586.208804187028	-1236.56200729931	0.911666773508125
TCGA-XJ-A9DK-01A	-677.664569630404	-273.885598462927	-951.550168093331	0.893682208672266
TCGA-EJ-7123-01A	-834.529193059471	-739.453625380024	-1573.98281843949	0.930893601060379
TCGA-G9-6496-01A	-409.943567560778	-572.982427209564	-982.925994770342	0.895739261353642
TCGA-EJ-7330-01A	-320.101594652584	-473.797710510708	-793.899305163292	0.883060333294256
TCGA-KK-A8I4-01A	441.886162029989	1170.5127579439	1612.39891997388	0.666219341408136
TCGA-TK-A8OK-01A	862.845676708767	-85.4483090547337	777.397367654033	0.752398793345148
TCGA-HC-7744-01A	-1135.83184710475	-846.299090169595	-1982.13093727435	0.951095411659394
TCGA-HC-A6AL-01A	-490.65835209543	203.690919346395	-286.967432749034	0.84573047497084
TCGA-KK-A6E5-01A	-570.628888269687	-299.342529246894	-869.971417516581	0.888245157778185
TCGA-EJ-5530-01A	-480.813772878594	-735.188986825224	-1216.00275970382	0.91042249423831
TCGA-2A-A8VX-01A	-1108.48375494827	-1386.86058586845	-2495.34434081672	0.971646262314561
TCGA-HC-A632-01A	151.536107648214	913.38893148782	1064.92503913603	0.723935768769472
TCGA-CH-5769-01A	-534.631780772888	-293.777389685389	-828.409170458277	0.885426096380555
TCGA-ZG-A9MC-01A	294.342570439148	1822.67934862613	2117.02191906528	0.609202752773315
TCGA-M7-A724-01A	-1765.3861970473	-1169.33252853818	-2934.71872558548	0.984864724162303
TCGA-EJ-5508-01A	-419.627967023459	269.084414443228	-150.54355258023	0.83487583518342
TCGA-YL-A8SI-01A	-116.919433746518	-6.71882514167252	-123.63825888819	0.832695436960016
TCGA-M7-A725-01A	-1052.50819023892	-814.470735827313	-1866.97892606624	0.945738510378419
TCGA-YL-A9WL-01A	-998.203757994787	-1062.90963706485	-2061.11339505964	0.954612676674759
TCGA-KK-A8IJ-01A	-885.240536958023	-769.296575262295	-1654.53711222032	0.935147777016777
TCGA-V1-A9Z8-01A	118.685148307298	56.9551046312596	175.640252938557	0.807574126588275
TCGA-YL-A8HL-01A	-1107.47415158909	-1104.72557290554	-2212.19972449463	0.960983015702457
TCGA-EJ-7789-01A	-811.53755382853	-783.430028089809	-1594.96758191834	0.932014394339505
TCGA-ZG-A9LZ-01A	-567.35570456352	58.0196241904132	-509.336080373107	0.862694530819409
TCGA-EJ-5497-01A	-508.299377146103	-276.700379283727	-784.99975642983	0.882446562625721
TCGA-QU-A6IN-01A	-1442.73479312131	-872.713925156503	-2315.44871827781	0.965064683514433
TCGA-CH-5752-01A	-532.322606980773	-837.662926728843	-1369.98553370962	0.919539499292937
TCGA-M7-A722-01A	-1123.64840176514	-477.923029857204	-1601.57143162234	0.932365276152496
TCGA-EJ-A46I-01A	-870.599145804292	-628.966966404133	-1499.56611220843	0.926847888966946
TCGA-M7-A721-01A	-624.215268418885	-345.404292777678	-969.619561196563	0.894869186641172
TCGA-KK-A59Z-01A	167.203102443354	0.539039433999772	167.742141877354	0.808257329653103
TCGA-VP-A876-01A	-1369.75480689602	-1026.27390162821	-2396.02870852423	0.968096232050078
TCGA-EJ-7317-01A	-765.370699829755	-941.436343530327	-1706.80704336008	0.937838310660371
TCGA-EJ-A8FN-01A	-427.653789635768	96.5624112369013	-331.091378398867	0.849168843419121
TCGA-XJ-A83F-01A	-776.755746754943	-846.637021660662	-1623.39276841561	0.933518475164164
TCGA-V1-A9OT-01A	-729.780793907392	-249.862561350247	-979.643355257639	0.89552493509774
TCGA-4L-AA1F-01A	1793.03825376058	1644.94730192285	3437.98555568344	0.444980714841474
TCGA-EJ-A8FU-01A	-112.244765892387	-55.3650704312187	-167.609836323605	0.836252134938501
TCGA-CH-5761-01A	-237.141374240684	-600.882835275015	-838.024209515699	0.886081193988466
TCGA-YL-A8HJ-01A	557.421233665782	480.554417625092	1037.97565129087	0.726659114359944
TCGA-QU-A6IL-01A	-1112.1867983147	-275.02711130479	-1387.21390961948	0.920530419523778
TCGA-KK-A6E2-01A	-1211.26668194178	-584.516818268985	-1795.78350021076	0.942291207217677
TCGA-CH-5741-01A	-1322.81648369369	-923.975166932195	-2246.79165062588	0.962375148695441
TCGA-EJ-A7NJ-01A	-1069.05948737451	-148.157928654715	-1217.21741602923	0.910496237803297
TCGA-EJ-A8FS-01A	-1475.36618489371	-828.198538241099	-2303.56472313481	0.964606153533727
TCGA-XK-AAJU-01A	-893.924358087136	-193.629328039286	-1087.55368612642	0.902461269613815
TCGA-VN-A88N-01A	-1136.40532137001	-801.486052741028	-1937.89137411104	0.949069437981911
TCGA-XK-AAJA-01A	-1175.82024115741	-694.372755144464	-1870.19299630188	0.945891702662129
TCGA-HC-7745-01A	108.514905225575	487.9503365235	596.465241749075	0.769625843099706
TCGA-KK-A8I7-01A	-86.2903490200131	264.607529952082	178.317180932069	0.807342320398338
TCGA-J4-A83L-01A	-507.009212149883	-654.573353451227	-1161.58256560111	0.907088903433971
TCGA-EJ-7321-01A	-940.189833105706	-40.3293289407637	-980.51916204647	0.895582137588227
TCGA-V1-A8WN-01A	-698.334047959061	-438.835457252507	-1137.16950521157	0.905574624307688
TCGA-EJ-A65F-01A	-220.104077757185	-200.219749469976	-420.323827227162	0.856013289943225
TCGA-XK-AAIW-01A	-1358.92951127315	53.0386983949134	-1305.89081287823	0.915801393134922
TCGA-CH-5737-01A	-1244.68664075569	-779.278493808385	-2023.96513456407	0.952974335853732
TCGA-CH-5744-01A	-890.990913794753	-295.90708418111	-1186.89799797586	0.908646851609988
TCGA-J4-A67L-01A	-503.07316533191	463.4508014427	-39.6223638892107	0.825803364370535
TCGA-KK-A6DY-01A	-837.636444795208	-58.3311141035791	-895.967558898788	0.889991610127686
TCGA-XK-AAJT-01A	-94.397044556176	-25.8161861316448	-120.213230687821	0.832416940901792
TCGA-KK-A6E0-01A	-1123.06490353741	-660.650602393753	-1783.71550593117	0.941696660377853
TCGA-HC-A6AN-01A	-617.066825628732	-107.764566541333	-724.831392170065	0.878257506462746
TCGA-J9-A52E-01A	420.387425221617	197.178932867978	617.566358089595	0.767644480096492
TCGA-YL-A8SB-01A	-30.9317168691355	-200.950534931656	-231.882251800791	0.841388173450089
TCGA-VP-A87C-01A	522.619899729298	2033.98371573568	2556.60361546498	0.556800820707495
TCGA-YL-A8S9-01A	-1601.23027345235	-1346.81296522927	-2948.04323868162	0.985201843288306
TCGA-QU-A6IM-01A	-873.34825225125	522.498342559846	-350.849909691404	0.850696992640207
TCGA-ZG-A9M4-01A	-695.160951939498	822.75754459635	127.596592656852	0.811713189182129
TCGA-HC-A8CY-01A	-927.701057693977	187.686936154497	-740.01412153948	0.879321037452125
TCGA-CH-5753-01A	-1107.65504197011	-254.016014581239	-1361.67105655135	0.919059173262721
TCGA-2A-A8VT-01A	-1017.87459794378	-599.864829654006	-1617.73942759778	0.933220630076542
TCGA-KK-A5A1-01A	-157.518467869429	-28.7240028346962	-186.242470704125	0.837748759095731
TCGA-G9-6336-01A	-856.512497304554	-526.836192294218	-1383.34868959877	0.920308616637933
TCGA-J4-A83N-01A	-1232.51844679279	-624.434089981784	-1856.95253677458	0.945259269963349
TCGA-KK-A59V-01A	-346.885975726922	2183.10502423566	1836.21904850874	0.641363012440316
TCGA-J4-A67O-01A	-141.667727516538	119.22518025691	-22.4425472596283	0.82437855160767
TCGA-X4-A8KS-01A	-836.128482059205	-22.1686187430576	-858.297100802263	0.887456653065581
TCGA-HC-7230-01A	-1296.67076652667	-950.210455590538	-2246.88122211721	0.96237872125801
TCGA-XJ-A9DI-01A	-41.054371420237	839.005943793061	797.951572372824	0.750407971908643
TCGA-KC-A4BN-01A	-1510.07558652726	-800.676331792758	-2310.75191832002	0.964883813903733
TCGA-YL-A8S8-01A	-318.770521730313	-605.505061723244	-924.275583453558	0.891878637283864
TCGA-EJ-A7NF-01A	-1476.52098210385	-798.929022523046	-2275.4500046269	0.963509696256055
TCGA-YL-A8SA-01A	-1451.9915286465	-870.764087732072	-2322.75561637857	0.965345153741007
TCGA-XA-A8JR-01A	-607.392497603566	-432.987863264665	-1040.38036086823	0.899456785144823
TCGA-EJ-8470-01A	-632.952127185441	1337.6359386848	704.683811499358	0.759386524972891
TCGA-V1-A9OL-01A	-532.857102973624	-31.599916893651	-564.457019867275	0.866758129543875
TCGA-CH-5791-01A	-620.746682330236	-358.308045753691	-979.054728083927	0.895486481155108
TCGA-TP-A8TV-01A	-1171.89448526889	-959.581837457489	-2131.47632272637	0.957638037306899
TCGA-G9-6364-01A	-117.184263392898	-580.953812711961	-698.138076104859	0.876377100149182
TCGA-J9-A8CL-01A	399.465911555778	291.323661047115	690.789572602893	0.760711933001191
TCGA-G9-6494-01A	-523.565595204711	-754.20321524898	-1277.76881045369	0.914135667085328
TCGA-G9-7523-01A	1067.86745717208	761.953982112851	1829.82143928493	0.642083238353218
TCGA-KK-A8IG-01A	167.046838615902	-136.661662716566	30.3851758993361	0.819964463159952
TCGA-SU-A7E7-01A	-603.289330470243	55.3584941903495	-547.930836279894	0.865545738293286
TCGA-VN-A88M-01A	-1233.53234817786	-856.774965087353	-2090.30731326521	0.955880292723249
TCGA-G9-7521-01A	-23.8753952443632	721.482489746328	697.607094501965	0.760061986692134
TCGA-V1-A8WS-01A	-1082.76941240645	-1047.30490999258	-2130.07432239903	0.95757875260164
TCGA-G9-6347-01A	51.1992411553292	870.545037139725	921.744278295055	0.738273948978768
TCGA-V1-A8MU-01A	8.86996862053388	423.659392061817	432.529360682351	0.784766211571442
TCGA-G9-6373-01A	-215.943941093892	29.5911567584122	-186.35278433548	0.837757601138389
TCGA-CH-5788-01A	-946.231408471055	-788.526326201239	-1734.75773467229	0.939254395114076
TCGA-QU-A6IO-01A	-926.578596378257	217.217149938796	-709.36144643946	0.877169369610055
TCGA-YL-A8HK-01A	-193.176561547227	-112.688411459329	-305.864973006556	0.847207422060306
TCGA-HC-7212-01A	-567.169919106569	-691.102096329803	-1258.27201543637	0.912971685365355
TCGA-CH-5771-01A	317.528004613993	589.566668391611	907.094673005604	0.739722682503245
TCGA-YL-A9WY-01A	372.392520840413	1161.54286367657	1533.93538451698	0.674764234260333
TCGA-HC-7750-01A	-377.754700382598	-487.688322698326	-865.443023080924	0.88793961126752
TCGA-2A-A8VV-01A	-932.19469481906	-1058.54787770457	-1990.74257252363	0.951485125039158
TCGA-HC-A76W-01A	-29.3420765535698	-164.325609535864	-193.667686089434	0.838343427045752
TCGA-J4-A83K-01A	-733.473526171372	-747.396504933811	-1480.87003110518	0.925814062552297
TCGA-G9-6343-01A	-778.652189937772	-593.871766807261	-1372.52395674503	0.919685870704207
TCGA-EJ-7793-01A	-1009.78109246378	-852.268508806179	-1862.04960126996	0.945503154905019
TCGA-HC-A6AP-01A	-321.774713697024	446.768660462377	124.993946765353	0.811936261752847
TCGA-XQ-A8TA-01A	-1867.31421587947	-1542.62935997814	-3409.94357585761	0.994550364855382
TCGA-EJ-A46G-01A	-291.257910318361	-310.880928491205	-602.138838809566	0.869503451610211
TCGA-J4-A6G1-01A	105.456261765707	2007.45428718643	2112.91054895213	0.609681227200794
TCGA-HC-7736-01A	-333.618461239584	-103.331872313852	-436.950333553436	0.857272405548041
TCGA-ZG-A9LM-01A	-100.959322967949	-47.7386836265	-148.698006594449	0.834726688199516
TCGA-KK-A7B4-01A	-542.574782678144	-36.6873514422096	-579.262134120354	0.867839928659411
TCGA-ZG-A9LU-01A	-794.598854309468	381.174586412533	-413.424267896935	0.855489292977837
TCGA-FC-A5OB-01A	-1210.99462502539	-1073.77495229218	-2284.76957731757	0.963874973202319
TCGA-G9-6351-01A	-981.913287465851	-860.795431263706	-1842.70871872956	0.944574925036231
TCGA-EJ-5503-01A	-468.788788330297	-6.26604801205167	-475.054836342349	0.860138764006829
TCGA-J4-AAU2-01A	-819.899578985829	-483.6459804568	-1303.54555944263	0.915663074840323
TCGA-EJ-5511-01A	-528.065789976295	-804.181451145918	-1332.24724112221	0.917348374414705
TCGA-CH-5751-01A	99.8623335159737	1674.68745721812	1774.54979073409	0.648281928556944
TCGA-CH-5792-01A	205.453920836532	750.998893430278	956.45281426681	0.734827927477896
TCGA-KC-A7F6-01A	-859.649182389983	-431.752468463032	-1291.40165085301	0.914945116323948
TCGA-EJ-5510-01A	-522.989404576273	29.2979509915298	-493.691453584743	0.861530884168946
TCGA-HC-7211-01A	-949.488059876567	-132.490841188123	-1081.97890106469	0.902108461644828
TCGA-HC-7818-01A	-695.822288897855	-86.9671636500823	-782.789452547937	0.882293892222585
TCGA-J4-A67N-01A	-915.508785574393	145.131483203239	-770.377302371154	0.881434833819255
TCGA-EJ-5506-01A	-986.48264832677	-546.068218906338	-1532.55086723311	0.928654801376889
TCGA-VP-A87H-01A	-782.297419540383	-535.505691825571	-1317.80311136595	0.916502280317605
TCGA-KK-A7AV-01A	-298.295851742355	1049.41102071691	751.115168974555	0.75493443136752
TCGA-VP-A87B-01A	-695.469299729054	-572.453521806686	-1267.92282153574	0.913548785114483
TCGA-HC-8213-01A	-1525.28061309971	-1059.40065828999	-2584.6812713897	0.974663205313812
TCGA-G9-6369-01A	-771.431365301589	-835.794447573653	-1607.22581287524	0.932665013717987
TCGA-ZG-A9LN-01A	307.938733711538	1689.18753298681	1997.12626669835	0.623064182062954
TCGA-HC-7233-01A	74.6291979811844	647.200016453115	721.829214434299	0.757746626519679
TCGA-VN-A88K-01A	-267.609368874782	-483.008299406661	-750.617668281443	0.880061212561024
TCGA-EJ-7791-01A	235.469240769298	-120.577273552845	114.891967216454	0.812800978665739
TCGA-CH-5746-01A	-1261.40395896715	-958.320678181354	-2219.7246371485	0.961287961589517
TCGA-EJ-7327-01A	69.235511720759	-362.770264253338	-293.534752532579	0.846244485654099
TCGA-EJ-AB20-01A	375.917082343751	476.474721691533	852.391804035285	0.74510208869807
TCGA-CH-5762-01A	-314.104626280332	275.085750069694	-39.0188762106382	0.825753402902269
TCGA-KK-A8I5-01A	-502.254335290891	-598.324966087046	-1100.57930137794	0.903283257642697
TCGA-EJ-5515-01A	-681.403469084374	-692.435146589808	-1373.83861567418	0.919761626825531
TCGA-G9-6367-01A	-602.538200196877	-443.234713546958	-1045.77291374384	0.899802424570405
TCGA-V1-A9O7-01A	194.680745308982	76.9174379551789	271.598183264161	0.799187133940227
TCGA-G9-6363-01A	-505.145170274758	-216.264503336781	-721.409673611539	0.878017216884283
TCGA-V1-A9O9-01A	-289.670674481466	1214.76874761361	925.098073132143	0.737941803923966
TCGA-FC-A66V-01A	-890.273600677095	-81.2806967838232	-971.554297460918	0.894995906438714
TCGA-EJ-5509-01A	-179.03279018417	359.928258762082	180.895468577912	0.807118938029884
TCGA-HC-A6HX-01A	-634.614175638308	-136.130630449267	-770.744806087574	0.881460311198826
TCGA-V1-A9Z7-01A	368.545348926046	94.6047423399693	463.150091266015	0.781972472865753
TCGA-XJ-A83G-01A	-1174.42602790068	-677.954213757662	-1852.38024165834	0.945040044012671
TCGA-2A-AAYO-01A	-166.871302065117	817.999224369481	651.127922304364	0.76447793543874
TCGA-KK-A59X-01A	-407.530030650325	-452.524404445663	-860.054435095989	0.887575513319028
TCGA-CH-5765-01A	-1112.70390523553	-1011.10975630444	-2123.81366153997	0.957313520673171
TCGA-VP-A87D-01A	-1189.73836975393	-1042.90243079147	-2232.6408005454	0.961808652560268
TCGA-V1-A8WL-01A	-435.682194342092	267.964188441488	-167.718005900604	0.836260841478307
TCGA-ZG-A8QW-01A	-212.307045477538	365.999503968964	153.692458491425	0.809469970854025
TCGA-EJ-7785-01A	-49.9433870233989	165.358147542066	115.414760518667	0.812756272044204
TCGA-VN-A88R-01A	-362.995221518885	-376.881589181606	-739.87681070049	0.879311438564435
TCGA-G9-6384-01A	-347.426719395352	-284.716060188892	-632.142779584243	0.871670379347384
TCGA-V1-A8MK-01A	-619.418314263874	-454.620298816053	-1074.03861307993	0.901604906657302
TCGA-ZG-A9L9-01A	498.65641253078	566.62252026001	1065.27893279079	0.723899930918439
TCGA-ZG-A9LY-01A	-276.75833088956	-44.3847516378574	-321.143082527417	0.848396725457385
TCGA-2A-A8VL-01A	-1111.11302700966	-853.842497590648	-1964.9555246003	0.950313613062178
TCGA-EJ-5522-01A	-451.123813790099	-57.5433010053436	-508.667114795443	0.862644866256489
TCGA-EJ-A65E-01A	-1220.32530898535	-746.856219429035	-1967.18152841438	0.950415278166101
TCGA-EJ-A7NK-01A	-844.656174177257	-585.010731291866	-1429.66690546912	0.922947037981991
TCGA-EJ-5496-01A	-1290.04850472115	-845.636974407724	-2135.68547912887	0.957815781171947
TCGA-HC-7081-01A	847.281243547136	402.808961271241	1250.09020481838	0.704920023976593
TCGA-EJ-7315-01A	209.430207705315	904.580994745943	1114.01120245126	0.71894633270888
TCGA-HC-7748-01A	13.4004558419272	-20.9630129465766	-7.56255710464942	0.82314023839733
TCGA-KK-A8II-01A	-1694.20827862543	-1012.64005225944	-2706.84833088486	0.978517421069386
TCGA-J9-A8CK-01A	168.597141552763	-299.630303556366	-131.033162003604	0.833296013797382
TCGA-EJ-5502-01A	-395.176989560129	199.517596633813	-195.659392926316	0.838502768769423
TCGA-HC-A76X-01A	-1355.22568059189	-1221.74917590243	-2576.97485649433	0.974409554985378
TCGA-J9-A8CM-01A	159.070386863848	-94.4027574093731	64.6676294544752	0.8170735511089
TCGA-KK-A7B0-01A	-254.21070384083	1026.35086224535	772.140158404524	0.752906892367646
TCGA-J4-A67T-01A	-894.390292187939	-248.753209609697	-1143.14350179764	0.90594625133003
TCGA-HI-7168-01A	115.210011009822	-756.455095212832	-641.24508420301	0.872324420053994
TCGA-KK-A59Y-01A	-1243.05324109068	-753.264165582871	-1996.31740667355	0.951736599498248
TCGA-Y6-A9XI-01A	-1130.04203705092	-748.843841662607	-1878.88587871352	0.946304976792081
TCGA-V1-A9OY-01A	-460.07840867473	-56.3566794016515	-516.435088076382	0.86322105445688
TCGA-KC-A4BL-01A	-438.71182389384	32.6485115387969	-406.063312355043	0.854929287156386
TCGA-YL-A9WK-01A	87.1947494804683	103.409541022562	190.60429050303	0.806276730438041
TCGA-EJ-7788-01A	-114.703055488696	-333.431369558211	-448.134425046906	0.858116498065303
TCGA-XK-AAJ3-01A	-492.111606539029	-768.48470868947	-1260.5963152285	0.913110841586132
TCGA-G9-6342-01A	-957.972575033862	-659.312722506129	-1617.28529753999	0.933196676440407
TCGA-EJ-5516-01A	231.258650057663	154.315805713094	385.574455770757	0.78901941297767
TCGA-EJ-5501-01A	-885.916525557117	-530.25221410647	-1416.16873966359	0.922182542474743
TCGA-KK-A8I9-01A	-77.3237308955507	375.236379870497	297.912648974946	0.796859402207921
TCGA-EJ-7786-01A	-473.336749716302	-577.957583808808	-1051.29433352511	0.900155739644848
TCGA-EJ-5532-01A	-498.98783838256	-639.47431111463	-1138.46214949719	0.905655095444308
TCGA-HC-7210-01A	160.530623840216	215.009286956582	375.539910796797	0.789923493410858
TCGA-XQ-A8TB-01A	-91.7827753350997	-550.456903065512	-642.239678400612	0.87239579167507
TCGA-HC-A6HY-01A	-1330.37728008409	-647.237135338352	-1977.61441542245	0.950890412106495
TCGA-J9-A52B-01A	-426.9450639551	-110.486773676895	-537.431837631995	0.864772866156385
TCGA-EJ-A7NM-01A	-366.56635381785	630.267108154496	263.700754336646	0.799883402010238
TCGA-ZG-A8QY-01A	-273.750544105405	-701.677058303796	-975.427602409201	0.895249380123115
TCGA-J4-A6M7-01A	-875.903192490178	-1072.66089254349	-1948.56408503366	0.94956186654871
TCGA-KK-A8ID-01A	-1294.93867482771	-722.715634608842	-2017.65430943656	0.952693193904498
TCGA-G9-6498-01A	-210.824712441135	804.892167100508	594.067454659373	0.769850524858894
TCGA-V1-A9ZK-01A	-546.513248511912	-503.20053505456	-1049.71378356647	0.900054660812907
TCGA-EJ-7781-01A	-531.856455777004	-92.2879713770777	-624.144427154082	0.871094377976909
TCGA-G9-6353-01A	-638.164736660459	-775.902378754863	-1414.06711541532	0.92206318700333
TCGA-J9-A52D-01A	-1615.16694967949	-1203.44898087822	-2818.61593055771	0.981767949580666
TCGA-EJ-A46F-01A	-1420.26731566458	-932.328894215745	-2352.59620988033	0.966479032342444
TCGA-ZG-A9LB-01A	-349.47445569723	333.395559946684	-16.0788957505457	0.823849449327675
TCGA-KK-A6E3-01A	-192.059646650351	549.391548749171	357.33190209882	0.791559599169482
TCGA-G9-7519-01A	-523.183221586798	-623.009836266903	-1146.1930578537	0.906135687839556
TCGA-KK-A8IM-01A	-421.117213060995	-124.556204403081	-545.673417464076	0.86537973433572
TCGA-M7-A71Z-01A	-1563.93065111338	-1229.00321613666	-2792.93386725004	0.981044393181412
TCGA-G9-6378-01A	-136.119707779216	-439.423883714449	-575.543591493666	0.867568602653188
TCGA-VP-AA1N-01A	-217.476979876297	193.798781999549	-23.6781978767488	0.824481205711361
TCGA-HC-8266-01A	18.5965528920172	1732.78927791241	1751.38583080443	0.6508670901066
TCGA-V1-A8X3-01A	-464.610934532557	-513.006075028502	-977.617009561059	0.895392529513534
TCGA-V1-A9ZG-01A	-126.345434278643	-283.598101075217	-409.94353535386	0.855224610697473
TCGA-XK-AAIR-01A	-488.465912974801	-43.1647709897892	-531.63068396459	0.864344939577136
TCGA-EJ-A8FO-01A	-838.07950031309	-767.991842374046	-1606.07134268714	0.93260386768791
TCGA-CH-5763-01A	-63.751595905736	-160.938512710916	-224.690108616652	0.840817158861905
TCGA-KK-A7AP-01A	-1164.98905225309	-1140.83133320683	-2305.82038545993	0.964693411353706
TCGA-HC-7077-01A	-1448.93451784215	-1123.78703439209	-2572.72155223424	0.974269026940357
TCGA-EJ-AB27-01A	-954.397026009623	251.095144095554	-703.30188191407	0.876741914167778
TCGA-HC-8256-01A	-1259.93939230054	-676.185413301274	-1936.12480560182	0.948987705499218
TCGA-YL-A9WH-01A	-825.884632560533	-615.270944021336	-1441.15557658187	0.92359486749546
TCGA-EJ-A65D-01A	-1563.21318572475	-1475.20284239794	-3038.4160281227	0.98738880346211
TCGA-G9-6371-01A	-1055.26808478731	-790.28321084756	-1845.55129563486	0.944711826679587
TCGA-XK-AAIV-01A	215.127862785543	1483.65495767323	1698.78282045877	0.656709736616354
TCGA-2A-A8VO-01A	-606.482701787646	-434.927284378168	-1041.40998616581	0.899522823230965
TCGA-V1-A8WV-01A	-463.413395924348	341.833522888865	-121.579873035483	0.832528090621824
TCGA-M7-A71Y-01A	-653.042512902952	-434.333104571273	-1087.37561747423	0.902450009635344
TCGA-V1-A9OA-01A	-25.0668686566892	-199.835116636358	-224.901985293047	0.840833994045272
TCGA-VP-A87E-01A	38.2682381039001	847.892094554293	886.160332658193	0.741786989858604
TCGA-FC-7961-01A	162.137671706514	-227.305936180663	-65.1682644741487	0.827912307394867
TCGA-EJ-7331-01A	27.3574429015047	-19.8933039141226	7.46413898738205	0.821885731053549
TCGA-G9-6385-01A	-512.580920476572	-531.62813328574	-1044.20905376231	0.899702245910967
TCGA-HC-A631-01A	-965.705803952591	-925.333869937868	-1891.03967389046	0.946880205285682
TCGA-EJ-A46H-01A	110.898152229111	382.660644568576	493.558796797687	0.77918244411621
TCGA-J4-A83I-01A	-543.980595817333	-245.587078696844	-789.567674514177	0.88276178409382
TCGA-V1-A9ZI-01A	9.56746803015285	192.276374828723	201.843842858875	0.805299692045877
TCGA-KK-A7AY-01A	-938.98102914823	-476.069722652056	-1415.05075180029	0.922119060618388
TCGA-CH-5768-01A	-1140.85001183516	-667.181969179592	-1808.03198101476	0.942891622393223
TCGA-EJ-5499-01A	-615.983648034311	108.776394743698	-507.207253290614	0.862536456037689
TCGA-ZG-A9L1-01A	-429.133457449698	-1179.92159676316	-1609.05505421285	0.932761843877528
TCGA-V1-A9OH-01A	-474.207780525375	-389.03331228917	-863.241092814545	0.887790897604014
TCGA-G9-6365-01A	12.3005351460813	-273.0394743998	-260.738939253719	0.843669791717567
TCGA-HC-8265-01A	-743.714969420427	-215.21174907961	-958.926718500038	0.89416753397491
TCGA-KK-A8IB-01A	-378.46896764795	490.405702368604	111.936734720654	0.813053605091212
TCGA-KK-A6E7-01A	-978.850453961879	-661.299211652639	-1640.14966561452	0.934397531293966
TCGA-CH-5772-01A	-489.563630216978	-355.947603616279	-845.511233833257	0.886590082167005
TCGA-YL-A9WX-01A	-402.24676430676	200.442559144948	-201.804205161811	0.838993918006502
TCGA-J4-AATV-01A	-408.530667216982	183.132204691727	-225.398462525255	0.84087343968124
TCGA-G9-7522-01A	-407.657117864404	-299.690499792051	-707.347617656455	0.877027386531863
TCGA-J4-A6G3-01A	-391.917580425329	695.025599578573	303.108019153245	0.796398422332345
TCGA-J4-A83M-01A	-850.863743852285	-331.541775862701	-1182.40551971499	0.908371293161216
TCGA-CH-5748-01A	-1182.71060739835	-742.927916495372	-1925.63852389373	0.948501231230091
TCGA-XJ-A9DQ-01A	-860.06889790161	-669.154271866878	-1529.22316976849	0.92847349601669
TCGA-KC-A4BV-01A	-6.44610149799513	48.2692387606622	41.823137262667	0.819002246952043
TCGA-HC-A6AO-01A	-991.600760974321	456.415176522688	-535.185584451633	0.864607243933871
TCGA-VP-A875-01A	-1371.35328447947	-1252.44998643606	-2623.80327091554	0.97593163006055
TCGA-G9-6329-01A	-339.690776743598	44.205122503184	-295.485654240414	0.846397027253611
TCGA-YJ-A8SW-01A	-944.105980233447	-1021.82786759359	-1965.93384782703	0.950358307124116
TCGA-MG-AAMC-01A	-1306.11011506536	-792.332902815151	-2098.44301788051	0.956230422943306
TCGA-KC-A7F3-01A	-935.206633308951	-478.632387603815	-1413.83902091277	0.922050227778429
TCGA-EJ-5521-01A	-662.802441280609	-220.382421840282	-883.184863120892	0.889134471012128
TCGA-HC-7213-01A	-453.452728467399	-77.4829693832979	-530.935697850697	0.864293631342843
TCGA-V1-A8MF-01A	-257.185058618381	478.87115556153	221.686096943149	0.803569483947466
TCGA-VN-A88L-01A	-332.017396067567	-739.295278280704	-1071.31267434827	0.901431751373355
TCGA-CH-5766-01A	-1003.94205808641	-99.307787236485	-1103.24984532289	0.903451375849511
TCGA-VP-A872-01A	-170.785150011447	444.06194083587	273.276790824423	0.799039002932865
TCGA-KK-A8IH-01A	-958.916440009934	-66.9544168942594	-1025.87085690419	0.898523990772419
TCGA-J9-A8CN-01A	-705.007969479368	-487.978975825327	-1192.98694530469	0.909019703117842
TCGA-HC-7079-01A	614.045157704005	3056.3351868217	3670.3803445257	0.414178320302505
TCGA-ZG-A9ND-01A	-1168.7135259965	-693.000920711758	-1861.71444670825	0.945487134645717
TCGA-CH-5739-01A	-39.1219103876164	45.8189075996879	6.69699721207147	0.82194987298179
TCGA-KK-A8I8-01A	-827.025015980036	-501.312730238951	-1328.33774621899	0.917119774720867
TCGA-EJ-5517-01A	-368.854009337056	67.9508577299596	-300.903151607096	0.846820258987697
TCGA-VN-A88P-01A	-241.964803418597	-299.427110102151	-541.391913520748	0.865064624097146
TCGA-EJ-7783-01A	-539.140241723155	-282.071834910178	-821.212076633334	0.884934585383418
TCGA-EJ-8474-01A	-255.106818361891	-507.071241019765	-762.178059381656	0.88086575030973
TCGA-EJ-5518-01A	209.711486363865	-231.926496578523	-22.2150102146581	0.824359645563463
TCGA-G9-6332-01A	-1357.48160116503	-990.947276563127	-2348.42887772816	0.966321796156908
TCGA-HC-A6AS-01A	-20.2932334626513	720.978142555025	700.684909092374	0.759768314777835
TCGA-KK-A8I6-01A	-1032.7057076301	-506.634514406169	-1539.34022203627	0.929024023472746
TCGA-ZG-A9L2-01A	629.713072039483	720.754444847229	1350.46751688671	0.69439309407399
TCGA-XJ-A9DX-01A	-819.28872764828	-562.320941654072	-1381.60966930235	0.920208727568789
TCGA-V1-A9OQ-01A	-574.754992165971	-202.690568502749	-777.44556066872	0.881924394526312
TCGA-V1-A9OX-01A	-683.418245938977	24.0987136241781	-659.319532314799	0.873618531381816
TCGA-KC-A7F5-01A	-1435.91769595346	-1390.16189182788	-2826.07958778134	0.981975611567004
TCGA-HI-7171-01A	-654.62329035424	-523.612367885128	-1178.23565823937	0.908115169806101
TCGA-EJ-8469-01A	-810.242964247143	-652.268733207189	-1462.51169745433	0.924792127312527
TCGA-KK-A6E4-01A	-1143.04279353768	-423.548158929271	-1566.59095246695	0.930496698360608
TCGA-V1-A8ML-01A	-392.338337489628	-707.419334164476	-1099.7576716541	0.903231505831339
TCGA-CH-5754-01A	-233.129802449612	703.112186202839	469.982383753227	0.78134695834084
TCGA-KK-A8IC-01A	-47.6352102058921	-5.89782146185132	-53.5330316677434	0.826953202067808
TCGA-G9-7509-01A	-750.595837202355	-955.33768906369	-1705.93352626605	0.937793800562814
TCGA-EJ-7115-01A	-317.802151945993	-515.53477893996	-833.336930885954	0.885762057923066
TCGA-HC-A6AQ-01A	-1033.29201483138	-330.993829421854	-1364.28584425323	0.919210376733869
TCGA-KK-A7AZ-01A	-894.841707874915	-731.602673943919	-1626.44438181883	0.933678981635423
TCGA-G9-6366-01A	-1002.0752320607	-763.090578819702	-1765.1658108804	0.940777022014099
TCGA-G9-6354-01A	-1309.76789923524	-640.749632010196	-1950.51753124544	0.949651744385837
TCGA-VP-A87K-01A	-1273.94599055289	-744.728479708639	-2018.67447026153	0.952738696614069
TCGA-KK-A8IL-01A	-420.036483230815	770.339586953906	350.303103723091	0.792189669491369
TCGA-HI-7170-01A	265.535954654777	313.439999996028	578.975954650805	0.771262465519994
TCGA-YL-A9WI-01A	-752.9830591611	-782.469409548491	-1535.45246870959	0.928812710605174
TCGA-G9-6339-01A	-1000.22331353764	-462.70717129519	-1462.93048483283	0.924815514416299
TCGA-V1-A8WW-01A	-563.428034366491	-259.059313431897	-822.487347798388	0.885021749467857
TCGA-CH-5789-01A	-569.381454224644	-71.3437585379678	-640.725212762612	0.872287106919779
TCGA-FC-A4JI-01A	-1636.96249934859	-475.487101013293	-2112.44960036188	0.956830018453821
TCGA-EJ-A65M-01A	-598.571463518551	61.183953258413	-537.387510260138	0.864769598690627
TCGA-EJ-A6RA-01A	-851.668508150042	-287.643788307916	-1139.31229645796	0.905708001968939
TCGA-EJ-5512-01A	-899.51806012861	-725.715776322956	-1625.23383645157	0.933615332695294
TCGA-M7-A723-01A	-31.0879046348986	776.374109103812	745.286204468913	0.755495273659716
TCGA-KK-A7AQ-01A	-514.417162608627	-383.329350059532	-897.746512668159	0.890110648929216
TCGA-EJ-A6RC-01A	-12.3129546362081	668.279347102838	655.96639246663	0.764019892136685
TCGA-KK-A8IF-01A	-991.705907614796	-996.32639781899	-1988.03230543379	0.951362637768865
TCGA-VP-A879-01A	-604.415872100375	-913.678467045189	-1518.09433914556	0.927865546795008
TCGA-HC-A48F-01A	-834.568962326268	-1150.22619822087	-1984.79516054713	0.951216141561698
TCGA-VN-A88Q-01A	-1226.62320339596	-701.458835705915	-1928.08203910188	0.948614790414509
TCGA-KC-A7FE-01A	35.2631470192442	-272.138560705694	-236.875413686449	0.841784050153666
TCGA-EJ-A46D-01A	-859.679955997464	-520.428080049751	-1380.10803604722	0.920122425732798
TCGA-HC-7747-01A	-541.434167349104	372.04797865591	-169.386188693194	0.836395086358471
TCGA-HC-7231-01A	-850.160798293796	91.6941250530255	-758.466673240771	0.88060773519084
TCGA-J4-8200-01A	-344.756447704684	-480.553518475725	-825.309966180409	0.885214563595354
TCGA-HC-8260-01A	-601.51751845293	-397.195105208895	-998.712623661825	0.896767077481075
TCGA-V1-A9ZR-01A	281.136645142605	680.732470865098	961.869116007703	0.734288449602079
TCGA-EJ-A65B-01A	-289.464374818564	-185.534474624388	-474.998849442952	0.860134572187893
TCGA-V1-A8MM-01A	-117.187258498691	271.685938094248	154.498679595557	0.809400478226726
TCGA-CH-5740-01A	-888.146388525145	-308.402823914765	-1196.54921243991	0.909237498839518
TCGA-G9-7525-01A	-297.358631319336	-513.213738345002	-810.572369664338	0.884206158927504
TCGA-FC-A6HD-01A	-1503.30224056124	-656.916767913287	-2160.21900847453	0.958844502097591
TCGA-V1-A9Z9-01A	-264.297809922155	-424.683353847098	-688.981163769254	0.875728942032824
TCGA-G9-6361-01A	-186.980156297166	-677.468123121157	-864.448279418322	0.887872439893328
TCGA-KK-A6E8-01A	-1081.96925559287	-899.187561699462	-1981.15681729233	0.951051232867387
TCGA-HC-7740-01A	-185.571658071139	-36.5360504369543	-222.107708508093	0.840611902537955
TCGA-HC-A9TE-01A	130.55822289907	995.468443289715	1126.02666618879	0.717719306602051
