# Supplementary material for: The Prognostic Signature and Therapeutic Value of Phagocytic Regulatory Factors in Prostate Adenocarcinoma (PRAD)
Source: Front Genet. 2022 May 30;13:877278. doi: 10.3389/fgene.2022.877278 (PMC9190300; doi:10.3389/fgene.2022.877278)
Supplement: Supplementary file 6 [file DataSheet2.ZIP › Supplementary tables/SupplementaryTable14_ssGSEA.txt]

TCGA-EJ-5505-01A	TCGA-ZG-A9L6-01A	TCGA-HC-A8D0-01A	TCGA-VN-A88I-01A	TCGA-KK-A8IA-01A	TCGA-KC-A7FA-01A	TCGA-KK-A6E1-01A	TCGA-H9-7775-01A	TCGA-HC-8262-01A	TCGA-EJ-7797-01A	TCGA-HC-7738-01A	TCGA-V1-A8MG-01A	TCGA-ZG-A8QX-01A	TCGA-XK-AAJP-01A	TCGA-G9-6379-01A	TCGA-EJ-7314-01A	TCGA-EJ-7125-01A	TCGA-VP-A87J-01A	TCGA-EJ-8468-01A	TCGA-EJ-5527-01A	TCGA-G9-6333-01A	TCGA-HC-7749-01A	TCGA-G9-6338-01A	TCGA-ZG-A9L0-01A	TCGA-J4-AATZ-01A	TCGA-HC-7232-01A	TCGA-EJ-A7NN-01A	TCGA-CH-5750-01A	TCGA-QU-A6IP-01A	TCGA-J4-A67Q-01A	TCGA-G9-6348-01A	TCGA-YL-A8SC-01A	TCGA-VP-A878-01A	TCGA-KK-A7B1-01A	TCGA-EJ-5525-01A	TCGA-HC-7752-01A	TCGA-FC-7708-01A	TCGA-2A-A8W3-01A	TCGA-G9-6362-01A	TCGA-WW-A8ZI-01A	TCGA-EJ-A8FP-01A	TCGA-G9-6370-01A	TCGA-G9-6377-01A	TCGA-ZG-A9N3-01A	TCGA-Y6-A8TL-01A	TCGA-CH-5790-01A	TCGA-ZG-A9L4-01A	TCGA-EJ-5519-01A	TCGA-XK-AAK1-01A	TCGA-EJ-5495-01A
Activated B cell	0.501953268844126	0.548028600385626	0.71065810465917	0.675709210675542	0.492685372065165	0.457229509872663	0.418114859639189	0.418220582631478	0.431909102834354	0.596650897033745	0.509088652947631	0.539990958508325	0.730014370871523	0.456532224612077	0.759485632684252	0.452994546555975	0.618003143836942	0.475383717815065	0.578488201043124	0.671406738251286	0.543135768124064	0.481517387880224	0.44995113466408	0.580987414586877	0.441649642620483	0.462336038169974	0.756498110980297	0.829559344022096	0.535584580748557	0.70088210743471	0.588408099656014	0.550014814626437	0.560000741576633	0.449673828619982	0.622861608937541	0.545421389887044	0.623025696166462	0.473288392553121	0.485798892208119	0.434493475386632	0.617950384909034	0.689940290658223	0.669774018496795	0.862045314309168	0.55046011107122	0.521253533198308	0.530562887675565	0.543990032984062	0.573545434529411
Activated CD4 T cell	0.775983269414748	0.713485657016754	0.801274618638465	0.748551348338583	0.751757879074432	0.735372005256148	0.803559251771001	0.697260501885483	0.733474311025859	0.779028390910471	0.789007071500503	0.740923496597152	0.79966029482758	0.768126812907824	0.731544879804461	0.755215994138011	0.863648920711978	0.757224666354664	0.82643244998444	0.859713224450772	0.78335732112429	0.734317594383616	0.638484267362499	0.862211769916526	0.766187157425721	0.681302645580772	0.832029044239372	0.946082800720668	0.696840873533666	0.696676025353984	0.783339116135082	0.846803772345865	0.753387762581593	0.736010965978067	0.856100373909165	0.621243448171223	0.811841622044496	0.756957956031077	0.737613685839888	0.735259580266404	0.750840342879179	0.801459338722878	0.804449548305651	1.00398603804117	0.73924831612438	0.726624744660031	0.843291207308062	0.784478149775604	0.757284445179653
Activated CD8 T cell	0.932070956021108	0.971248487401603	0.992021570957524	1.00612158360126	0.892602782796486	0.968983536236452	0.910302678078743	0.893877322848524	0.924580958249352	0.967177560261357	0.924054529149123	1.00188067007502	0.967200670434041	0.925454452790859	1.08008203651606	0.899137784562836	0.965989955068109	0.904817917682679	0.995547071647634	0.985316842744165	0.966856238483947	0.952205444409514	0.903479486231934	1.0321848184303	0.909245038810589	0.927243348754367	0.968424842965703	1.04055561731814	0.927011371410793	1.00522055563835	1.00833940916484	1.01543159425633	0.953601331107828	0.918859247164352	0.893676455710917	0.901864969957518	0.987349940712957	0.93889288952415	0.922591390972678	0.951996270398909	0.968516781062666	0.9604807115241	1.00180364331313	1.03409272371858	0.941359763687226	0.927450162108655	0.987151744810442	0.906333982873846	0.973385703750136
Activated dendritic cell	0.783103849294945	0.813706136571598	0.822610490854236	0.823089668603153	0.754426954953358	0.797673585454371	0.797820820023512	0.749208521499014	0.792674337822199	0.811437507316367	0.814342128868218	0.802911327753507	0.816830045360478	0.833837502203016	0.843536390942819	0.801637354687615	0.828558309016183	0.794227414336285	0.870541925282025	0.851991359707119	0.837166751058707	0.819358095504422	0.784903215500001	0.883836207591414	0.835913887967638	0.774069926567073	0.842334270028042	0.852821446681001	0.794226347125242	0.816079052204793	0.859377362889813	0.837573595795697	0.85448230519239	0.824072149826763	0.823166161414791	0.775720676803177	0.855984583141168	0.800292992063812	0.80957087559232	0.786820818395969	0.849569679606168	0.8323933459072	0.85815159087007	0.834986451125386	0.773432214346759	0.823567800215304	0.849993134526761	0.792187274063416	0.805971582378502
CD56bright natural killer cell	1.00572278689981	1.03080778592348	1.00876370648659	1.03183961514529	0.982297012514018	0.996936254727783	0.982481841646578	0.963367096697976	0.985369060520874	1.00536410029081	0.97398477152342	0.987649245852624	0.996108654137798	0.971626625098466	1.01470096126204	0.988255861139528	0.96647089504418	0.958686819349361	0.989706765584306	1.00357235100771	1.01438875977812	1.00226213811983	0.992733715719984	1.0335934486704	0.984837884430829	0.989871077408923	1.00695377753679	0.967616761173179	0.975870452532688	1.0064660574837	1.02658796719162	0.985184460423748	1.01489245813991	0.982008121211764	0.951049503350344	0.968934776071186	1.01519230029683	1.00632930232219	0.973111790727065	0.95952368609928	1.01652665734357	1.02157731758235	1.01130599497456	1.01708570271153	0.98579888871055	0.973809371934086	1.01430157586808	0.956924555217511	0.989758392759583
CD56dim natural killer cell	0.954579581624016	1.00391217830833	0.979759484285985	1.0286238623932	0.973811214183893	0.98552972770389	0.974400433963465	0.95915409578932	0.964717545806059	0.985337186004299	0.985266488979973	0.98794386441151	0.97726932486331	0.995617010335933	1.04623690411744	0.975818205887984	0.975774327461724	0.975450694104881	0.953590867598044	0.974669864800127	1.00324126762925	0.985186908733913	1.02423486727106	1.0214164347801	0.970194127308043	0.971979364817915	1.01114454369595	0.994587581148413	0.995486742657517	1.01744604208119	0.99077157024816	0.971087949086922	1.01897920572796	0.998694962796457	0.956526086849156	1.02713757885898	1.00132289019372	1.00345695119656	0.958170763895988	0.997500940702666	1.0159457706933	0.980866475338245	1.00053549504971	0.987888125163654	0.982678946624053	0.946722675086877	0.9933008561694	1.01077915430319	0.974279991056603
Central memory CD4 T cell	1.11003813764035	1.15233338625	1.14632301910592	1.16448514681556	1.08793180660291	1.10873171610739	1.10626076238599	1.10686558979477	1.09984823508479	1.13090584655501	1.10595210215627	1.12797442617627	1.11319213154431	1.07688562280739	1.13787628088451	1.10221290739755	1.12065614197839	1.09749249876853	1.14577888446782	1.13339852261237	1.11658853311218	1.12198408284287	1.1185564630868	1.16868941897584	1.1039251636674	1.11549428469202	1.1283918095637	1.13331272342396	1.11421287891322	1.13536462150821	1.1415197155713	1.12415911897066	1.14127685652873	1.12718727901787	1.11495564808766	1.08618123536709	1.15031360799434	1.11524588331883	1.09179472351754	1.09961225028588	1.15241130583532	1.14438484706791	1.12778135422775	1.14034498930216	1.11221659565818	1.11875750378103	1.14002727212731	1.12254818963378	1.09525044192175
Central memory CD8 T cell	0.941640549288969	0.926832188533286	0.935733904801779	0.921657808609168	0.86124231739031	0.854136556901012	0.857586176985957	0.910075533037222	0.86911922243117	0.889224757786384	0.864749459851251	0.885337729918936	0.874748206687856	0.853014176685116	0.914395399145077	0.897138460090298	0.910315066659029	0.90069650147816	0.955479943671258	0.953674148887454	0.900229665025862	0.940735036194051	0.876740058956453	0.962575162630374	0.840953604788184	0.883161204986016	0.92126696042513	0.953320218027834	0.857228661930335	0.877304550486816	0.906350243467944	0.899079713396055	0.90785753199239	0.871174299833422	0.960702376946547	0.868860442333063	0.947573182033339	0.884999529310162	0.821803531841175	0.902535530215427	0.896503501246852	0.924338264043212	0.891419721760433	0.88908933712621	0.852326138644668	0.911683786501524	0.928469644298797	0.887455125836227	0.873121598937646
Effector memeory CD4 T cell	0.888898662742435	0.909268290975263	0.878104655475823	0.900997455913836	0.84456107535824	0.860945304126877	0.807417097182778	0.858879887649516	0.848365598792031	0.885641761939186	0.836693908906426	0.825583284235262	0.872541789028964	0.82484064992326	0.841440681851554	0.854106837702747	0.841081253593133	0.850650958839791	0.908706275491877	0.930986742694298	0.850066943430705	0.847070076699122	0.859124395044175	0.910601986044998	0.781157471318441	0.911005346040483	0.875349150185724	0.872338523686585	0.810076218529064	0.797665779253122	0.895352290234247	0.861410058147949	0.871023519889373	0.866910334401534	0.892683662772992	0.805061788553551	0.898923552667017	0.883765609094234	0.813761352884515	0.849533042428697	0.878812310771329	0.913406981808026	0.864218208172277	0.879818334910833	0.851963803889553	0.853745374546751	0.913325671439526	0.852109993892711	0.826792887174747
Effector memeory CD8 T cell	0.80068820005775	0.858761703971616	0.908757975686348	0.928903332384653	0.813153121294984	0.844514314373675	0.783291220226849	0.810935227728895	0.80745366792747	0.851942462539188	0.768108328062821	0.877682671415637	0.797549019012564	0.846878605681956	0.935766978150385	0.833088066732076	0.845543269159149	0.800358647037013	0.904695105884051	0.888339346607871	0.854970028224409	0.856331999882002	0.843940850488556	0.917201471250719	0.800418081703467	0.80255603459477	0.878640621884021	0.898498871633275	0.81271759826486	0.876032813472232	0.906846976104501	0.883995835218826	0.853800242053111	0.869076834194325	0.832445465816855	0.785492060392852	0.877258239896616	0.864087360567264	0.824103332392726	0.839296504926094	0.868136350133782	0.911181767469144	0.862881076762115	0.835383749366691	0.823329524423003	0.818439538433201	0.867982179608044	0.822490492427103	0.820103580669116
Eosinophil	0.544480505319975	0.609177737057757	0.59909910044563	0.651791616879437	0.52834361349802	0.588872718320496	0.558500343702246	0.543358826011783	0.528010001540019	0.642623396726999	0.541647179487896	0.542454536889288	0.599001384164281	0.501321621789161	0.62421757391033	0.630844713442815	0.615130476109875	0.653042901515557	0.640568387476294	0.655622323143001	0.636548156468728	0.5755141272869	0.545592102280355	0.609140819601482	0.638646931002832	0.581320765505042	0.638806570698625	0.663917607830366	0.566161242898964	0.583745814257993	0.706895867208788	0.611290796652917	0.572865903476993	0.592022756820992	0.655931302914847	0.506867275078646	0.678754644262553	0.607037462779989	0.552346159153206	0.503801714154472	0.607967693762557	0.677405924076945	0.64785847731027	0.664623487653785	0.555956895046042	0.644101233244159	0.663646561717128	0.600231574465315	0.594138130194464
Gamma delta T cell	0.92426545525345	0.908771349771989	0.901992967290739	0.88112597192605	0.859124774214117	0.90105666736063	0.850603447147076	0.868709266146432	0.871356191595256	0.872641903875076	0.928946492587052	0.851762896000658	0.887655871517988	0.811995989157972	0.868235018068971	0.887934252219099	0.946973213937485	0.878035153757305	0.932653706587265	0.918145866973293	0.884983130762689	0.919698380138854	0.902267914464738	0.924550449357372	0.820625983820546	0.894658004894736	0.884986829707895	0.923211344596249	0.849722125136978	0.859229213017006	0.926145105605847	0.887908389618159	0.912256238776995	0.871271211389163	0.925164201267969	0.866326425941696	0.901860395989564	0.887265920779718	0.829463070410222	0.840693569204472	0.884388848049168	0.919806426903968	0.889200908192981	0.903477477907866	0.854130045147112	0.86200058922412	0.892290285125594	0.881333118104075	0.893120763338413
Immature B cell	0.604786288650685	0.659003220143299	0.702551552315985	0.702763175069956	0.527029375838501	0.529560052964306	0.488205799733033	0.580849833087474	0.566633783514175	0.600486270499555	0.608303974247118	0.574689997160013	0.737395403633763	0.575364071090641	0.70866676794862	0.513938093640841	0.725897125785499	0.599208857966348	0.690605115183534	0.726738757477241	0.648065307205837	0.633843199344532	0.541175960310696	0.669559700880629	0.53224487379564	0.594342756889335	0.776995468898808	0.835710345114988	0.523634520295488	0.678608901545903	0.622767677519181	0.680339531157628	0.577225243402297	0.514883013626671	0.684757375611568	0.569248020100174	0.661160502538661	0.552914543356758	0.558784412436761	0.553563864458825	0.612984994296019	0.685902429892529	0.696566721193159	0.859688669545006	0.589295116114749	0.567255172374128	0.603956869061277	0.596037441152157	0.608092614670947
Immature dendritic cell	1.04321898570327	1.0764071223771	1.07167253513685	1.06410583584731	1.00296227741203	0.984743360035884	1.0065433860061	1.04757171508018	1.05529592999625	1.04012670978822	1.00918954078719	0.981208508882332	0.977694411934776	0.983410929014787	1.01280414669651	1.04327659444	1.04430115875127	1.00160333670874	1.04774158828317	1.07899420137728	1.03479312041338	1.05157101032775	0.994560842879629	1.05240995599133	0.999407813427605	1.02989016937881	1.00650468006723	1.02277811389312	1.03725657675888	0.998359488541366	1.06545916141985	1.05463424435317	1.02828760762824	1.03642157771214	1.03621777023357	0.961076871115274	1.07710009054342	1.02553532991709	0.983014389619378	0.992554671070768	1.06377227313923	1.07529801091478	1.04533554801025	0.983534196285713	0.996188137556688	1.03303101508622	1.06268330009733	1.00050145933839	0.981714710660265
Macrophage	0.693744441715806	0.776856090280392	0.761394813506344	0.772804717919861	0.667861606630639	0.733919140766478	0.662946858519213	0.718945169446481	0.644554594163452	0.731582664326259	0.698723166890895	0.679237902460936	0.696813344684066	0.700450633575346	0.783611773844098	0.697501960934716	0.725543302155093	0.687659860975296	0.781240945282679	0.776637055772008	0.722516078857009	0.748626672562689	0.728574440819654	0.815190209784338	0.678874876260237	0.719743104304463	0.725792237725376	0.748637590447715	0.683262499466132	0.769338858720876	0.785728472712374	0.730754297636056	0.763461068492083	0.735568425147343	0.759784592175132	0.715693092495503	0.749107266426925	0.704469489634859	0.720957429268963	0.679456848387351	0.738757954342952	0.754579486035254	0.73524713352475	0.713904299722053	0.687063353770617	0.749509313563154	0.772428662416101	0.716182909577952	0.735160858153789
Mast cell	0.778361356971017	0.794224136413154	0.753154063855229	0.806449344766502	0.618012099657389	0.748862741427705	0.683713386162072	0.676021761263852	0.636013744827231	0.774939560488382	0.681467055686035	0.71042090473285	0.710405508452267	0.672482893940271	0.771798021395286	0.757936004950675	0.836266873627885	0.737974208529282	0.868267666362349	0.805309832499028	0.783370665993839	0.791680653926746	0.728860085476762	0.822370730900171	0.660336109460875	0.71228418127586	0.815074123141113	0.757487812548559	0.712327434311145	0.848760925916113	0.759291913138568	0.724626454844842	0.833679720235086	0.763253781808353	0.704200335449015	0.697040602295064	0.808133109166811	0.744972853040365	0.710998764791382	0.670933456579325	0.731995552478602	0.829393834554922	0.744058484839438	0.748594790974173	0.718444162214843	0.700644400119139	0.823614490689204	0.660422174524383	0.783447498194123
MDSC	0.858557828567301	0.976763638932237	0.968754245389537	0.99042156291017	0.817341784589629	0.901383073931345	0.837734361570978	0.888165397932708	0.845683811003946	0.922115571629405	0.856965285678403	0.916043547178312	0.843613925266443	0.889752306201896	1.05595104003112	0.840032837452091	0.936735259285454	0.85655999405724	0.993005607607995	0.977560171582738	0.911892172553268	0.925687999101855	0.863542905261565	1.04990280709391	0.883210040042827	0.884140155719502	0.959598690933465	0.979002399569168	0.870762974885558	0.987464815872607	0.955710121334179	0.962034628545988	0.953436687854649	0.889775022950423	0.925086367660909	0.855701545807954	0.948291352458936	0.887199326964517	0.851523210178026	0.876664823492482	0.954707811385385	0.934711869419645	0.922204073876484	0.964177416379239	0.831573053575331	0.913931139029755	0.938660122561893	0.903731876130439	0.884704611833721
Memory B cell	0.733410759694911	0.702204666714245	0.744583639438496	0.729580315821731	0.663801489912542	0.639568330866788	0.699933945065003	0.712102460053884	0.72843578307936	0.706676308182489	0.701035258527593	0.709792646467422	0.682430070151238	0.733117437383756	0.69535025378025	0.727243361415907	0.721834525647424	0.703686842533619	0.722027378484376	0.769804285196097	0.707764681764212	0.712242507067221	0.639557988550683	0.752081747270418	0.679648002074996	0.705909090936823	0.679672897999128	0.71393021028437	0.658118203219626	0.656491800815678	0.743007773967834	0.679425057159307	0.721708831099566	0.706720316565979	0.800782178352223	0.621720149147484	0.731416190622387	0.721523819567775	0.664862427448457	0.632962938189272	0.711688642080726	0.733904675898825	0.664733951780137	0.778354441978468	0.692625933487218	0.684173725437983	0.761960117092251	0.723025994532225	0.713796197799577
Monocyte	1.00307539772169	1.03160704809552	1.03145252073974	1.01185036262774	0.997429118963433	0.993212948871	0.934755977373129	1.01168373723673	1.02306307674904	1.03239622008811	0.993207947985598	0.984591545587044	0.990361376362095	1.00228479876236	1.05696206079973	1.01618361535015	1.00592855096139	1.00056757719841	1.03321664168791	1.02362648864349	1.01322402736531	1.01639608038546	0.986367858515098	1.02123158433088	0.993007918388618	1.01312291487678	1.03617154045215	1.02847269006158	0.996517180354887	1.02731377077559	1.03136401712932	1.02449445222713	1.0530135873847	1.04362649846252	0.931833967553509	0.998483594595698	1.0292276502402	1.00668434876414	1.00163462350338	0.964171603362623	1.02543356823146	1.02245558825198	1.01380075799853	0.976800781849056	0.98486665876451	1.04041866310337	1.01941786195473	1.03796781216671	1.01129006823563
Natural killer cell	0.924967586628675	0.982689267898972	0.959020282622891	1.02159977059549	0.889006380690337	0.915411561989864	0.900153968371088	0.934069051033219	0.941150969719756	0.95064280073966	0.921838113146493	0.953643759507244	0.931431382029123	0.920610184008322	0.962678923366706	0.941765594697608	0.956479487027707	0.936624414032944	0.98461351466088	1.00497437603242	0.967325632269033	0.946969365435573	0.956170425241809	1.00729949517979	0.929005929850782	0.976182813011567	0.96926218836389	0.955953306015897	0.939246801935834	0.970857589974448	0.977864880642333	0.95225432449139	0.98493289218879	0.951924904274267	0.931241845915322	0.870216663254937	0.996982315996012	0.952048347756198	0.939594909984135	0.876437360286735	1.00814218576551	1.01952444363215	0.945356642003642	0.964222539089714	0.931020843926731	0.929062454683044	1.0087542035741	0.961498356484581	0.89488018480543
Natural killer T cell	0.632559601502306	0.713387715067222	0.694489025088058	0.736544211457579	0.589183218111354	0.647472379724977	0.603387042950361	0.637662583839963	0.600764788909489	0.663379495981825	0.627818299026442	0.631855026917061	0.635949648153009	0.622812201791504	0.694394904773608	0.673589691475444	0.671259231756926	0.611053379323841	0.715803669820994	0.702020183570673	0.677988470156471	0.66116861659897	0.661996818294823	0.7404257793938	0.60595352221175	0.664540517185062	0.659513216323564	0.667887626631839	0.641247018816234	0.694312859191041	0.715460390382121	0.655441158058477	0.717784738429545	0.680854797533052	0.707850581181315	0.637761154501241	0.682923092745652	0.647119653815089	0.649375677405552	0.610500056531685	0.682871702132514	0.698086828416886	0.68994890962725	0.69823985785296	0.650304085406844	0.633235279071294	0.748739493688338	0.644976308299845	0.649881200648177
Neutrophil	0.476204962984983	0.457900936103929	0.445497130201145	0.409679840330772	0.342487943596526	0.415357968141841	0.401668273922945	0.42034042966774	0.449526235588115	0.445384830568631	0.396291771046814	0.434248450100078	0.384170588008488	0.381558226929378	0.527925836952687	0.452103012088923	0.451980693883504	0.464278494933939	0.575980661295807	0.493096699306291	0.432578786730937	0.419280496230857	0.477082516110423	0.487345705616801	0.402952652318192	0.436079874775608	0.507949857956807	0.471216119369338	0.415597507233683	0.466591753649446	0.479670119731456	0.436234448036884	0.47775297351303	0.474271078763359	0.472128494634374	0.528564594686318	0.423071782623729	0.397888910186282	0.443685401208775	0.446917921338224	0.464997663905743	0.47548892705725	0.447648423361662	0.482050769710801	0.393567080561315	0.469441410833448	0.438474673999256	0.47115861104923	0.517139534187849
Plasmacytoid dendritic cell	0.99754054821922	1.03945496961966	1.02369116315037	1.04294231257352	0.979433504585499	0.990430424332046	0.971023578493775	1.00845450274115	0.984330900936843	1.01657691660498	0.997652939744928	1.00299930771953	0.972354960563965	0.991529418116423	1.02329478844615	0.969317511205076	0.992158544060223	0.983099250816363	1.01661667118122	1.02194399887699	1.00654035229875	1.02741042993816	0.998871066568219	1.03423333570361	1.01756812444519	1.00089254602088	1.02481489258711	0.99785757768809	1.00566790631604	1.02751230645303	1.02162403414197	0.997281242225334	1.01502256974514	1.00479135509558	1.00669087206082	1.01048069557838	1.02833520800746	1.012483178647	0.981998824557376	0.971811116212131	1.03397146805816	1.01505650056657	1.0157641923704	0.971985258113783	0.979735276925353	1.00719788882754	1.02846162887556	1.01053990769861	1.0199606845368
Regulatory T cell	0.714241205160981	0.796857347413384	0.815474459145576	0.834898854202487	0.721785908609381	0.743170370978872	0.710470549513263	0.759324637674545	0.698320829280414	0.761439769608236	0.782103396103915	0.722335284623408	0.701425629525442	0.705350526401979	0.802593375075211	0.701794883102362	0.760584589807275	0.754624346853017	0.854962792621242	0.87097426649518	0.733660633294758	0.800502495506526	0.692895865065285	0.917174556112615	0.72312460453604	0.802746892559022	0.779974640509176	0.833346381692343	0.706318420876735	0.758852938492195	0.796532580466177	0.840402540932027	0.823030479368016	0.779599112847989	0.86535040580971	0.66725595344487	0.817921663078868	0.766981913802599	0.666246172136386	0.646246231563355	0.80463339449862	0.800673719813075	0.787544628628496	0.77327184566721	0.666791164712637	0.790019082864073	0.80851312170081	0.809844276786731	0.716272903443787
T follicular helper cell	0.812837646089746	0.884038004734991	0.862538833964742	0.889177468105755	0.772394479895447	0.830934831708203	0.776540260295334	0.826218412571544	0.799939907339105	0.830755056716595	0.813640551093022	0.814335349811075	0.832923118854409	0.808103287704439	0.877108605948811	0.814241316070808	0.897759656766981	0.810378859157709	0.879630645221551	0.871167578996784	0.868082765131917	0.838391546148627	0.825529728139186	0.877512484717577	0.798328171555281	0.837344769834853	0.828022907254264	0.85962865213505	0.788893606008018	0.837586654145447	0.871260295044524	0.84369781679383	0.875583173302489	0.817838252640768	0.850811853472694	0.796210074807889	0.871879409477056	0.824751492563338	0.800734716388705	0.773028700791251	0.862201884936716	0.882876130430629	0.857685635318283	0.859677503188766	0.806973524353507	0.828955039737931	0.882622116877445	0.825512738212321	0.84138321654995
Type 1 T helper cell	0.762276187661596	0.834229578491144	0.832868579842195	0.87877647773258	0.723678240497032	0.780846968838201	0.720236309173768	0.770246120917295	0.752977374155462	0.794388797254297	0.741879296625565	0.77887348829663	0.816275797296404	0.754982460420424	0.833062830003056	0.773651631671356	0.823560049632463	0.758188737039455	0.826395755376775	0.835487024783588	0.811238380494791	0.784654397136134	0.788079690631272	0.851948229823308	0.745716046479518	0.802337776082032	0.790078276519787	0.809490920746552	0.774301965525358	0.820514637181154	0.842247512359164	0.799246664993087	0.812021328044784	0.788710083882494	0.821675657397298	0.709022704002327	0.833359640907613	0.794451609727611	0.767048139762127	0.73017490080509	0.815868924594345	0.821385212673878	0.820192923795176	0.834392589215263	0.779366236299674	0.777293902226468	0.843661418095507	0.780001293958946	0.764179762856559
Type 17 T helper cell	0.611380215575411	0.66757202719222	0.663318191019644	0.678061078376453	0.574177717105199	0.61115352505475	0.603436384770469	0.618722473798664	0.662901070687376	0.629149450488578	0.615121696435547	0.605722311710961	0.668195767599103	0.596503487352411	0.709027612559285	0.638526026223924	0.642781979665829	0.663891541768556	0.681032223889657	0.664065364325119	0.683811836825788	0.637777623831102	0.691623793845516	0.678791273063128	0.578117388032114	0.643632573107653	0.610603849556121	0.631152887324765	0.639298954879532	0.653314091508885	0.687584716116323	0.604501816835797	0.664327898390774	0.681868730735472	0.642122990652404	0.585141331224284	0.661733131263432	0.622062096555377	0.614599692301763	0.557217458974279	0.664496598593187	0.671877541932439	0.672804925293162	0.683074075077218	0.681427992965386	0.595170071585281	0.708515760132036	0.604144440776065	0.621781508041068
Type 2 T helper cell	0.814501320035758	0.813926829827301	0.833330232744669	0.834065518123218	0.796569734096428	0.785132229774037	0.833115785677602	0.775709311095132	0.816502972108124	0.808029969955994	0.81322067238231	0.817353417053752	0.814353722175954	0.816913471294693	0.770475603385563	0.830662617799741	0.858458081604515	0.821818161315252	0.845621037069119	0.898663196571246	0.838865503697763	0.813934936316551	0.770018348018315	0.870106954697769	0.850071755094595	0.822555790088581	0.827161710055827	0.825621012794447	0.778225209120026	0.778492619470884	0.842329589624318	0.810879166800083	0.841175475945461	0.831129778630004	0.869381927269303	0.684193746189682	0.842475656646882	0.798468332928058	0.788078832329096	0.7221816119248	0.83132295464272	0.853613351615423	0.824506849162489	0.872091496849441	0.827606819170835	0.769444867074242	0.886621228129892	0.808654785895026	0.79558114650133
[truncated: 432 more columns]
