# Supplementary material for: The Prognostic Signature and Therapeutic Value of Phagocytic Regulatory Factors in Prostate Adenocarcinoma (PRAD)
Source: Front Genet. 2022 May 30;13:877278. doi: 10.3389/fgene.2022.877278 (PMC9190300; doi:10.3389/fgene.2022.877278)
Supplement: Supplementary file 6 [file DataSheet2.ZIP › Supplementary tables/SupplementaryTable15_cibersort_tcga.txt]

	B cells naive	B cells memory	Plasma cells	T cells CD8	T cells CD4 naive	T cells CD4 memory resting	T cells CD4 memory activated	T cells follicular helper	T cells regulatory (Tregs)	T cells gamma delta	NK cells resting	NK cells activated	Monocytes	Macrophages M0	Macrophages M1	Macrophages M2	Dendritic cells resting	Dendritic cells activated	Mast cells resting	Mast cells activated	Eosinophils	Neutrophils
TCGA-EJ-5505-01A	0.0386752133679315	0	0.0258317050721446	0.135307819245544	0	0.219953746876768	0	0.0155670912613319	0	0	0	0.0316566812253834	0.0194223031053089	0.0184539740356462	0.0605885864652067	0.112700310173441	0.0100560888250238	0	0.311786480346269	0	0	0
TCGA-ZG-A9L6-01A	0.0429287332257259	0	0	0.0683932576094541	0	0.271057069109006	0	0.0342156829494197	0.000994405585234309	0	0	0.0432970247939849	0	0	0.0340288641271249	0.314978834361593	0.0311447420735871	0.000600363506337919	0.158361022658532	0	0	0
TCGA-HC-A8D0-01A	0.142813841949596	0	0.0975046336530033	0.0711711772443274	0	0.233303967257788	0	0	0.00830013904266173	0	0	0.051914420346335	0.0166701226127786	0.122621617835966	0.0305252999462568	0.030680507991827	0.025088533456598	0	0.169405738662863	0	0	0
TCGA-VN-A88I-01A	0.0829119883545143	0	0	0.164048379297734	0	0.212772603771651	0	0.0195231710726835	0.0434304061415013	0	0	0.0868949700450209	0.00445497212467846	0.0147640753895092	0.00390471566742128	0.104009305342477	0.00880416053104389	0.0088148582408327	0.245666394020933	0	0	0
TCGA-KK-A8IA-01A	0.0550717902983758	0	0.00571216462089128	0.0594128664864734	0	0.120719770024698	0	0.0671173855737541	0	0	0	0.0331938627305923	0	0.162807579450281	0.217915392502295	0.115144922125759	0	0	0.162904266186879	0	0	0
TCGA-KC-A7FA-01A	0.0391512392149223	0	0.00785344617756913	0.130262028896018	0	0.162560347273408	0.0182656914557777	0.0579471455532824	0	0	0	0.0503786779174659	0	0.115455190654721	0.130785552621258	0.142978308265622	0.00959343822120291	0	0.134768933748751	0	0	0
TCGA-KK-A6E1-01A	0.064437280797824	0	0.022063543940994	0.0253006304092981	0	0.27325960514937	0.0365315726245941	0.0190407353311905	0	0.00758778563705134	0	0.0161628883903835	0.00392331002602017	0.0461167155126996	0.187938224838108	0.10952604084486	0.0592616154301892	0.0171493994623407	0.111700651605077	0	0	0
TCGA-H9-7775-01A	0.0295888764093689	0	0.000912911198985303	0.0681497591836999	0	0.179848326195542	0	0.0382568313391006	0	0	0	0.0230668871690166	0.00697766248834105	0.172275160914338	0.0420795057001244	0.128780231928223	0.055294221924205	0	0.254769625549055	0	0	0
TCGA-HC-8262-01A	0.0864801054555848	0	0.0296329084248962	0.0234030436978642	0	0.231735230698945	0.0516072243111834	0.0245761461612233	0	0.0188329486023039	0	0.0270455989014152	0.00693055143619783	0.058214697474183	0.156627220875949	0.0650680392755468	0.0650465377373379	0	0.154799746947369	0	0	0
TCGA-EJ-7797-01A	0.0850778373096277	0	0.0342367840080849	0.118202034951027	0	0.195552449441593	0.025957570303434	0.0375251384297186	0	0	0	0.0018743063454521	0.0178373838902911	0.0330168245866045	0.113310434763995	0.0859738091052078	0.0414335493256748	0	0.21000187753929	0	0	0
TCGA-HC-7738-01A	0.0629481857303108	0	0.0198610407970111	0.096696297869986	0	0.182647880914308	0	0.0112219412868345	0	0	0	0.00498886854201267	0	0.263237742380008	0.0629564455075941	0.132034409126875	0.0345008419908288	0	0.128906345854231	0	0	0
TCGA-V1-A8MG-01A	0.0276506554085339	0	0.0645615953774726	0.0838824069126988	0	0.340337143100071	0	0.0373776226428724	0.0104920863008969	0	0	0.0616614369713739	0.031857601843563	0.0682514844161749	0.0706710695727315	0.0411396769116269	0	0.00679246085723699	0.155324759684747	0	0	0
TCGA-ZG-A8QX-01A	0.14801026061116	0.0636961085129142	0.0289746211041047	0.118399264380091	0	0.202511536243011	0	0.0688980142835134	0.0298213316191202	0	0	0.0707457856030063	0.00807406066046822	0.0345279464446349	0.0521272011517214	0.0972455435605997	0.022538939781238	0	0.0544293860444167	0	0	0
TCGA-XK-AAJP-01A	0.0310296261250737	0	0.000135630477237768	0.0844006537507848	0	0.238891910267249	0	0.075596723514618	0.0305534526409955	0	0	0.0297528304455922	0.126309961941856	0	0.0687886379990376	0.182772416009083	0.0483204510504184	0	0.0834477057780542	0	0	0
TCGA-G9-6379-01A	0.0201083787471847	0.000765929174991276	0.0396916620037223	0.227551246793758	0	0	0	0.105095232406668	0.088294213476685	0.0161797120747341	0	0.105590934912525	0.00435847073180629	0.0488932635567383	0.0626321465650179	0.112477842875795	0.0440069203493618	0	0.124354046331012	0	0	0
TCGA-EJ-7314-01A	0.000483971856487257	0	0.0127871574714523	0.2136293262831	0	0.202015944784018	0	0	0	0	0	0.0477752690014278	0.0573949893577178	0.144768417406531	0.0388478805664786	0	0.014473834210289	0.0363912683335231	0.206447160029527	0	0.0249847806994473	0
TCGA-EJ-7125-01A	0.0949908707308667	0	0	0.0942263732911682	0	0.223523347503067	0	0.0580576062366081	0	0	0	0.034626985492011	0	0.0799835691932677	0.101508138050346	0.122330846216443	0.0361302833787839	0	0.154621979907438	0	0	0
TCGA-VP-A87J-01A	0.0100691654676049	0.00208308816196668	0	0.107088587309502	0	0.290849677751068	0	0.0613874407825475	0.00503607541016631	0	0	0.0648974890420101	0.0335820592927089	0.198911234978593	0.0417230546314499	0.0290608862929478	0	0.0187780795390318	0.122204322433982	0	0.0143288389064214	0
TCGA-EJ-8468-01A	0.114570007172145	0	0.0475727139044843	0.0773559817429958	0	0.256354929078189	0	0.0360424718852788	0	0	0	0.0466027574571473	0.0193439755156359	0.00576140079578336	0.0478685871741241	0.170918815208209	0.0401762995535577	0	0.13743206051245	0	0	0
TCGA-EJ-5527-01A	0.0708876081090123	0	0.00587642807064963	0.0339625816236136	0	0.370388496117951	0	0.0390061665870042	0.00787842510601391	0.0151537075287522	0	0.003544986632684	0.00542522196943912	0.0399759094631241	0.116373097548031	0.0904553640203971	0.0630131034676309	0.00930823175080112	0.128750672004897	0	0	0
TCGA-G9-6333-01A	0.0333826421705299	0	0.00959797880780845	0.146106468075744	0	0.189414088934022	0	0.0623172942162147	0	0	0	0.105046559258252	0.00848267552288581	0.00924410471823699	0.209485975240136	0.105663100764062	0.0314164393902437	0	0.056075417250194	0.0337672556516691	0	0
TCGA-HC-7749-01A	0.103519385196891	0	0.0851837243634396	0.0835553056912248	0	0.183281193600021	0.000330692807321576	0.0166857481410679	0.0258235636298512	0	0	0.0359757531783471	0.0079684956200461	0.0604616204895694	0.0689130665487546	0.152824790647885	0.0134765214510245	0	0.162000138634557	0	0	0
TCGA-G9-6338-01A	0.128147612338072	0	0.00195004020977686	0.119780074224	0	0.20262175151172	0.0304926351300192	0.0181428222367067	0.0144224152890262	0	0.00505936283308679	0	0.00437606109359417	0.112941546094153	0.0631266871249837	0.147100470640584	0	0	0.151838521274277	0	0	0
TCGA-ZG-A9L0-01A	0.0577404429770452	0	0.00509531323889225	0.119927376849402	0	0.243429422257705	0	0.0395206135815738	0.0394189458659616	0	0	0.0405133184429938	0.0463021552797979	0.0752732029723877	0.105253137897109	0.117539309430497	0.057069953860525	0.00417198115197031	0.0487448261941399	0	0	0
TCGA-J4-AATZ-01A	0.00329879499678739	0.00213371591559093	0.00735139770127752	0.125250018086206	0	0.294633732515893	0	0.02520342757192	0.00466315887623494	0	0	0.0403468182445232	0.0569774383842715	0.165021801388595	0.0812709842449886	0.00253168978424262	0.00366738077673553	0.00280540554685695	0.179770180679423	0	0.00507405528645392	0
TCGA-HC-7232-01A	0.0536226753072872	0	0.00845210248655776	0.123594052770965	0	0.240624546232445	0	0	0	0	0	0.0436928328446777	0.00958861142182707	0.0450414144814621	0.111139823478926	0.150846990944832	0.0326089432049136	0	0.180788006826107	0	0	0
TCGA-EJ-A7NN-01A	0.0607892425068965	0.0232139635172955	0.14452509201014	0.0534173283587084	0	0.213312205012548	0	0	0.00370935892341997	0	0	0.0537453961929814	0.00909645974238039	0.0575729459037434	0.0525237586298545	0.0953757579735686	0.00197373048042593	0	0.230744760748038	0	0	0
TCGA-CH-5750-01A	0.252602334417018	0	0.0286786509943403	0.144222546034749	0	0.185336821122521	0	0.0736319849264479	0.0353810964740703	0	0	0	0	0.129458031237223	0.0835693909311569	0.0604530494346129	0	0	0	0.00666609442785962	0	0
TCGA-QU-A6IP-01A	0.0497322530725262	0	0.0839904078499543	0.0284491639671841	0	0.233929866216881	0	0.0383671784109092	0.000190236803618377	0	0	0.0310812893032744	0.0442767461793725	0.254614607910451	0.0651162904428553	0.0579321086162164	0.00531562265618061	0	0.107004228570577	0	0	0
TCGA-J4-A67Q-01A	0.0352026324548687	0	0.0250984827514634	0.10072332145388	0	0.250071694365118	0	0.0734949675560836	0.00224820550342774	0	0	0.0619770781229163	0.00603485781877449	0.0809253764476017	0.0340583320254566	0.123115051474541	0.0245472626965634	0	0.182502737329306	0	0	0
TCGA-G9-6348-01A	0.0516633116757052	0	0.00624035071786783	0.209447647215362	0	0.313416544313146	0.0606330166587898	0.0163062452220599	0	0	0.0115617926290738	0	0.00384636310108313	0.00091582653112756	0.113593076796236	0.107257332960949	0.0493741997754967	0	0.0557442924031023	0	0	0
TCGA-YL-A8SC-01A	0.0527281999843168	0	0.0162545539625752	0.107881455663457	0	0.196842936909836	0.00374126792077926	0	0.0254616993328862	0	0	0.0526060328468431	0.0271145125164642	0.0809609231415331	0.132643782617573	0.142433668105017	0.0138392520532994	0	0.14749171494542	0	0	0
TCGA-VP-A878-01A	0.01762158643978	0	0.00318823898282663	0.154518588560464	0	0.158857710535862	0	0.0196794936991329	0.0104558042042374	0	0	0.0271188063378405	0.0141516926963545	0.0909294655659189	0.0514995913787716	0.166126639303025	0.0329900882871381	0	0.25286229400865	0	0	0
TCGA-KK-A7B1-01A	0.0326432546093002	0	0.00850332589901933	0.154520367972833	0	0.165796443491288	0	0.0359454001077264	0	0	0	0.0466956869987422	0.0182650328153901	0.0298576736410402	0.0434833781903005	0.218560097165124	0.0456814601910177	0	0.200047878918218	0	0	0
TCGA-EJ-5525-01A	0.143922295772097	0	0	0.00172692593671738	0	0.278677915202898	0	0.0445602115594727	0	0	0	0.0184800474605873	0.0222876649135981	0.111165032066374	0.0552759931672601	0.177647186487772	0.077264227287312	0	0.0689925001459113	0	0	0
TCGA-HC-7752-01A	0.0565158530032667	0	0.0842327760093439	0.136589389871191	0	0.0595288737397497	0.0289347805224557	0.00658142601291591	0	0	0	0.013687351040624	0.0156029282587416	0.213902217358521	0.0262358010392341	0.185224986648421	0	0	0.172963616495537	0	0	0
TCGA-FC-7708-01A	0.0175794387658453	0	0.00972141864055222	0.0632733221513673	0	0.22840623321291	0	0.0391301767980204	0.005087222839156	0	0	0.0498917566690804	0.036382696628477	0.142467827877284	0.10527872391077	0	0.0602305899622722	0	0.242550592544265	0	0	0
TCGA-2A-A8W3-01A	0.0748004721344599	0	2.91213006865947e-05	0.132899899869734	0	0.149154502472104	0	0.0901218883026827	0	0	0	0.0343362191606739	0.00869017387878685	0.0114154924291277	0.0653357259602408	0.140056136820504	0.072626840209346	0	0.220533527461654	0	0	0
TCGA-G9-6362-01A	0.0674083427933693	0	0.00827418851176177	0.142467976413643	0	0.235694752376512	0.00382166386820324	0.0127717097769334	0.00689398931898071	0.0076050924868868	0	0.0519875215918349	0.00614197480803766	0.0109583622171762	0.170646745950938	0.128830593573406	0.0238135450877134	0	0.122683541224603	0	0	0
TCGA-WW-A8ZI-01A	0	0.013111816668427	0.00310008026264196	0.154867391106716	0	0.244995496504855	0	0.0871996310997997	0	0	0	0.00962496728721011	0.0020361340373027	0.100677278367766	0.117079703419671	0.132714461056432	0	0	0.134593040189178	0	0	0
TCGA-EJ-A8FP-01A	7.07877833411175e-05	0.0130897093642263	0.0285789416173401	0.0720116436560067	0	0.284055843785175	0	0	0	0	0	0.0816890152897581	0.0334201401932555	0.0791114431684933	0.0682494178418176	0.110113251125266	0.0147350085691131	0	0.214874797606207	0	0	0
TCGA-G9-6370-01A	0.0573564794943582	0	0.062756289766944	0.194963804677945	0	0.147001892487039	0.0108686234416443	0.0244593016278777	0	0	0	0.037462912428556	0.00356013303407071	0	0.0574934027866057	0.0952686758378863	0.128130969225636	0	0.180677515191437	0	0	0
TCGA-G9-6377-01A	0.101160889237173	0	0	0.225890979061488	0	0.140269053099852	0.0562642608881792	0.0453841633921892	0.0170453627377108	0	0	0	0	0.13458181707878	0.0808006077445193	0.0910094611538737	0.0133305258236963	0.00732680191032254	0.0869360778722154	0	0	0
TCGA-ZG-A9N3-01A	0.165709341790939	0.11538128726952	0.0153083846657683	0.0963208201503852	0	0.188571632679132	0	0.0798471992853349	0.104190311421855	0	0	0.0546129970020842	0	0.0468375185558387	0.044912851740816	0.0220104293470013	0.0218442095334186	0.0255629755403021	0.0188900410176057	0	0	0
TCGA-Y6-A8TL-01A	0.0766483198507665	0	0.0299649274561287	0.0464798521773652	0	0.465316756954396	0	0.00533315424846026	0	0.000924948590073168	0	0.0275441366912508	0.0101961795399066	0.121613201367894	0.0539456864479093	0	0.00161621170944211	0	0.160416624966408	0	0	0
TCGA-CH-5790-01A	0.0726139846328026	0	0.0196233135251765	0.0889274744435573	0	0.183649808573465	0	0.0622415163117312	0	0	0.00646471183800773	0	0.0643391919492115	0.245400994771493	0.0558779107032543	0.0849538069943951	0.040271839758839	0	0.0756354464980675	0	0	0
TCGA-ZG-A9L4-01A	0.072808258592459	0	0.0008446346652173	0.107729152548864	0	0.316908465454358	0	0.0442693374081794	0.00303909881401334	0	0	0.0570486744152364	0.0065962955531035	0	0.0817770020239265	0.108878422683699	0.0864582159691662	0	0.0246790411196453	0.0889634007521328	0	0
TCGA-EJ-5519-01A	0	0.0189868981861814	0.00232536476446439	0.145979891841873	0	0.24592490973189	0	0.0318787146898229	0.0118801439623759	0	0	0.00726654883801554	0.0589566259759233	0.176242939523431	0.0211192929032128	0.101166380363944	0	0.0131792469991812	0.158834815857465	0	0.00625822636221974	0
TCGA-XK-AAK1-01A	0.0306190755098013	0	0.0879167254941681	0.121766314474018	0	0.180197583080487	0	0	0	0.0476025401443547	0	0	0.0120726194087334	0.0280299747354972	0.0869512940654535	0.19081916994949	0.0151173342692086	0	0.198907368868787	0	0	0
TCGA-EJ-5495-01A	0.0796256479190531	0	0.0139167659169052	0.0901614487981115	0	0.256145988004281	0	0.0501464102759148	0.0324954212055207	0.00522552684279853	0	0.00802460276185943	0	0.103237273836058	0.12428782651986	0.0984779561115272	0.0542610468024326	0	0.083994085005678	0	0	0
TCGA-VN-A88O-01A	0.0101188252778127	0.00979790802307979	0.000368295123315766	0.116963116729757	0	0.246759326623593	0	0	0.00525796140225507	0	0	0.0816168518025423	0.0252742916958572	0.0907127560328955	0.17538109086335	0.0663761177660124	0.00374890554148809	0	0.16762455311804	0	0	0
TCGA-HC-8216-01A	0.0561662068987559	0	0.0678469407747185	0.14199440695696	0	0.134809848195152	0.0210373618673266	0.02694357084758	0.00532198824977528	0	0	0.0217010925155765	0	0.162205787842036	0.0840501382436049	0.145155528924526	0.0370770676441524	0	0.0956900610398357	0	0	0
TCGA-2A-AAYF-01A	0.0532448019255301	0	0.0150980663302701	0.0899857097302184	0	0.212875032486057	0	0.0569966470255479	0.0230074882902148	0	0	0.0459699146130992	0.0426783243985956	0.115931876313797	0.0616313054873255	0.140496401441107	0	0	0.142084431958237	0	0	0
TCGA-HI-7169-01A	0.120222197529266	0	0.0118624524167026	0.139409587779152	0	0.103834895516355	0	0.00488861080595986	0	0	0	0.0131063413495717	0.022668393146723	0.105341115013592	0.080841880788581	0.0496826444164236	0.00105523881601671	0	0.347086642421656	0	0	0
TCGA-EJ-5498-01A	0.105490882275975	0	0.0931229919605344	0.155669423525047	0	0.291664461109278	0	0.00730371329586543	0	0	0	0.00318367384684761	0.0271852562453442	0	0.0840904614087749	0.0990765876346217	0.0354277609156364	0	0.0736511066130279	0.0152942701747201	0	0.0088394109943272
TCGA-CH-5738-01A	0.104339672256556	0	0.0347459683822505	0.071027213774791	0	0.119519463768243	0.0152054036462019	0.0330817499053789	0.026551204278464	0	0	0.0261701940246595	0.080119747913763	0.11973104901762	0.0348506159170717	0.183451126247422	0.0524677393553483	0.00239243496206373	0.0568667167401483	0.0159345005976042	0	0.0235451992124141
TCGA-KK-A7B2-01A	0.0965649255717623	0	0.105925223643094	0.135609272702596	0	0.163180953465187	0	0.0322544128303071	0.0256672676494346	0.00546182262062649	0	0.0428360466569101	0.0172818604616018	0.0580099339445249	0.105299791974152	0.0644845628560655	0.052165312792719	0	0.0952586128310193	0	0	0
TCGA-J4-A67S-01A	0	0.0284085719647474	0.0740338895629389	0.256272261041145	0	0.130624772500291	0	0.137090167899291	0.047455097289479	0	0	0.0730970627981113	0.0075922674814467	0.0401266568366662	0.0387502079630586	0.0711554282406913	0.0141064516152764	0.00917654958072934	0.0721106152261285	0	0	0
TCGA-YL-A9WJ-01A	0.0538193829797616	0	0.000571959042043401	0.0684963301923873	0	0.237351416474598	0	0.0664569337643219	0.0207112440743805	0	0	0.0243174625078992	0.0232532440623076	0.0822984200979461	0.067011373581783	0.163379542114517	0.0936718929971396	0	0.0471712085877733	0.0514895895231414	0	0
TCGA-HC-7819-01A	0.072037998443505	0	0.0328574150672537	0.0335742147942602	0	0.218890345819887	0	0.0304737643651894	0	0.00118431336948165	0	0.0502059515009585	0.0159568175312922	0.186891753054342	0.151027294776309	0.0279500291164311	0.04926977437916	0	0.12968032778193	0	0	0
TCGA-ZG-A8QZ-01A	0.0162807428554766	0.00397607733146878	0.000655420109660354	0.155761982043577	0	0.21716972474479	0	0.061395007011811	0.00512731277746148	0	0	0.102346870138847	0.0242525825830175	0.0554629753474318	0.114433648125087	0.0746335666989348	0.0554193315997429	0	0.0986438540874213	0	0.0144409045452722	0
TCGA-KK-A7AW-01A	0.00256484745993954	0.0358491147595536	0.120326567743372	0.131173915052179	0	0.0705246547402811	0	0.0460033990548744	0.0830230146351236	0	0	0.0612034608309103	0.0196322106304098	0.0952363636703105	0.0808261264627031	0.0758172093281573	0.0404260359110083	0	0.137393079721177	0	0	0
TCGA-ZG-A9LS-01A	0.10129817124039	0	0	0.12081543476805	0	0.289959385335802	2.64849964356646e-05	0.0400351959885397	0.0925501148929201	0.000933331693401215	0	0.0457259173134093	0.00744976250147462	0.0150020066211177	0.0404343589791898	0.0815615690789167	0.0885304107665101	0.00872689657701112	0.0669509592468318	0	0	0
TCGA-KK-A7B3-01A	0.00752450243584489	0	0.00257681732167776	0.133145130993181	0	0.231589168355742	0.00400924382468557	0.00859849937183309	0.0343663315740987	0	0	0.0171178346421464	0	0.253401682193053	0.0743430694681804	0.0962697590427707	0.036302773012826	0	0.10075518776396	0	0	0
TCGA-TP-A8TT-01A	0.0202330128195807	0	0.00356644176467727	0.114777595768066	0	0.396202597536909	0	0	0	0	0	0.0134516097928206	0.033955724854305	0.0776934860113754	0.174431741105838	0.0441000424249928	0.0221998219735096	0	0.0993879259479263	0	0	0
TCGA-G9-A9S7-01A	0.0788102163328769	0	0.0284251352990321	0.0309556785926531	0	0.257336474074038	0	0.0364475830399718	0.00713868962729334	0.0316909785850116	0	0	0.00411041813324186	0.202950281648741	0.12002205746066	0	0.0208796864681537	0	0.181232800738327	0	0	0
TCGA-EJ-5514-01A	0.076952005129744	0	0.0147019413170727	0.0246199266720226	0	0.277963519959526	0.0166876174325241	0.0499139827103637	0	0.00189512784444275	0	0.0127885576057057	0.000754075961756568	0.0478562571450948	0.0874588351796159	0.214348743204754	0.043856257600479	0.000690948556510239	0.128952186149505	0	0	0.000560017530882244
TCGA-H9-A6BX-01A	0.0457848705904934	0	0.0166976069763853	0.0644834554400828	0	0.212252939779109	0	0.0205899377146793	0.0215229720963597	0	0	0.0202633787759775	0	0.269065341760383	0.049115138807985	0.0931201214337512	0.0252658939078312	0.000944142400638338	0.160894200316324	0	0	0
TCGA-EJ-7328-01A	0.0941563238438435	0	0.0517023905992831	0.148738542995344	0	0.274661804097244	0.0167416098830917	0.0336106503723345	0.0283925707589667	0	0	0.0141939779201278	0.0228680069254886	0.0356746616563371	0.0796881444004246	0.0871060072414961	0.05170899964942	0	0.060756309656598	0	0	0
TCGA-J4-A67K-01A	0	0.0521756177511112	0.108229830529096	0.236400460575809	0	0.0808697103517232	0	0.110566075253431	0.0350790773328625	0	0	0.0909719327656528	0.00779062653317018	0.00811411271394783	0.0598905493419475	0.0720051795120735	0.0971485425712885	0	0.0407582847678872	0	0	0
TCGA-2A-AAYU-01A	0.0602252822706874	0	0.00333307901922483	0.115185387097759	0	0.14666904401803	0	0.0060860079992776	0.00770013803011618	0	0	0.025651983635333	0	0.137410646393244	0.067328722801075	0.0755926271669404	0.0579964016033186	0	0.296820679964993	0	0	0
TCGA-2A-A8W1-01A	0.0228146329730257	0	0	0.173690531298364	0	0.265809253503741	0	0.0211937937473739	0	0	0	0	0.0894088159677369	0.106599146936277	0.0490012520750437	0.0399220050998203	0	0.0108999318972775	0.211841574536875	0	0	0.00881906196446429
TCGA-G9-A9S0-01A	0.0122101449821134	0.0030856209744595	0.00109016365953275	0.124033183093797	0	0.141040371805986	0	0.0563462287656215	0.112444457154381	0	0	0.101175428655655	0.00657927209914723	0.0634483853902653	0.0928947700733935	0.129913045966945	0.0220989847970732	0	0.13363994258163	0	0	0
TCGA-EJ-A46E-01A	0.0598938263992369	0	0.0231786941199898	0.180576978602298	0	0.149244171494432	0	0.112175931020717	0	0	0.0108459891107205	0.0301477820902353	0.0432963979559714	0	0.038476574410996	0.103205851211817	0.135695661731341	0	0	0.113262141852245	0	0
TCGA-EJ-A65J-01A	0	0.00279952774489778	0.00246285940449372	0.0791369674443432	0	0.281073490658858	0	0.0465607042368314	0.00804760359615134	0	0	0.0533723499449452	0.0495797491522185	0.0554566217343231	0.049606031156571	0.182429470389232	0	0.0225885195940956	0.163515210458201	0	0.00337089448483799	0
TCGA-EJ-5526-01A	0.140969224457571	0	0.119433654853044	0.0597486737776612	0	0.274300678443257	0	0.012449675564714	0	0	0	0	0	0.102398860628976	0.0652759914935626	0.105110154239082	0.0372086272530264	0	0.0831044592891062	0	0	0
TCGA-HC-7075-01A	0.0890723627451536	0.0185205613835539	0.0581177575450789	0.0502694582034507	0	0.225851925580522	0	0.0440139939878307	0.0392053349670623	0	0	0.0389615920947959	0	0.177294076932305	0.0690137767539283	0.0316132864098215	0.0168247009951	0.0130150505270075	0.128226121874389	0	0	0
TCGA-KK-A8IK-01A	0.00316793472450479	0.00190861659425232	0.00159445472889105	0.0553609739440115	0	0.115732286110766	0	0.00825209232558987	0	0	0	0.0598976636274822	0.0849277771721714	0.00708464776488108	0.0167620277612062	0.238955428888036	0.0376872121075953	0	0.368668884250613	0	0	0
TCGA-EJ-5531-01A	0.13903228691028	0	0.134219269433196	0.068848070372039	0	0.137018481912801	0	0.0211963182877123	0.0273439781875325	0	0	0.00852060398591406	0.0182288513928418	0.241970337967741	0.016256665016526	0.0623677736502989	0.041191393801515	0.00491032765103542	0.0788956414305669	0	0	0
TCGA-EJ-5542-01A	0.149093726144335	0	0.12184604751449	0.0638210345917893	0	0.28838600313869	0.00495323143474261	0.0204158002031792	0	0	0	0.0049914098011188	0.00811098165345849	0	0.0625636322340122	0.0957980218739633	0.10012981743122	0.00132962069047886	0.0785450892726154	0	0	1.55840159073723e-05
TCGA-CH-5767-01A	0.0565767899181285	0	0.0166780117840676	0.060922206330962	0	0.242174830375744	0	0.0847025629076891	0	0	0	0.0595091604038448	0.0188698238560701	0.0349598693860476	0.0359705083947012	0.159562629335868	0.0163984201091002	0.0176076326253886	0.0906242276027825	0.0869211502791626	0	0.0185221766904432
TCGA-KK-A6E6-01A	0.0898810971576886	0	0.0236219068896652	0.116382112249041	0	0.274940918179782	0	0.0673781952545293	0	0	0	0.0294667617411755	0.000974094920015301	0	0.10666042696746	0.0871486809705501	0.0535908880702161	0	0.135495922865257	0.0134000739796626	0	0.00105892075495754
TCGA-CH-5743-01A	0.0999113153176628	0	0.054628306214308	0.227543042573788	0	0.175339280761125	0.0403683392165228	0.0406119061325585	0.0333102254397702	0	0	0.0126422528563517	0.0210204281919723	0	0.0756081483996149	0.0800863583331392	0.0958382924812522	0.00267394695659545	0.0182702042995651	0.0136037490439991	0	0.00854420378177409
TCGA-HC-7821-01A	0.0824215290774958	0.00966355803430008	0	0.0898412659419556	0	0.254661736006613	0	0.0701187966651107	0.0233243547077775	0	0	0.016530938877711	0.154126925126055	0	0.116745295192165	0.148215717150359	0.00808919704774714	9.47101949978591e-06	0.0262512151532103	0	0	0
TCGA-M7-A720-01A	0.0385306385448179	0	0.0254703416864624	0.0726082040359588	0	0.246285393786443	0	0.0716480278038484	0.00183083990653969	0	0	0.0569215901486504	0.0211529437477981	0.162239881266731	0.054623061430737	0.0960652275789737	0	0.00919433758607803	0.143429512476962	0	0	0
TCGA-HC-A4ZV-01A	0.145227165778137	0	0.103402524448244	0.111039309238556	0	0.181836595421957	0.00841339584023771	0.016683193959495	0.0163236246480794	0.000774923471537441	0	0.00241175904687504	0	0.179416717154359	0.0518193154123825	0.102689913567492	0.0323682105316263	0	0.0475933514810212	0	0	0
TCGA-HC-8261-01A	0.0539697585507575	0	0.0677389331871971	0.159049441646712	0	0.0952974223568857	0.0295738234627248	0.0411447706548232	0.0278919778055678	0	0.00785821941269794	0	0.00907022115802118	0.0605831998544778	0.13121519058233	0.157148054606319	0.078021285877066	0	0.0814377008444202	0	0	0
TCGA-G9-6356-01A	0.0274191333687773	0	0.0239357957241707	0.18938590053793	0	0.183134819526801	0	0.0364979162175136	0.0619073401839916	0	0	0.0212300953953848	0.0126865953818288	0.0472826811149624	0.151305989550967	0.0954673742497843	0.0314999565086934	0	0.118246402239195	0	0	0
TCGA-ZG-A9NI-01A	0.0736829978118869	0	0	0.05256049293762	0	0.225716801020105	0	0.0140300667119595	0	0	0	0.045485450810755	0.0197259606279892	0.00977590012713534	0.0459824582138587	0.277971859603528	0	0.0069381851813758	0.156263092282321	0.0718667346714664	0	0
TCGA-HC-7078-01A	0.0488144972973672	0	0.0537500109686603	0.126696948669701	0	0.187098469005423	0	0.0486092223991363	0.000432209165485543	0	0	0.0269342789680043	0.0210986620918695	0.0498764659053595	0.0638241771648883	0.203053310601046	0.0278069415879892	0	0.142004806175069	0	0	0
TCGA-EJ-7782-01A	0.0400266049845934	0	0	0.00955087168765085	0	0.314263175199483	0	0.0236380126161489	0.0378980881953978	0	0	0	0	0.0993204942569865	0.0998149561002168	0.116261715951848	0.127564687981964	0	0.131661393025711	0	0	0
TCGA-HC-7737-01A	0.0805442712946042	0	0.0615998967440433	0.177444429619291	0	0.318188885004704	0	0	0	0	0	0.0396327675338282	0.00298007593637267	0.0340675251687067	0.0637641346209116	0.139061374313144	0	0.0127820564515167	0.0528103860822655	0.0171241972306121	0	0
TCGA-H9-A6BY-01A	0.012192310232636	0	0.0173423144060948	0.0161803071692423	0	0.304132845600956	0	0.00219643277708797	0.00161072752558489	0.0186808741955472	0	0.0250309855594474	0.014619314307893	0.111146553222092	0.0326121819059289	0.0646019713294686	0.00176659052709219	0	0.377886591240928	0	0	0
TCGA-J9-A8CP-01A	0.0367724564647014	0	0.0398818709207509	0.0323562153808094	0	0.0870775544095349	0	0.00622112704682329	0.00800115304506406	0	0	0.0692666169613627	0.00413423744638792	0.00948953533069796	0.0179429102793142	0.0331456489104898	0.0101865877536311	0.00649922590089953	0.639024860149533	0	0	0
TCGA-EJ-A46B-01A	0.00256687276076264	0	0.0174302142250258	0.0319495114793962	0	0.309281561604301	0	0	0	0	0	0.0593861525594213	0.0111192226107965	0.0965938469425819	0.0459008269020196	0.163910218511759	0.018574245851974	0	0.243287326551962	0	0	0
TCGA-VN-A943-01A	0.00804958939618474	0	0.0195748129046048	0.0902276500923515	0	0.317649570452006	0	0.020944559294452	0	0.00195967949521737	0	0.0629160293464315	0	0.213670054915287	0.0594186031656081	0	0	0	0.205589450937857	0	0	0
TCGA-HC-A9TH-01A	0.0407762906753852	0	0.00433378838670452	0.0837264787715005	0	0.204718671581845	0	0.0768396984592219	0.0575921765571192	0	0.00487426736213828	0	0.000274891722049617	0.109516386631315	0.154927202051817	0.131619822891907	0.0380842425102307	0.00749831190310903	0.0852177704956568	0	0	0
TCGA-G9-6499-01A	0.111211111006194	0	0.0269199890472252	0.242793415430026	0	0.145277619633035	0.0117863329701934	0.0937096332538649	0	0	0.017029845233731	0	0.0274905840492689	0.0160544149206504	0.0479338647196907	0.136388420639835	0.0665811902945553	0	0.038542546007621	0.0182810327941102	0	0
TCGA-CH-5764-01A	0.0662404987917636	0	0.0109559237293779	0.183005428553612	0	0.26371152308246	0	0.0386111439238587	0.00539197664480076	0.00122187008127523	0	0.0345747102319589	0.0226685134709265	0.126920308920065	0.123737997600077	0.0318477475024697	0.0123840643462917	0	0.0711291972384176	0	0.00759909588264483	0
TCGA-EJ-5504-01A	0.0395641022581145	0	0.0306948026605308	0.0350153501943314	0	0.235884077628274	0	0.044755430864863	0.00202400311004033	0	0	0.0485724486467621	0.0369711649930068	0.0155524189468185	0.0894228043252989	0.243518453502565	0.0195980254153332	0	0.158426917454062	0	0	0
TCGA-J4-A67M-01A	0.110848946545634	0	0.075935805464887	0.0923671064990853	0	0.223258282207158	0	0.0180808900574476	0.0400218648523929	0	0	0.0536383655786209	0.0593247925672806	0.0605959692103559	0.00956163970032355	0.0781329347295518	0.022622609435375	0.00923030984224367	0.143829045404187	0	0	0.00255143790545716
TCGA-HC-7742-01A	0.03715807342692	0	0.0321934616668577	0.0986357727839435	0	0.212157711400879	0	0.0253241854496228	0.000390109416214153	0	0	0.0363172381714969	0.0289919567992703	0.0665774703303097	0.121737226097133	0.12766853953363	0.0399281527967978	0	0.172920102126926	0	0	0
TCGA-CH-5794-01A	0.0522807694659738	0	0.00300686931710556	0.0694975823709669	0	0.188313416411488	0	0.0956268917184167	0.020302077956832	0	0	0.017515205370733	0.0088684142671126	0.169274247251977	0.108639495866845	0.1278636157879	0.044792347244098	0	0.0913747469901685	0	0	0.00264431998038351
TCGA-YL-A8HO-01A	0.0707970891687832	0.0153139824163512	0	0.109399803365753	0	0.226388630906713	0	0.0430122400676741	0.00199321265069499	0.000359473704068725	0	0.0179918064241639	0.0281063074423082	0	0.034484487256742	0.342385877961226	0.0400617074643567	0.00190880838895916	0.0677965727822054	0	0	0
TCGA-KC-A7FD-01A	0.0473353620131121	0	0.113990320400451	0.0694343857515265	0	0.266616684143813	0	0.00754460642508167	0.0292779628269967	0	0	0.00869640001188455	0.0998094142622581	0.150692473167245	0.0915874792630296	0.055424538326407	0.020188512818021	0	0.0382487841539757	0.00115307643619784	0	0
TCGA-EJ-7794-01A	0.110460389775196	0	0.1483979529536	0.0516960605018966	0	0.147487422453842	0.00515381683329377	0.0227451743863282	0.0146272194551493	0	0.00140184051826894	0.00031157721295834	0.0295911717434038	0.125040170268595	0.0333314976498116	0.0897381388753724	0.0541708621064256	0	0.148522749647911	0	0	0.0173239556179475
TCGA-YL-A8HM-01A	0.0358987508638405	0	0	0.394983785659262	0	0.105178010537994	0.0137834563478894	0.022388124554481	0.0562319542325305	0	0	0.0099447789086877	0.0241734313497797	0.0108769923816635	0.117810819646616	0.103301430634579	0.0201280281680333	0	0.0853004367146435	0	0	0
TCGA-HC-7080-01A	0.00560575179417837	0.00468321428110524	0.0163048728817848	0.0739019736642614	0	0.0581014023270973	0.00032492560063531	0.0358843746129914	0.041119198907113	0	0	0.0742345667684324	0.0083179583761405	0.00179021991255263	0.0712974540296014	0.163579802592138	0.0289575452415757	0	0.415896739010393	0	0	0
TCGA-HC-8259-01A	0	0	0.00190767971165909	0.0277383873141313	0	0.243503480085446	0	0.0137904348202766	0.0451918527622729	0	0	0.0324133549060404	0	0.103521765269881	0.104865956975652	0.1388461018945	0.0134273597712179	0	0.274793626488924	0	0	0
TCGA-XJ-A83H-01A	0.112702371218457	0	0.0121583415358382	0.20650788794257	0	0.114733726909493	0.048376389108523	0.0488339666446363	0	0	0	0.0516391336354095	0.00661930418946553	0.0430406219369718	0.0729785739828819	0.105328040400899	0.0287771047712229	0.00521104040250087	0	0.14309349732113	0	0
TCGA-J4-A83J-01A	0.154991513181714	0	0.103264006104004	0.088428744375117	0	0.16851291749276	0	0.0886178021865103	0	0	0	0.0893660031783909	0.00697125674718738	0.0401589441102303	0.0534132515306169	0.124455330433136	0.00974456114165901	0	0.0720756695186745	0	0	0
TCGA-G9-A9S4-01A	0.122125566678637	0	0.119170275231048	0.0669079946949632	0	0.16451532085247	0	0.0166553448602333	0.0294659377884845	0	0	0.129761490884729	0.0121681655909032	0.0300011787918194	0.0573701156479857	0.108088171644872	0.0545889577234126	0	0.0891814796104416	0	0	0
TCGA-X4-A8KQ-01A	0.0487424885828979	0	0.0144181462083034	0.0530575941992658	0	0.266612264504893	0	0.0218886369351232	0	0.0151725658593875	0	0.0532687183059852	0.0283705125938312	0.17120855187188	0.136597997881693	0.0865315729254213	0.0142887854177552	0	0.0419942691923857	0.0478478955211785	0	0
TCGA-EJ-5507-01A	0.0383229230711464	0	0.0029730271416169	0.0872455811535189	0	0.246358987616922	0.0198455035838742	0.00797451487144143	0.0278543127931477	0	0	0.0122730527720873	0	0.0675894976592262	0.237425343118176	0.0570994580044266	0.0903931209194192	0	0.104644677294997	0	0	0
TCGA-CH-5745-01A	0.0847544307136122	0	0.0149766353054225	0.139623291706882	0	0.270131247402763	0	0.0698353757326707	0	0	0	0.0156617623179624	0.0306503890413835	0.0601502598151355	0.0917044646532703	0.0708636428317602	0.0288202617926683	8.28772631140262e-05	0.122745361423355	0	0	0
TCGA-HC-8258-01A	0.123660250103774	0	0.146522726905692	0.124474499774899	0	0.220436431237514	0	0.0640653005919641	0	0	0	0.0563347035966372	0.0155657894887065	0	0.0754111956711888	0.0955188309597577	0.0266762280977626	0	0.0513340435721033	0	0	0
TCGA-HC-8257-01A	0.0295865733906063	0	0.0394447760922535	0.221643580488422	0	0.180479257527283	0.0130696309894575	0.0734409632721558	0.0369226730957853	0	0	0.0240254690930652	0.0064858623872348	0	0.107554170352692	0.113469840088097	0.0538131420875901	0	0.100064061135357	0	0	0
TCGA-XK-AAJR-01A	0.0107378004494246	0	0.065027204726127	0.0851234150902551	0	0.0976935636383748	0	0.0457457400460983	0	0	0	0.0329157908610136	0.0132192788026013	0	0.0346354769088074	0.245491095464948	0.0929230408806913	0	0.276487593131659	0	0	0
TCGA-EJ-A7NG-01A	0.216993493132106	0	0.163414015297473	0.0450585660289761	0	0.222836944238353	0	0.0246514678075899	0	0	0	0.0572626212233487	0.0109941994525103	0.0406364546167264	0.0318454494765638	0.0528333029430899	0.0275442499570497	0	0.105929235826214	0	0	0
TCGA-J4-8198-01A	0.0659943325214021	0	0.0177782679706235	0.0690971285872259	0	0.348328227687396	0	0.0178767443359124	0	0	0	0.0251686956926092	0.0102990439622178	0.0132103671309535	0.0785507110252922	0.0831901697354742	0.0532607329608882	0	0.217245578390005	0	0	0
TCGA-ZG-A9KY-01A	0.0673624819106635	0	0.0166612159190736	0.388621657705657	0	0.0115563081775975	0.0216068078675672	0.13880287625803	0.0817662440209411	0	0	0.0601249524621	0.0191311310923954	0.0173591610155716	0.0635074403896719	0.0805381302283703	0.00837146903806284	0	0.0245901239142984	0	0	0
TCGA-V1-A9O5-01A	0.0323901462314521	0	0	0.0669028990677259	0	0.286714751148339	0	0.00913211318445045	0.0942359369197122	0	0.00302365644782459	0	0.0254991940023603	0.0347187615534718	0.200451642914207	0.151487688567661	0.01845161745918	0	0.076991592503616	0	0	0
TCGA-KC-A4BR-01A	0.0259392263424668	0	0.00756585212150657	0.0427447265644245	0	0.21964245512346	0	0	0	0	0	0.0836951116876653	0.0833397648271305	0.0193620590474359	0.0794491278643418	0.0872943797625085	0.0179009592732992	0	0.247468333748856	0.0662375886370188	0	0.0193604149998865
TCGA-EJ-5524-01A	0.0542345485138428	0	0.00516484601157717	0.052396545522297	0	0.344950451260528	0	0.0385123185971397	0.00416561112334329	0	0	0.0231806464601884	0.0292333000925073	0.0543512026375554	0.133336970484257	0.0918182957317361	0.00888115663292621	0	0.159774106932102	0	0	0
TCGA-EJ-7792-01A	0.0895997266181917	0	0.0484553201234135	0.0737296403298698	0	0.227395294259509	0	0.0595743466755669	0.0252423161671303	0	0	0.0446752163517942	0.0201854273368482	0.046227191116005	0.0374099969550607	0.0999260584567285	0.0463908176822798	0.00529586754544321	0.175892780382159	0	0	0
TCGA-ZG-A9L5-01A	0.0878722266051793	0	0.029364178480507	0.0934213149611294	0	0.225643013009362	0	0.0560543702882738	0.0172253382999592	0	0	0.0742268136700185	0.00066982962572946	0	0.0483061329382234	0.271686706246386	0.0153174788256412	0	0.0802125970495911	0	0	0
TCGA-FC-A8O0-01A	0.0203190453119861	7.38193139668739e-05	0.00327979188621918	0.0197553298757666	0	0.109483694332515	0	0.0897095444038924	0	0	0	0.0941735164193099	0.00282624316323049	0	0.0531851827018322	0.14298578176371	0.00598802458154223	0.00238445116360094	0.455835575082427	0	0	0
TCGA-EJ-7784-01A	0.0737352732821	0	0.0175892219493957	0.128821467895057	0	0.372116259107759	0.00710118794596406	0.0324541612557932	0	0	0	0	0.00123504693273744	0.0225316478298305	0.110139965063294	0.100571183981317	0.0535273638820921	0.00388179065207912	0.076295430222581	0	0	0
TCGA-HC-7209-01A	0.0700030998539942	0	0.00510431792827779	0.174257029285635	0	0.134442173489401	0.0156290590307523	0.0443250203487638	0.00915716919381202	0	0.000205819044357133	0.0193571970696612	0.0136752225672044	0.0241487725154188	0.142506029007146	0.0942416776249472	0.122944901241522	0.00931418085247328	0.120688330946633	0	0	0
TCGA-J9-A52C-01A	0.0429523545143711	0	0.00771392734314505	0.220003270438347	0	0.111015603545289	0	0.0364196185813179	0.00361886577426899	0	0	0.0463843956252594	0.0126415006461093	0.147938609336483	0.0733774638090508	0.146005898762438	0.040980116670429	0	0.0816915868552325	0.0292567880982591	0	0
TCGA-KK-A7AU-01A	0.0306915346621589	0	0.0206331431110522	0.319292561472152	0	0	0.0467777485173064	0.0942097444452498	0.021386690854501	0	0	0.0463074735100289	0.00856901350772366	0	0.0949340730925389	0.164636604910487	0.0345603557543507	0	0.118001056162451	0	0	0
TCGA-V1-A9OF-01A	0.0424541725473827	0	0.0307247274956453	0.151876547304113	0	0.225267441748651	0	0.00134322479781709	0	0	0	0	0.0182702751091269	0.0111495068407558	0.0731553496620423	0.252015507001591	0.0263869882619211	0	0.167356259230953	0	0	0
TCGA-G9-7510-01A	0.11683263666138	0	0.120900910905719	0.0666814665456569	0	0.140441273137599	0	0.0636880823682385	0.00692950393848049	0	0	0.0205024202820287	0	0.157623251875989	0.0789182667440095	0.11689931151127	0.0329241331902371	0	0.0644723354893382	0.0131864073500545	0	0
TCGA-J4-A67R-01A	0.0634351011933462	0.019981440343119	0.0677485944033758	0.142433754509399	0	0.131659536599665	0	0.168805851330812	0.0115234875262005	0	0	0.070319173619308	0.00635111202943263	0.0611660410277051	0.02831434885163	0.0937941093183263	0.0576592309801823	0.00194557421207173	0.0748626440554261	0	0	0
TCGA-EJ-A65G-01A	0.100159777858575	0	0.0575782948235899	0.11204536319208	0	0.0920385599275622	0	0.0951560329424791	0	0	0	0.0589957032502349	0.0299247304187789	0.0201727261235977	0.0356919080342978	0.112267877413665	0.0169184085725075	0	0.257404638172818	0	0	0.0116459792698146
TCGA-HC-A8D1-01A	0.0909783267613621	0	0.0394427270179936	0.140409888882957	0	0.244132820887317	0	0.0839220967602086	0	0	0	0.0315240791080318	0.00474565510529953	0	0.145809521787137	0.0754706334474661	0.0416731849640202	0	0.101891065278207	0	0	0
TCGA-EJ-8472-01A	0.0571966906117575	0	0.017078147804556	0.107311776340673	0	0.172789616817101	0	0.0692237960321022	0.00806223592382977	0	0	0.0750124371786361	0.0262948370053367	0.0968926220854577	0	0.169497388088805	0	0.0254667706180775	0.175173681493668	0	0	0
TCGA-HC-7820-01A	0.0692713918095591	0	0.0171889933776124	0.119516522744123	0	0.212681520975595	0	0.00716834251886875	0	0.0365669851146055	0	0.0604301831471729	0.0118615555324928	0.146834548133376	0.124498714319438	0	0.00427163032250206	0	0.189709612004654	0	0	0
TCGA-EJ-5494-01A	0.0735212097425793	0	0.00996436548013531	0.0962112562807541	0	0.223672960971286	0	0.0342672637975351	0	0.0263522232167828	0	0.049567011732461	0.00475343565735475	0.0837571030897995	0.0914492288713312	0.114226056877882	0.041652783866064	0	0.150605100416034	0	0	0
TCGA-EJ-A7NH-01A	0.0889752394564821	0	0.0844097789155196	0.139731551297247	0	0.23253661141655	0	0.00176331811392406	0	0	0	0.0360735953029038	0.0150989149126891	0	0.0762503273925627	0.108894408354055	0.0154776213710037	0	0.200788633467063	0	0	0
TCGA-XJ-A9DK-01A	0.126563431943542	0	0.0747212545556455	0.0995664906387535	0	0.204537202233131	0	0.00196837897549139	0	0	0	0.0324875377081454	0.00150307693011809	0.221734951703283	0.0220073705790356	0.137962386165034	0	0	0.0769479185678198	0	0	0
TCGA-EJ-7123-01A	0.0492910572019651	0	0.00257958616127846	0.103242749507318	0	0.180489294907072	0.00168922589734005	0.0441697414668055	0.0371838929442237	0	0	0.0144367216542569	0.00720318278728778	0.110916355517197	0.0617138289606719	0.187527911291868	0.01803325139123	0.0121928344905432	0.169330365820944	0	0	0
TCGA-G9-6496-01A	0.0476455413971643	0	0.0850598624525324	0.108109195346081	0	0.172732378637687	0	0.0374013658399826	0	0	0.00893309817003534	0.0225612668364813	0.00131573254508384	0.0315794385764308	0.11158133043405	0.247642450608829	0.0168976187779499	0	0.108540720377692	0	0	0
TCGA-EJ-7330-01A	0.101077776748714	0	0.00531173460595064	0.137699685440818	0	0.217647379786529	0	0.0608444644839168	3.45994556883295e-05	0	0	0.0267730685672179	0.0509509140323552	0	0.0666957743544569	0.105944903526294	0.0633043895016989	0	0.134503920496505	0.0130589164642653	0	0.0161524725355901
TCGA-KK-A8I4-01A	0.100632766910418	0	0.0107747289172877	0.174011426602008	0	0.196021848311294	0.00752217977014939	0.0081241044175872	0.0505509704501882	0	0	0.0433828407242318	0.00945245815873929	0.0731195034458176	0.069674489392948	0.0709578450723051	0.039162790009207	0	0.14661204781782	0	0	0
TCGA-TK-A8OK-01A	0.112332581019605	0	0.00972009424263874	0.0303008311167434	0	0.198252316805684	0	0	0	0	0	0.0247923612787526	0.0130044527826132	0.044210440676643	0.0668107837527227	0.238736997623174	0.0588200754579916	0	0.203019065243433	0	0	0
TCGA-HC-7744-01A	0	0.0494359645529589	0.00255452178852692	0.058705036465546	0	0.156970077977078	0	0.0452163021714099	0.00736056885983345	0	0	0.0534071852912111	0	0.106438870493438	0.0301165451137611	0.172357187680311	0.0964789216678279	0.00663295336649879	0.214325864571599	0	0	0
TCGA-HC-A6AL-01A	0.0327985743281734	0	0.0579555427337992	0.0914258357369381	0	0.0567432701918651	0.00566942763470116	0.0712648296221601	0.0840828598431312	0	0	0.0267749065950617	0.00706270062141034	0.181319239512204	0.0187896206030539	0.191747819679743	0.0474351464426543	0.000217547115502222	0.126712679339603	0	0	0
TCGA-KK-A6E5-01A	0	0.0104981377407916	0.154795787210507	0.1038187581771	0	0.213680656784553	0	0.0573142137756563	0	0.0103422650149274	0	0.00927319154564145	0	0.0235527366595227	0.136972489492664	0.115385462418568	0.0484501215660554	0	0.115916179614012	0	0	0
TCGA-EJ-5530-01A	0.0760843417549496	0	0.0431002364232148	0.114592366219539	0	0.21778212069123	0	0.0898468886752166	0	0	0	0.0100084147707059	0.0120588695937483	0.0283771545294621	0.0813500844285081	0.098450698122585	0.104563166704134	0	0.123785658086706	0	0	0
TCGA-2A-A8VX-01A	0.0829394425020709	0	0.0570355087615561	0.106928806238606	0	0.193367811376424	0	0.054111382074163	0.000914723915659673	0	0	0.104340051398106	0.00777953917683946	0	0.0636241602633784	0.160227102943232	0.0646649731489727	0	0.08818236915883	0.0158841290421607	0	0
TCGA-HC-A632-01A	0.159136258454002	0.00586052374842021	0.0333422670770534	0.0653826994959979	0	0.283386004062086	0	0.0427060395616668	0.0834393724216253	0.00794912634096408	0	0.0341520481122295	0	0.0494122994140203	0.0486425076721008	0.0754117302565042	0.0319526373817966	0	0.077868014389671	0	0	0.00135847161186235
TCGA-CH-5769-01A	0.167125038343876	0	0.0136743035845978	0.0711753518123972	0	0.211021324319578	0.0102181483319323	0.0514772847375577	0	0	0	0.03639231559761	0.0071336841440657	0.0432657916819292	0.0926818271120423	0.147787854733547	0.0637750250235135	0	0.0827055080399623	0	0	0.00156654253739176
TCGA-ZG-A9MC-01A	0.123312482718551	0	0	0.0898919323495093	0	0.240208939279937	0	0.0851592514801066	0.0688890009475814	0	0	0.0490507374871597	0	0.120368773245018	0.062274111047216	0.0726316497793235	0.00644212363818787	0.0438924300199082	0.0378785680075016	0	0	0
TCGA-M7-A724-01A	0	0.0317077753757041	0.0288294773142475	0.0135348676951347	0	0.0549398268268354	0	0.0321995140524672	0.00082115106562155	0	0	0.0558037571741855	0.034630982325228	0.0206405640458241	0.0218394491619091	0.414027952523776	0	0	0.242650956524948	0.048373725914119	0	0
TCGA-EJ-5508-01A	0.106389610679842	0	0.0310499075148473	0.124468380743578	0	0.211484478096947	0	0.048633549007554	0.00154359822015701	0.00127113129670246	0	0.0160731717259643	0.00562003901371109	0.149688848156499	0.0843648243115778	0.0711277882817049	0.0638054197911538	0	0.083117401519486	0	0	0.00136185164027505
TCGA-YL-A8SI-01A	0.0284002754133171	0	0.0180175450839346	0.0181549289518619	0	0.283988992357593	0	0.0518176199856107	0	0.00452457423410886	0	0.0336569076022216	0.0549098617034334	0.0590710755300309	0.0634353634513658	0.158052327843745	0.00481489039376488	0	0.156486124643645	0	0	0.0646695128053667
TCGA-M7-A725-01A	0.0942115573448974	0	0.0301182796711915	0.0805247563156066	0	0.234875697632419	0	0.0641125091433652	0.0139095146978041	0	0	0.0276794588662733	0.049486027526674	0.086342175319939	0.0972894440388112	0.0557428773851991	0	0	0.165707702057819	0	0	0
TCGA-YL-A9WL-01A	0.0317944547561549	0	0.00828576181514601	0.126778838253951	0	0.144160387422817	0	0.0743012331316453	0.056003613105121	0	0	0.0768270840070197	0	0.130028582415172	0.0796293504252445	0.157133117348779	0.020144581323242	0	0.0949129959957083	0	0	0
TCGA-KK-A8IJ-01A	0.0519014366124682	0	0.00279784553660724	0.0295396416260918	0	0.125184817045469	0	0.00890056626016173	0	0	0	0.0474653887167289	0.0618588240364162	0.114918148295877	0.0280105865774841	0.14227826381711	0.0318935871517312	0.0159648611894715	0.302590378001843	0.0366956551325394	0	0
TCGA-V1-A9Z8-01A	0.0571216372358367	0	0.0133855871034732	0.110198048494027	0	0.235486687576858	0	0.0682611271411197	0.0305975193876516	0	0	0.0520542650677399	0.00772527588149981	0	0.020011561788659	0.133081049497408	0.0245788337784767	0.0125524627109069	0.234945944336343	0	0	0
TCGA-YL-A8HL-01A	0	0	0.128077115946277	0.0650629595927867	0	0.138190447277144	0	0.055953802865188	0	0	0	0.0375372501594346	0.0101552610475813	0.108446621713373	0.183900508584519	0.137867478661443	0.0334127046107918	0	0.101395849541461	0	0	0
TCGA-EJ-7789-01A	0.0431678862166745	0.00684781507637029	0	0.0397760100769013	0	0.176281193067642	0	0.0234097569843156	0.0171348719040093	0	0	0.00627549778431505	0.00454924950980761	0	0.0432674317233763	0.280749259759231	0.105624907389295	0	0.252916120508062	0	0	0
TCGA-ZG-A9LZ-01A	0.125099776181527	0	0.103227429472662	0.107133764368997	0	0.126427457796704	0.013053436963611	0.0511943395245549	0.0438764951753123	0	0	0.0613299486244498	0.00929045694974568	0.117212624300071	0.107844761353907	0.029214266246403	0.0360338618582199	0	0.0690613811838353	0	0	0
TCGA-EJ-5497-01A	0.0227620081184449	0	0.0390674764433665	0.0574343948650889	0	0.366550027143209	0	0	0	0	0	0.0209775250894245	0.0207779899337082	0.140328068113389	0.0492888900741075	0.0462606473216442	0.092588364212847	0	0.14396460868477	0	0	0
TCGA-QU-A6IN-01A	0.0805738136250326	0	0.197418586267998	0.129581492602737	0	0.183571798326411	0	0.0560556878965242	0.0501672315679186	0	0	0.0626978731987888	0	0.177478077870091	0	0.030139343829807	0	0.00334231135129714	0.0289737834633953	0	0	0
TCGA-CH-5752-01A	0.0845662043178	0	0.0188712502851125	0.0589860660580538	0	0.266119283290641	0	0.0589607779788087	0	0	0	0.0483338153601758	0.0155710560733789	0.0220045771443602	0.117981905796377	0.216494513225931	0.0268117086557637	0	0	0.0543222656885183	0	0.0109765761250791
TCGA-M7-A722-01A	0.107319555051256	0	0.152026458155923	0.0311663003994761	0	0.113268893698156	0	0.021000428768179	0.0145481997904863	0	0	0.0270630793097175	0.0253384587503213	0	0.0148705026858133	0.30648977885478	0.00468841394375752	0.0124603683572587	0.169759562234875	0	0	0
TCGA-EJ-A46I-01A	0.0791452052128694	0	0.115645356589911	0.13732408620562	0	0.249801388167691	0	0.0686194184941749	0.0245157461637635	0	0.0182004158974504	0	0.0114956532061001	0	0.0717601552698093	0.0666115702377693	0.0743067863653236	0	0.0825742181895179	0	0	0
TCGA-M7-A721-01A	0.0814149642744146	0	0.105856598136923	0.117123401084372	0	0.184934634194295	0.00196618478633525	0.043917974062108	0.00208444600316658	0	0	0.0159045734050822	0.00831545120014089	0.0699189011149126	0.0566017307333702	0.181223756599414	0.036680862792213	0	0.0940565216132527	0	0	0
TCGA-KK-A59Z-01A	0.113298505089692	0	0.0531861842316285	0.0749522760250317	0	0.157505912977279	0	0.0256501000910125	0.0177378732695216	0	0	0.0275502072026095	0.00379105978223114	0.162282582293533	0.0456212779162421	0.100211688087543	0.0888762090831358	0	0.0748716891522984	0.0544644347982411	0	0
TCGA-VP-A876-01A	0.0507737857216731	0	0.0173506299417262	0.124607899917185	0	0.238681496599382	0	0.073851541871766	0.0317808678193468	0	0	0.046865916328489	0	0.125701383967633	0.115371778119305	0.0811856685779315	0	0	0.0938290311355632	0	0	0
TCGA-EJ-7317-01A	0.0333681819734677	0	0	0.0147213059398422	0	0.242697569530859	0	0.0698595223793131	0	0	0	0.052651799607272	0.0779602248130145	0	0.0516099235135383	0.170866599384858	0.0572118479419098	0.0046177307210556	0.22443529419487	0	0	0
TCGA-EJ-A8FN-01A	0.041235516404432	0.0224984014896279	0	0.0853978651782902	0	0.153585952598757	0	0.0855196623608605	0.0412993800546681	0.00376709823218799	0	0.0731395775995369	0.000952273510726941	0.204295913503941	0.062598814826638	0.0909977095424429	0.00503311844052541	0	0.129678716257365	0	0	0
TCGA-XJ-A83F-01A	0.00778804952174308	0	0.00511474087168847	0.0650483799050389	0	0.114807578681827	0	0.00107265126622451	0	0	0.0339142134933805	0	0	0.42895773007594	0.043543431511857	0.158422195565723	0	0	0.141331029106578	0	0	0
TCGA-V1-A9OT-01A	0	0.0484257669246168	0.0112690446382093	0.330766961512187	0	0.143930443566801	0	0.0717150731458841	0.0283317416969858	0	0	0.0780806657100963	0.0132933341477654	0.00982138204996904	0.0348789897021035	0.0825239290546326	0.0108025129945934	0	0.136160154856156	0	0	0
TCGA-4L-AA1F-01A	0.108422955490868	0	0.0298323203739266	0.0330838621561145	0	0.120596225619556	0.0141156403483396	0.0262006926575109	0.0137804503686279	0.024486220955465	0	0.000877985302166222	0	0.366954900771005	0.0844338631628555	0.130511370465458	0.0241022127572045	0	0.0226012995709026	0	0	0
TCGA-EJ-A8FU-01A	0.0271466524911191	0	0.00759190295205291	0.129861619497521	0	0.271928331376735	0	0.0425946118372421	0	0	0	0.0340097254540662	0.0397876339771115	0	0.0951380182493718	0.0728470493365654	0.0585948895076821	0	0.219905244446904	0	0	0.000594320873628277
TCGA-CH-5761-01A	0.0343720721546635	0	0.000779283412990623	0.000618903899469182	0	0.0609805443433318	0	0.0591795592597855	0.00859924132136115	0	0	0.010267991677163	0	0.490673585543999	0.0501537318610227	0.235047563240789	0.00248565269945771	0	0.0468418705859666	0	0	0
TCGA-YL-A8HJ-01A	0.139828452892516	0	0.0138403583966415	0.0411950315899325	0	0.202263599495342	0.00131492774757367	0.0120910913454342	0.0079523507350809	0	0	0.0400154100955025	0.025268314220419	0.219245028416528	0.0539637520136278	0.0591487099074384	0	0	0.183872973143964	0	0	0
TCGA-QU-A6IL-01A	0	0	0.102510501647364	0.16137853809796	0	0	0.00405398838186902	0.0920369780716961	0.00364246652742738	0.0256697134673597	0	0	0	0.298832364277002	0.0698387097259451	0.146530766080707	0.0113725624815314	0	0.0841334112411379	0	0	0
TCGA-KK-A6E2-01A	0.133211833234936	0	0	0.109918934294937	0	0.20935976652253	0	0.0814005025654584	0.0422069378004645	0.00915032769521687	0	0.0620682154280662	0	0.113767509633585	0.0705233432956918	0.0481247976035693	0.025028444341193	0	0.0952393875843523	0	0	0
TCGA-CH-5741-01A	0.134090819180141	0	0.0529754174796749	0.143177568774542	0	0.156830465431073	0	0.00700932200894063	0.0157287127762435	0	0	0.00201710127775656	0.00360406201640852	0.0187856030394769	0.0700544944674275	0.150994816772975	0.0422962526859405	0	0.2024353640894	0	0	0
TCGA-EJ-A7NJ-01A	0.0394451231447432	0	0.00818681798061997	0.221430210546225	0	0.151790400420606	0	0.0667778445731425	0.0317784997839307	0	0	0.062812157254722	0.0296941759358116	0.104268244242507	0.149610257650887	0.00298092247871618	0.0126921474108286	0	0.11853319857726	0	0	0
TCGA-EJ-A8FS-01A	0.0496403262271598	0	0.0041526127992522	0.137903795470867	0	0.159866891503606	0.0501809007480723	0.0263032765475388	0	0	0	0.0227777908103049	0.00359868484839586	0.207934503869997	0.050652793917889	0.121153109323489	0.00477418445828187	0	0.161061129475145	0	0	0
TCGA-XK-AAJU-01A	0.062829379221013	0	0.10597122726722	0.215728405401668	0	0.165932177954977	0.00280934743387805	0.0566721933621985	0	0	0	0.0294794901685625	0.00613199543439844	0.0199248526203148	0.0346033642415131	0.107623435362466	0.0168146180762764	0.00805035073261848	0.167429162722896	0	0	0
TCGA-VN-A88N-01A	0.000213648917292215	0.00973356354145415	0.0144664848749296	0.0492055304000118	0	0.278787795483017	0	0	0	0.0175081008617316	0	0.0630658506723181	0.0129246011434453	0.11638522327087	0.114535065953329	0.0578627888221735	0	0	0.263230558908947	0	0.0020807871504807	0
TCGA-XK-AAJA-01A	0.0741367850513363	0	0.0237796519576135	0.0599761082611833	0	0.129228799904501	0	0.0438295318198168	0.0272645791865782	0	0	0.0659206113767108	0	0.089493964602652	0.0656857498771891	0.106403392600355	0.0218157863407228	0	0.292465039021341	0	0	0
TCGA-HC-7745-01A	0.0572569907386544	0	0.00715660255309761	0.0611101024289295	0	0.264107255430157	0	0.000393095792213636	0	0	0	0.0675477083758206	0.0366103851372536	0.0594012570998955	0.146610635574582	0.0763455834801247	0.0487864408606924	0	0.166711399232724	0	0.0079625432958553	0
TCGA-KK-A8I7-01A	0.128777611000126	0	0.0871938809570734	0.03266458961354	0	0.184529954508774	0	0.048029028614984	0.0183866749183208	0	0	0.055841077978525	0.0452708108991977	0	0.0745085489510536	0.158092744495941	0.0723192277388608	0	0.0943858503236044	0	0	0
TCGA-J4-A83L-01A	0.0913586660518129	0	0.0113909168450771	0.0342414841356181	0	0.162581202811553	0	0.0748231621335166	0	0	0	0.0351357517133805	0.0140903764430319	0.0954616528865307	0.0696940198291906	0.0855065185896775	0	0	0.205713567539412	0.0872000096146758	0	0.0328026714065235
TCGA-EJ-7321-01A	0.146382894866497	0	0.110547312961178	0.143393025084557	0	0.188438795822239	0.0184332665390527	0.0761544361954283	0.0132065040526408	0.0071889342500645	0	0.0243197606078638	0	0.0456484066788427	0.0775697544883716	0.0266919247749224	0.0649143925743295	0.0216619938917248	0.035448597212288	0	0	0
TCGA-V1-A8WN-01A	0.0226293727262303	0	0.0114364175637918	0.0741454000018193	0	0.367409649048788	0	0.0173761366401255	0	0	0	0.0305381467178032	0.0246416344927271	0.0859185586628886	0.0962702260608719	0	0	0.0181609353960353	0.251473522688919	0	0	0
TCGA-EJ-A65F-01A	0.0571983991577533	0	0.00566543026424003	0.182438043990216	0	0.219789935593485	0	0.0157391200607723	0.0143276246604953	0	0	0.0594784664035606	0.013775621013875	0.055689165970077	0.0460240049010533	0.107655234282173	0.0654367699263318	0	0.142508672525352	0.0142735112506157	0	0
TCGA-XK-AAIW-01A	0.0160209179963341	0	0	0.506669682101816	0	0	0.103156703436321	0.0997255920610695	0.0339161621481803	0	0	0	0.00138975434487086	0.00935571516937556	0.0705890230127567	0.127807625702676	0.0197058138485318	0	0.0116630101780676	0	0	0
TCGA-CH-5737-01A	0.0815267241179487	0	0.0728781321571336	0.0180776886519265	0	0.140417402050369	0	0.0852801788267209	0	0.0323913249968838	0	0.0303379869744685	0	0.20360922367791	0.0910890386106645	0.112001335705448	0.0237867254468681	0.00114217407275482	0.0921075362982049	0	0	0.015354528412699
TCGA-CH-5744-01A	0.0796229575054076	0	0.0569609074473717	0.0840171351299126	0	0.216477732318913	0	0.0514902669672945	0.0108896644242721	0	0	0.0307770321750874	0.00936610985934757	0.0748161242981063	0.129009649808859	0.0620493408906744	0.0958880062638843	0	0.0780575779404605	0.0181313986212791	0	0.00244609634913066
TCGA-J4-A67L-01A	0.0686662246537222	0	0.0912926018321837	0.250254997366272	0	0.065641489919112	0.00397943466106662	0.054466092823258	0.0397842480912935	0	0	0.0603965581778817	0.00576998976386751	0.0184958981393582	0.0532194320411898	0.113038010686007	0.0716854770906319	0.0151006433745258	0.08820890137963	0	0	0
TCGA-KK-A6DY-01A	0.138932286386476	0	0.119307415598726	0.0441586726741422	0	0.170052860924391	0	0.0499001026617645	0.0221968871860526	0.000918083251049097	0	0.00378470854179089	0	0.274583046550687	0.100123957890171	0.0148613457748287	0.0236087454725297	0	0	0.0375718870873913	0	0
TCGA-XK-AAJT-01A	0.0402376126629108	0	0.0301863535771278	0.142911570967923	0	0.192420816985776	0	0.0120713006863627	0.0316818516625724	0	0	0.0265069264681002	0.0207154607086305	0.0329494490386948	0.136188563924947	0.167868425328119	0.0360360177601108	0	0.130225650228724	0	0	0
TCGA-KK-A6E0-01A	0.0155464934196322	0.00973247640515932	0.0132168416908211	0.0862517461935169	0	0.176053656472896	0	0.0418753121869826	0.0329877297748626	0	0	0.0519235441228837	0.00246244153815692	0	0.173679595533418	0.154030577670445	0.0780962225168668	0	0.164143362474359	0	0	0
TCGA-HC-A6AN-01A	0	0.0390052531730224	0.0244635854218123	0.0835470238346012	0	0.0617403295675822	0	0.0457348424376216	0.0190938599310944	0.00917947249315098	0	0.0472947636926541	0	0.382464313845469	0.0213318845265417	0.187850830787265	0	0	0.0782938402891847	0	0	0
TCGA-J9-A52E-01A	0.0313768786830631	0	0.0112916980929257	0.101999648587173	0	0.140581873418967	0	0.0599651425868074	0.0734444819340507	0.011881306173514	0	0	0	0.230490367234291	0.0784952970219085	0.17929620902807	0.00550277699791311	0	0.0756743202413159	0	0	0
TCGA-YL-A8SB-01A	0.0884722846124734	0	0.0246684919890304	0.111695123712165	0	0.170828274203433	0	0.0960512306844216	0.013331822362648	0	0	0.0354772586176552	0.00796459600366308	0	0.0167122407644329	0.162224136476188	0.0826159561437708	0	0.189958584430119	0	0	0
TCGA-VP-A87C-01A	0.151576831664579	0	0.0311994279058848	0.143473942466298	0	0.206840502248118	0.0234048633112647	0.0871555717854532	0.0688034553589437	0.00488683074231554	0	0.00236483566870161	0.000559374951450511	0.0712156643901435	0.0608420489554438	0.0524430090228696	0.0518868186272993	0.0121297746929213	0.0312170482083131	0	0	0
TCGA-YL-A8S9-01A	0	0.0056739071353203	0.0224181920290265	0.0457380380207194	0	0.207836547395258	0	0.0109103651199464	0	0	0	0.0542081324252805	0.0248988473787808	0.0784149738246157	0.0268687904152181	0.200128567035057	0.0205914210114829	0.0234192440653048	0.27889297414399	0	0	0
TCGA-QU-A6IM-01A	0.00407967388341226	0	0.0939861749690975	0.250797957737601	0	0.114638955764549	0.0413578867510495	0.0758518220654721	0.0891706843335277	0	0	0.104481913415581	0.0215680132346575	0.0114274975221233	0.047798270082401	0.0563527840180488	0.0354329067912928	0.00363208879124397	0.0494233706399414	0	0	0
TCGA-ZG-A9M4-01A	0.0528418473542886	0	0	0.316461067374414	0	0.123812330078835	0	0.0821455400375961	0.0735376801800123	0	0	0.0645558684160771	0.022521200287785	0.0484785877460451	0.0918838268822857	0.0482748074587467	0.0150741781912552	0	0.0604130659926588	0	0	0
TCGA-HC-A8CY-01A	0.0572006331745612	0.0329693073722641	0.00365145800129204	0.148526041012407	0	0.281708681704654	0.00317993849732318	0.0920279964668204	0.043483389625192	0	0	0.0457106003663339	0.00411220989669117	0.0941557815256684	0.071500047354148	0.0570743291134066	0.0237090822920901	0	0.0409905035971474	0	0	0
TCGA-CH-5753-01A	0.147505041256431	0	0.00778175636657941	0.0640640620423048	0	0.221410535987218	0.030893800167555	0.118210291969147	0.0204100349750981	0	0	0.00883019048757977	0	0.112768637090082	0.141976074219467	0.093329692211602	0.00504083832184936	0.00528730090621448	0.00821192189053527	0.0142798221083365	0	0
TCGA-2A-A8VT-01A	0.101394020657404	0	0.0182030651505074	0.134079346088868	0	0.171874018079427	0	0.0903898544844717	0.0485159746036849	0	0	0.0153104073143343	0.0090135385408963	0.0721194421420655	0.142253407047599	0.0798256503313875	0.0688934183558497	0	0.0481278572035049	0	0	0
TCGA-KK-A5A1-01A	0.0753036033612188	0	0.0124351014097145	0.100579720319776	0	0.180652599953526	0.00505858829691386	0.0511133116032301	0.00700786215196155	0.00538955346029955	0	0.0143444980471776	0.0323735446491444	0	0.0938918780443803	0.238065885576612	0.0674847844961078	0	0.116299068629937	0	0	0
TCGA-G9-6336-01A	0.0663818661607662	0	0.102088783906572	0.0831365473299043	0	0.212123650802587	0	0.0854663743729413	0	0	0	0.0321142840586573	0.00985073175441463	0.0891351975489658	0.0754040901313304	0.121615283971106	0.0296151104315636	0	0.093068079531191	0	0	0
TCGA-J4-A83N-01A	0.076817981735959	0	0.106601563218665	0.0629110388938054	0	0.101163360783803	0	0.0935886857156447	0.0779887915643785	0	0	0.0594435363471044	0	0.200872830075936	0.0564768971510072	0.0858668878493051	0.0131438862599441	0	0.0498551257286583	0.0152694146757896	0	0
TCGA-KK-A59V-01A	0.0443444275149836	0	0.050024330378861	0.282728470245932	0	0.0469706500357562	0.0816785518360508	0.130237429109074	0.127050444690096	0.0101716135355176	0	0.0107511212964034	0	0.0786788848763087	0.0691308634095232	0.0431145951069408	0	0	0.0251186179645525	0	0	0
TCGA-J4-A67O-01A	0.0859399786197102	0	0.0732548261244036	0.133963234598301	0	0.114574015363424	0.00238937221556606	0	0.00373349447105237	0	0	0.00933782708739622	0.0448421411885663	0.0349781585288837	0.0576667583746082	0.256841996604149	0.00975104201413531	0	0.172727154809804	0	0	0
TCGA-X4-A8KS-01A	0.0485078644261667	0	0.0534354920832172	0.222541924561957	0	0.133508588195161	0	0.0611952492428067	0.0418665964163587	0	0	0.0755259610362344	0.00917461211736264	0.0435386831327559	0.0676247834531619	0.122650763132467	0.0122864705147808	0	0.10814301168757	0	0	0
TCGA-HC-7230-01A	0.0161421059845369	0	0	0.10769852012542	0	0.164481088783843	0	0.0146170222502889	0	0	0	0.0396999906383187	0	0.227008609841331	0.111139554374636	0.133231392456661	0.0525563203535512	0	0.133425395191412	0	0	0
TCGA-XJ-A9DI-01A	0.0676591364111521	0	0.00980540788138036	0.200670736280534	0	0.166873132091158	0.0127321660277246	0.0432812066671605	0.0321799751046095	0.0344150071031116	0	0	0	0.10913639311519	0.101313318674011	0.149941213278967	0.0317985431171729	0.00133400708338629	0.0388597571644425	0	0	0
TCGA-KC-A4BN-01A	0	0.0073425532242358	0.0405002918218398	0.0740358367254171	0	0.256961620376026	0	0	0	0	0	0.0482199837247097	0.028231398436427	0.195318990075807	0.0798473187369943	0	0.000340297806680972	0.0113290212691783	0.241158505052952	0	0.0167141827497326	0
TCGA-YL-A8S8-01A	0.129843803229141	0	0.00460321402435416	0.106070474293346	0	0.19598936898311	0	0.0467582205967868	0.0285305983585793	0	0	0.0526172180279256	0.027751682350545	0.038073835417439	0.0923278969726291	0.178602672264837	0.0541184158511539	0	0	0.0447125996301537	0	0
TCGA-EJ-A7NF-01A	0.00547693581234891	0	0.0654489876954314	0.0731590095037987	0	0.165629772863785	0.00118771675125033	0.0638412733935345	0	0	0	0.0417671493178378	0	0.335962283524488	0.082395946948625	0.071701840824473	0.0135726540434305	0	0.0798564293209977	0	0	0
TCGA-YL-A8SA-01A	0.105380093036365	0	0.0315958188283493	0	0	0.225148855396871	0	0.0449295400225049	0.000978566789150375	0	0	0.00736402304415469	0.0381943136304147	0.193172267125527	0.12695761506685	0	0.0103404442271815	0	0.215938462832631	0	0	0
TCGA-XA-A8JR-01A	0.0482434901644538	0	0.0127660930669278	0.085965851439258	0	0.150297824068993	0.000370999098177433	0	0.00620057842930195	0	0	0.0278952670563003	0.0131500365789312	0.124882466363927	0.151804588033918	0.107834554498005	0.0128442526419611	0	0.257743998559845	0	0	0
TCGA-EJ-8470-01A	0.0830942239995181	0	0.0337315529351509	0.0601450997034255	0	0.257311631941523	0	0.0880110536018304	0	0.0129358707741986	0	0.0430326570896896	0.00738671441412927	0.118795352791034	0.156140626161383	0.083403360804334	0.00739605433904655	0	0.0486158014447378	0	0	0
TCGA-V1-A9OL-01A	0.108727052440661	0	0.114312404797829	0.13907052702033	0	0.193892945233918	0.00633690537694674	0.0413127692222947	0.0377685490455295	0	0	0.0171908036867668	0.000133835010044706	0.0738600665733733	0.0648173898001641	0.093814821171418	0.0646062659158671	0.00183207891645912	0.0423235857883984	0	0	0
TCGA-CH-5791-01A	0.0661752631717339	0	0.0194204915871255	0.03148367200585	0	0.203208230687172	0	0.0340827437712771	0.0252513768889547	0	0	0.0539767425774518	0.0856242487777187	0.0746156300853442	0.0707172758428116	0.107571657232694	0.0422389020635333	0.00626274247569751	0.179371022832636	0	0	0
TCGA-TP-A8TV-01A	0.0180438038330742	0	0.0165915956890584	0.149495723701145	0	0.192450921039872	0.0125685394456831	0.0384795458389623	0	0	0	0.052064603376649	0.0117850139741315	0.0890715069678762	0.0649448974661044	0.210776912933472	0.0265664287571402	0	0.117160506976831	0	0	0
TCGA-G9-6364-01A	0.0953376359881707	0	0.072260347125812	0.0562231307196805	0	0.220983508746854	0	0.0157658467245468	0.00805837481412652	0	0	0.0181607648794192	0	0.201641949176817	0.0980078823483113	0.0648452951360603	0.0411179961867315	0	0.10759726815347	0	0	0
TCGA-J9-A8CL-01A	0.0945719822588955	0	0.0100319767940081	0.0770765143635683	0	0.215176893702604	0	0.0389684263116655	0.0578122001962169	0	0	0.0512164742387995	0.0375656317857874	0.0382330635471125	0.0997656315756557	0.134139545415992	0.00506143100816968	0.00247902826745234	0.137901200534072	0	0	0
TCGA-G9-6494-01A	0.0701035483808759	0	0.0235227780698422	0.0808258972864513	0	0.285289472243436	0	0.0701380603967104	0	0	0	0.0480173733460414	0.00271013941814769	0	0.0827214825466007	0.123323007967771	0.0489270779495952	0.000131661244164288	0.164289501150364	0	0	0
TCGA-G9-7523-01A	0.0546673040359905	0	0	0.131796348958707	0	0.258241312580834	0.0140835431904321	0.0350172120166182	0.0381313894996952	0.0474598717733732	0	0.0017084549305991	0	0.017670887485123	0.0541177237058236	0.135579665890059	0.0590383495917468	0.0468246690362619	0.105663267304737	0	0	0
TCGA-KK-A8IG-01A	0.0564142681951052	0	0.0280430330502334	0.0841946797363888	0	0.24531970174971	0	0.0122302134225593	0.0323713853122518	0	0	0.0240146940402244	0.0220436018477457	0.0138453003105714	0.0846687387751595	0.178010924542476	0.0300732353534353	0	0.188770223664139	0	0	0
TCGA-SU-A7E7-01A	0.0414554917884348	0.00212044560980025	0.00278826274918754	0.147466810339471	0	0.30330899603711	0.0168283809648115	0.0758548530139302	0	0	0	0.00875405039019357	0.0130298848338469	0	0.179630629089985	0.107069997691446	0.0167129789873351	0	0	0.0849792185044486	0	0
TCGA-VN-A88M-01A	0	0.020421898506981	0.130476768438595	0.129056442315509	0	0.129484470626458	0	0.05410167742863	0	0.0748701751189632	0	0.0179670689482908	0.0183603273106058	0.122940627265854	0.0763741134950452	0	0.00114559303377118	0	0.207412274148143	0	0.0173885633631533	0
TCGA-G9-7521-01A	0.0650676837513338	0	0	0.120534612175781	0	0.434908002699951	0.0426961624722325	0	0.0118954805673171	0.00170424478531969	0	0	0.0157047451807497	0.022781242879125	0.153881674587316	0.0252108313999283	0	0	0.105615319500946	0	0	0
TCGA-V1-A8WS-01A	0.00437704537407564	0	0.00975636277437923	0.0326339977303582	0	0.208483827964273	0	0	0.0104292766521589	0	0	0.0211828588467016	0.0273282028701841	0.145209194431538	0.167591972996492	0.0432137018498587	0.0770593862458938	0	0.252734172264087	0	0	0
TCGA-G9-6347-01A	0.105155193688273	0	0.097921341627668	0.177894750781968	0	0.140244624416245	0.00152607754890595	0.0576798785003002	0.0804781403461809	0	0	0.048964040435453	0.00468204827214184	0.0542208338929872	0.0227258855484435	0.101327719650907	0	0.0110848913511505	0.096094573939376	0	0	0
TCGA-V1-A8MU-01A	0.0791594686181982	0	0.187947587271608	0.195065979797519	0	0.14691390015673	0.00687643497566291	0.0262515871164079	0.0153449227260654	0	0	0.0101495759092875	0	0.0426355306858906	0.0656632208306039	0.0854870438026582	0.0441891232753193	0	0.0943156248340485	0	0	0
TCGA-G9-6373-01A	0.0834690059731208	0	0.0807586022834046	0.113111381960824	0	0.246196651133688	0.00344120638897493	0.0804860176413012	0.0521387539784743	0.00477784910006246	0	0.0243901066068762	0	0.0333815053711388	0.0972556386301549	0.0919316974795802	0.0241722238233301	0	0.0644893596290691	0	0	0
TCGA-CH-5788-01A	0	0.00869712590485376	0.00534131212238165	0.0518475540035345	0	0.229084031900749	0	0.0243933619414202	0	0	0	0.0139308984996332	0	0.336849739208192	0.0619469765735753	0.0875333476454561	0.00614477871668076	0	0.171725221040062	0	0.00250565244346204	0
TCGA-QU-A6IO-01A	0.00110786778371169	0.00720935063285621	0.0521259108471382	0.265622612417858	0	0.140125878949173	0	0.0791922880297751	0.0302239608401452	0	0	0.0603757371724788	0.00431169576622505	0.0160704197603905	0.0832621957462252	0.175944317908074	0.0121256107120634	0	0.072302153433886	0	0	0
TCGA-YL-A8HK-01A	0.158100539056711	0	0.0574955745115794	0.0911192965471418	0	0.164434142769517	0	0.0545213320789614	0	0	0	0.0332369410765864	0.0100787131471891	0.114134769541207	0.0608153519914191	0.094151039956066	0.0472365461645784	0	0.114675753159043	0	0	0
TCGA-HC-7212-01A	0.0483017915292105	0	0.00783510821243067	0.0737200728511174	0	0.286123973821479	0.00275842042099081	0.0135903360621142	0	0	0	0.00396189112105803	0.0192178873589982	0.0111030293768455	0.0872693617613065	0.120333439036648	0.122266076590742	0	0.196763622803371	0	0	0.00675498905368913
TCGA-CH-5771-01A	0.0896167311502801	0	0	0.0773185883072449	0	0.159185935138925	0	0.0568949575262225	0.0626076723040558	0	0	0.0178091175563786	0.067520922044745	0.0804391534197256	0.0497638164576388	0.164839479296295	0.0977889183195977	0	0.0762147084788904	0	0	0
TCGA-YL-A9WY-01A	0.037746003775621	0	0.00410620937574893	0.129985901524629	0	0.296986131793761	0.0042694815499841	0	0.0144451245908636	0.00812732513010106	0	0.0211346876183922	0.00687080764057466	0.137769828856049	0.0854662608446263	0.176132376404452	0.00771360452192522	0	0.0692462563732716	0	0	0
TCGA-HC-7750-01A	0.0502188725369033	0	0.0473312761577812	0.10554231791921	0	0.162658592654927	0	0.0695875654352337	0.00201041231798216	0	0	0.0319981305926543	0.00868665285390417	0.0413388791914624	0.0219295316494948	0.107022160956842	0.0343089124184496	0.00582628446409422	0.311540410851061	0	0	0
TCGA-2A-A8VV-01A	0.108325977669399	0	0.00579241515636302	0.167303342690952	0	0.198907388328444	0	0.0373675583262359	0	0	0	0.0393339166355478	0	0.0161005331611351	0.0613811451174168	0.0916823708320878	0.0587286365030808	0	0.215076715579338	0	0	0
TCGA-HC-A76W-01A	0.0582728775973606	0	0	0.0597927760993305	0	0.242691361358462	0	0.00590149169323789	0.014083554713731	0.0107642613022266	0	0.0236483426386565	0.00510855322977746	0.151910356043846	0.0452398454950798	0.212642841938168	0.0257594658431635	0.00418203276906587	0.140002239277894	0	0	0
TCGA-J4-A83K-01A	0.00709677264925299	0.00305899027882952	0.00371861642024135	0.13547565621903	0	0.248311465622608	0	0.0337198911651115	0.00798474550198023	0	0	0.0220097609129576	0.0142196807573302	0.134601565302447	0.0308513907232991	0.115436131464644	0.0607050354341025	0.0097954402216928	0.173014857326475	0	0	0
TCGA-G9-6343-01A	0	0.000225044053790158	0.0152717152034651	0.044368727698065	0	0.331383830726831	0	0	0.00216168854134635	0	0	0.0533019271556742	0.0102366846159927	0.119618207378332	0.0442197899539459	0.172503362895543	0.00243391310002712	0	0.204275108676987	0	0	0
TCGA-EJ-7793-01A	0	0	0.000285188451309711	0.0424477437324165	0	0.31087237093564	0	0	0	0	0	0.0523100006388027	0.00544100974744361	0.240857076239608	0.0690716813905757	0.0279941623693456	0.00704603866797689	0	0.243674727826882	0	0	0
TCGA-HC-A6AP-01A	0.0143816603774084	0	0.0964833910550529	0.067674221298348	0	0.0844106591114627	0	0.0127396026518768	0.0231945450291787	0	0	0.0376257723709686	0	0.363634010337609	0.0371830499418351	0.117688152861219	0.00822686683329161	0	0.13675806813175	0	0	0
TCGA-XQ-A8TA-01A	0	0	0.0256009200278374	0	0	0.172842491285071	0	0.0162287911185793	0.00231669014006131	0	0	0.108788602773078	0.0397705193853577	0.210883783474509	0	0.31078925941859	0	0	0.112778942376916	0	0	0
TCGA-EJ-A46G-01A	0.0625012313005639	0	0.00182879898283949	0.0919749864142409	0	0.273721705116699	0	0.0272369579304071	0.0497150596360121	0	0	0.0614326611658811	0.018125397869274	0.0117963459388142	0.159390094173551	0.112492099074594	0.0375965015328419	0	0.0921881608642811	0	0	0
TCGA-J4-A6G1-01A	0.214228766229462	0.0290252433052176	0.0523516900146223	0.101915113675694	0	0.207462913688308	0	0.111218601658658	0.0360630436346052	0.0018932391274858	0	0.0162736556013495	0.000194882356895163	0.108559993187477	0.0202568691068634	0.0393243925258985	0	0.0140042937729693	0.047227302114493	0	0	0
TCGA-HC-7736-01A	0.0688596825172812	0	0.0117844190624898	0.019003504596048	0	0.337258338445774	0	0.0329869812642508	0	0	0	0.0226946190938926	0.0285515534139612	0.228434625390985	0.0705436888616411	0.0993415336199033	0.00851272503698969	0.0128034484225448	0.0503230702098405	0.00890181006439759	0	0
TCGA-ZG-A9LM-01A	0.0895786558957448	0	0.0564414560892923	0.0786353504884018	0	0.15024310061455	0	0.0562566822684873	0.0500647796315393	0.0032924088794515	0	0.0666694676372323	0	0.125812763109364	0.0952482538779309	0.115727323093898	0.0236244263678573	0	0.0884053320462506	0	0	0
TCGA-KK-A7B4-01A	0.0216876131642583	0	0.00376439815021772	0.208224243048972	0	0.184914403733301	0	0.0028699615032425	0.0705781945601598	0	0	0.0554282234788682	0.0340587891180851	0.0556171765217634	0.145075574470368	0.059356507682598	0.0237623020929174	0	0.13466261247525	0	0	0
TCGA-ZG-A9LU-01A	0.00689782387630003	0	0.00838912181530583	0.112618994132351	0	0.207723338891703	0	0.0441305867053845	0.0534625035208347	0	0	0.0971348171592734	0.0247680851550518	0.0858491955008764	0.13074251032782	0.0943297496169784	0.0474497416507823	0	0.0865035316473381	0	0	0
TCGA-FC-A5OB-01A	0.0528238310551474	0	0	0.013351838121636	0	0.128712750645791	0	0.00294149187418778	0	0.0116945397052251	0	0.0116562074853127	0.0733292971041028	0	0.0388273561701169	0.433703965192758	0.0409062909560997	0.052952708578869	0.139099723110754	0	0	0
TCGA-G9-6351-01A	0.0736356357943718	0	0.0988318843962777	0.188624958203698	0	0.233951222398609	0	0.0603119247537506	0	0	0	0.0313078044635829	0.0112979545745062	0	0.0448606086679574	0.0963996946212912	0.0391901453784231	0	0.121588166747533	0	0	0
TCGA-EJ-5503-01A	0.102313334514597	0	0.141929459518225	0.141854474155152	0	0.115682846895378	0	0.0316335873985572	0.0295978861337568	0	0.00849275001206645	0.0159155385131437	0.00830944738430672	0.101208564818266	0.0253470220084202	0.0835169563537331	0.0418516578590865	0.0135230767929913	0.128446628268976	0	0	0.0103767693733437
TCGA-J4-AAU2-01A	0.130703669900591	0	0.0323285836540169	0.156234762610719	0	0.181968820786568	0	0.146814826979642	0	0	0	0.0746119825172914	0.00156067646345548	0.0212473287462877	0.0718045050287417	0.0680430902469703	0.0238009005606477	0	0.0908808525050674	0	0	0
TCGA-EJ-5511-01A	0.0115298717201993	0	0.0377812806639443	0.0492466549364358	0	0.211430532809462	0	0.0219447249130473	0	0	0	0.0657513689380724	0.0383032961034915	0.0740662110450729	0.0795367090756244	0.148740093797878	0.0531674911650153	0	0.208501764831757	0	0	0
TCGA-CH-5751-01A	0.234313389446646	0	0.0546370556073878	0.129630246974917	0	0.22426983299844	0.0298765435426103	0.0522247514957577	0.0474157498941636	0	0	0	0.0187118857020356	0.0540582463852957	0.0668555809474079	0.088006717005338	0	0	0	0	0	0
TCGA-CH-5792-01A	0.0601686455147483	0	0.0363985979974245	0.096702923222696	0	0.176920919555542	0	0.0650060937760839	0.0591618812888061	0	0	0.0057880034056524	0.0248657209514479	0.0952615172173594	0.12083588714609	0.148338285166151	0.0510075088277421	0	0.0594808017538275	0	0	6.32141764292234e-05
TCGA-KC-A7F6-01A	0.11660172401702	0	0.062490820047459	0.138178337096775	0	0.168549874636878	0	0.0520179934024457	0.0271434152707833	0	0	0.0329391687315022	0.0139894508727963	0.0930115742635396	0.0550478309117587	0.0907382042700005	0.0278723968357223	0	0.12141920964332	0	0	0
TCGA-EJ-5510-01A	0.0324158750750378	0	0.015160882879703	0.137497561419462	0	0.321211227257569	0	0.0209933168086081	0.00209108740065175	0	0	0.0474675229306934	0.0378132071277327	0.0734173543303185	0.0628639116962054	0.0259326318863494	0.0307511841190146	0.0145046310125637	0.177879606056091	0	0	0
TCGA-HC-7211-01A	0.0243076185251409	0	0.0354831031250604	0.0557148608388514	0	0.149788530062396	0.071904050580451	0.00769202657307485	0	0	0.00802111241920851	0	0.123114619236832	0.13291090471278	0.0268243758407402	0.0981896033444749	0.0388572823370419	0.0377129792351813	0.0833512410513656	0.0827684874642482	0	0.0233592046531531
TCGA-HC-7818-01A	0.0699391608348138	0	0.0139062649031009	0.0197635678182162	0	0.199161072092346	0	0.0428178834624004	0	0	0	0.0344435878787681	0.157199387704762	0.101914126284122	0.108383744038263	0.098710952936933	0.054952388795469	0	0.0967354339056756	0	0	0.00207242934512937
TCGA-J4-A67N-01A	0	0	0.0294753341782387	0.0763051201531972	0	0.0679570249760658	0.0132164947747919	0.0323534320195224	0	0.00272330866333122	0	0.0345342415317853	0	0.57415714480462	0.0322012939494811	0.0909182804268353	0.0150073945389249	0	0.031150929983206	0	0	0
TCGA-EJ-5506-01A	0.0569935343863041	0	0.00730552630161988	0.128229009896611	0	0.286931117791918	0.00756005883643089	0.0690309883630253	0	0	0	0.00378907779143916	0.00417958594077211	0	0.157306600990017	0.10233531233689	0.0624891348310696	0	0.113850052533902	0	0	0
TCGA-VP-A87H-01A	0.105063437456961	0	0.0375311899661594	0.0529853457955318	0	0.272847088074981	0	0.132705227844048	0	0	0	0.0358869431529105	0.0262522556987522	0.0167349069686943	0.0865418319823664	0.118550082404465	0.0315893347334201	0	0.0364669328769585	0.046845423044752	0	0
TCGA-KK-A7AV-01A	0.122377642358579	0	0.142478201587251	0.110398163528877	0	0.158258287773712	0.0143450454097195	0.0662423661149753	0.0304407854147617	0	0	0.0268725502499133	0	0.0338565130378988	0.0873605775588672	0.0607347879076166	0.0274809719575121	0	0.119154107100317	0	0	0
TCGA-VP-A87B-01A	0.0633255272834191	0	0.0660438450274355	0.046750987231522	0	0.181289480422468	0	0.0436491971745708	0.0179225369595488	0	0	0.071013068065097	0.0314657965101081	0.071070085889226	0.0732894661799952	0.185211095006873	0.040148014404212	0	0.108820899845524	0	0	0
TCGA-HC-8213-01A	0.0829455303004391	0	0.0349636267228609	0.0675586423739487	0	0.144554166504283	0.0303962509787847	0.0392053007472757	0	0	0.00470498136649583	0	0	0.308483984526337	0.0799916213269082	0.0870556545579069	0.0392655705128088	0	0.0808746700819511	0	0	0
TCGA-G9-6369-01A	0.0307425228168948	0	0	0.163261744918094	0	0.266656394597558	0.0286183847130811	0	0	0	0	0.0348979783376129	0.00480478905499441	0	0.0673052947340633	0.292848218933605	0	0	0.110864671894097	0	0	0
TCGA-ZG-A9LN-01A	0.113112585857382	0	0.0304835009827397	0.222544745805428	0	0.107955740587596	0.0188184055159343	0.0872163930572553	0.0899832123047911	0.015547286773289	0	0.0372952527773771	0	0.0303879894329695	0.0892137122255727	0.031605026603152	0.0498597320396002	0.022157759364226	0.0517885497607193	0	0	0.00203010691196834
TCGA-HC-7233-01A	0.036448355883324	0	0.00959376938260966	0.150128007777359	0	0.323532214307372	0.00300698237995502	0.0354728024066726	0.00184229517644359	0	0	0.0120586680596431	0.0101219421622866	0.0705886949484126	0.142931917025756	0.147568126961775	0.0117533302680689	0	0.0449528932603212	0	0	0
TCGA-VN-A88K-01A	0.065880068296488	0	0.0333877805298583	0.0973786097166677	0	0.279313138477103	0	0.0177039785334947	0	0	0	0.063076256979265	0.0242337845680131	0.0194809851349325	0.037629436052052	0.144124076332217	0.0175463858439677	0.00329625094048705	0.196949248595454	0	0	0
TCGA-EJ-7791-01A	0.162258817046283	0	0.084653959927326	0.0544840361328502	0	0.22552879512398	0	0.0747118386704536	0	0	0	0.0290283290646052	0.00461709114567952	0.0392911425586073	0.0468771099671636	0.10194977321577	0.0427469673075034	0	0.133674912744873	0	0	0.00017722709490599
TCGA-CH-5746-01A	0.0316147250702696	0	0.0289799442877174	0	0	0.320104218462671	0	0.0868571338430219	0.0156867615252155	0	0	0.0452607335238091	0.00467287096858456	0.236564742255568	0.0604183540967078	0.0230413759435977	0.0108953393206651	0	0.135903800702173	0	0	0
TCGA-EJ-7327-01A	0.0118452139403545	0	0.0045777965597335	0.0256458121542793	0	0.341518562997843	0	0.0129834854373127	0.0291402860838263	0	0	0.0171212915191203	0.0310547726869762	0.0383019299878024	0.157189587072541	0.109828419991461	0.0506683051328768	0	0.170124536435872	0	0	0
TCGA-EJ-AB20-01A	0.0122247327812623	0	0.00199528750802754	0.209638074294304	0	0.265100434020037	0	0.116781300024722	0	0.00675179651669832	0	0.176819745353925	0.0233634994882002	0	0.0286917752533198	0.072572254721891	0.0207065299743577	0.0119090203355175	0.0285206588491144	0.0249248908786225	0	0
TCGA-CH-5762-01A	0.0733800666030848	0	0.0333358295607737	0.113548086472319	0	0.288484409469468	0.00205428638968725	0.0804655991604724	0.0181355344139894	0	0	7.31340444875375e-05	0.0161097750181377	0.0621997327175777	0.0845655414233163	0.068068242455939	0.0573992497661036	0.00172765829885947	0.0753185290766363	0.0251343251291479	0	0
TCGA-KK-A8I5-01A	0.014368910018666	0	0.0078160041501317	0.0851474737138073	0	0.192335806847452	0	0.0204769434603027	0	0	0	0.0236863143889569	0	0.279003500324714	0.043775325500718	0.130273281850709	0.0496972015498559	0	0.153419238194686	0	0	0
TCGA-EJ-5515-01A	0.0511956405640193	0	0.0060532394009145	0.187762591317292	0	0.295100851298672	0	0.0230606294773036	0.00498883340934983	0	0	0.0264889861914325	0.0223595236910531	0	0.0701447344086372	0.0865425289884718	0.0767844035576357	0	0.146178694576022	0	0	0.00333934311919718
TCGA-G9-6367-01A	0.0608426227812558	0	0.0712151695895798	0.104669848748162	0	0.282693099317926	0	0.0167216714274688	0	0	0	0.0787085150152533	0.0158681909831976	0.0530106289606216	0.0925152817819644	0.0420650844204018	0.0252490024402449	0	0.156440884533924	0	0	0
TCGA-V1-A9O7-01A	0.153015728245389	0	0.0678449425321726	0.121743508095267	0	0.157806112712176	0.00223407409481505	0.0348989323205086	0.015030038820082	0	0	0.0506954528624998	0.0246397888683661	0.0629080719646338	0.0524878350154356	0.0987270231117061	0.0422335195052045	0.00744692366923404	0.0815732112219671	0.026714836960543	0	0
TCGA-G9-6363-01A	0.100746522214998	0	0.013123161849839	0.0853078918927505	0	0.345343569988942	0.0112736568677424	0.0391617401292101	0	0.00719215949281935	0	0.0135483131286688	0	0.030969003007344	0.133420075370341	0.0929340544567995	0.0311364310289762	0	0.095843420571569	0	0	0
TCGA-V1-A9O9-01A	0.0156342480420013	0.082398656215801	0.0660490912829999	0.127606347621638	0	0.335654049987302	0.0267548480886552	0.0140084788185719	0.000543170789524645	0	0	0	0	0.0770542094108465	0.084144218515017	0.0641605320645969	0.0528196573571384	0.0217897337912366	0.031382758014671	0	0	0
TCGA-FC-A66V-01A	0.0145765319963155	0	7.93470488276406e-05	0.022925934101627	0	0.274731725617492	0	0.0248508336427331	0.00106675331832036	0	0	0.0153933285075309	0.0193900500588821	0.193818585940988	0.0555188178529183	0.101321112166953	0.0345910651828064	0	0.241735914564606	0	0	0
TCGA-EJ-5509-01A	0.112690648643551	0	0.0307967675637162	0.0756328585259126	0	0.0818853076327993	0	0.0343126884905369	0.0513243768913862	0	0	0.0129611677919665	0	0.311831421119262	0.0576130711058115	0.105810266360373	0.025832162791954	0	0.0993092630827303	0	0	0
TCGA-HC-A6HX-01A	0.0050349669322811	0.0179494252683469	0.00972950103449011	0.191665585160112	0	0.123810558646082	0	0.0810027337458365	3.51567403950628e-05	0	0	0.041802803969872	0.0350183105382279	0.0681036613306818	0.0787555284172158	0.147174150068079	0.0520423082851107	0	0.147875309863269	0	0	0
TCGA-V1-A9Z7-01A	0.0762088137385912	0	0	0.101178927307369	0	0.224627229286264	0.00170321939028113	0.0138252973082311	0.00193968165176247	0	0	0.0182529614829589	0.0122583681123802	0	0.0695260869888742	0.289678982117315	0.0460487188249648	0.00649700763835012	0.138254706152658	0	0	0
TCGA-XJ-A83G-01A	0.00695919136735299	0	0.0369059614929919	0.143656605989855	0	0.0689719210243922	0.0326408725017986	0.10458148746517	0	0	0.00199229119687967	0.0098497717164185	0	0.185430072223493	0.0734104929620941	0.14520145052466	0.02063887042727	0	0.169761011107624	0	0	0
TCGA-2A-AAYO-01A	0.102580723237397	0.0264393785207204	0.038050188748004	0.0870138230658397	0	0.178142025997502	0	0.100685876503035	0.0398282356088497	0	0	0.0380015273284961	0.00968773068953395	0.0985291194898777	0.0738883405600034	0.0537185184171678	0	0	0.153434511833574	0	0	0
TCGA-KK-A59X-01A	0.0636967365035162	0	0	0.0291110837793399	0	0.252309088163993	0	0.026392631563939	0.040522602733226	0	0	0.00609183848396653	0	0.085321719039504	0.0717478602403771	0.233884523346801	0.0208810814542369	0	0.167047026671018	0	0	0.002993808020082
TCGA-CH-5765-01A	0.150249248984893	0	0.0729461074333973	0.0805719117115999	0	0.234821360036125	0	0.0240896020577608	0	0	0	0	0.0485326101966964	0.242569048282945	0.0163084509589919	0	0	0	0.125847586600026	0	0.0040640737375637	0
TCGA-VP-A87D-01A	0.126629096234586	0	0.012413432543385	0.0257925849564598	0	0.253358317957233	0	0	0.00694689869598691	0	0	0.0567350168350222	0.0163423883148737	0.100039963245802	0.0702535942345841	0.0671790530103404	0.00446482306350015	0	0.259844830908227	0	0	0
TCGA-V1-A8WL-01A	0.0754219587054186	0	0.192658580042475	0.132978580711742	0	0.138704965585211	0.00810312052935509	0.0184017341993987	0.0242829274126019	0.0480329528736347	0	0.0453519023025483	0.00857641045896712	0.0822047230307787	0.0505774038372301	0.0251514775568868	0.0025402146604965	0	0.147013048093256	0	0	0
TCGA-ZG-A8QW-01A	0.0102086165349959	0	0.00263226463701297	0.12129978832525	0	0.299689705664988	0.025104286981184	0.0733434458595231	0.00277680487474806	0	0	0.0440592122711042	0.00567919262993062	0.108629438493316	0.0651344217986682	0.12688410177895	0.062243752546934	0	0.0523149676033949	0	0	0
TCGA-EJ-7785-01A	0.135305813968592	0	0.220988248446004	0.0675305339626874	0	0.126745801855188	0	0.0360963319120795	0.00334095832132697	0	0	0.0159927932796712	0.0199115442729357	0.0538470109355671	0.0429289075892764	0.0344140550329945	0.113094629954638	0	0.118787970705091	0	0	0.0110153997639479
TCGA-VN-A88R-01A	0.056635443740873	0	0.113947448025282	0.0497248557591066	0	0.110202357043081	0	0.00153578901231051	0.00488151722430007	0	0	0.0528160015705725	0.0451015990878913	0	0.038945061648217	0.349909847039082	0.00735346000537883	0	0.168946619843906	0	0	0
TCGA-G9-6384-01A	0.102744574551876	0	0.0690545651355063	0.133428112985289	0	0.202562587801378	0.00221200659606533	0.0542441822198195	0.0301639609280375	0	0	0.0162584538115037	0.000944021822218747	0.0240422509956162	0.142853052608996	0.0505152794937837	0.0648509193481989	0	0.106126031701711	0	0	0
TCGA-V1-A8MK-01A	0.0349348503256146	0	0.110830523822756	0.151921820499156	0	0.216211523399391	0.0314164865391265	0.0570253469982723	0	0	0.00283449417238906	0	0	0.02228627499484	0.139745971004086	0.04934630703758	0.052082835600708	0	0.131363565606081	0	0	0
TCGA-ZG-A9L9-01A	0.0395217587830143	0	0	0.134241362200761	0	0.271514586336655	0	0.0136769478472517	0.0584193443547962	0	0	0.0623833041111909	0.0102305465610437	0	0.0801936864803676	0.167511691204888	0.0361142625314384	0.012550699068758	0.113641810519835	0	0	0
TCGA-ZG-A9LY-01A	0.093239308487293	0	0.00566810810398472	0.142993124079002	0	0.195789150956767	0	0.0432097938861458	0.0319166552566484	0	0	0.0138130588245526	0.033534698197267	0.0884269369701707	0.0291014098055857	0.1340120838229	0.048763390253877	0	0.139532281355806	0	0	0
TCGA-2A-A8VL-01A	0.0606124793208374	0	0.155091831127773	0.174274464299596	0	0.168023327944183	0	0.0102125213913725	0.0222063942562226	0	0	0.0954059136048448	0.0116163496195598	0	0.0997102814844584	0.0688371377683387	0.0327211915826542	0	0.100093890321482	0.00119421727867687	0	0
TCGA-EJ-5522-01A	0.0673755242988686	0	0.0641359142540533	0.108380711747229	0	0.350020594654427	0.016641119399009	0.0337361690886407	0.00988603284894601	0	0	0	0.0143963547637528	0.0113806523925466	0.0865426057055779	0.0520267288435141	0.0893412271323227	0	0.0961363648711125	0	0	0
TCGA-EJ-A65E-01A	0.00255475563789876	0.021194996543343	0.00449061688530933	0.105415526807952	0	0.214455282553712	0	0	0	0.0647297653254335	0	0.0502726925050428	0.00302621680551145	0.122836998350283	0.0745630514815352	0.123232964539356	0.00241702705473226	0	0.209819286155967	0	0.000990819353924284	0
TCGA-EJ-A7NK-01A	0.0508037096607845	0	0.0169893616107154	0.128020932383445	0	0.197604540085344	0	0.108767569990762	0.00811140280343299	0	0.00911210840962313	0.0273565611217839	0.0132853650383188	0	0.114200956584152	0.138171157974342	0.0638854034399251	0.0137112056157981	0.109979725281573	0	0	0
TCGA-EJ-5496-01A	0.0913185968041815	0	0.0346877441021797	0.166833954738262	0	0.203084736378723	0	0.0538438637847559	0.00206353834234499	0	0	0.0121519509492704	0.00630653622871674	0.0904773914509588	0.0957287730667609	0.0523703450849919	0.047172712465239	0	0.143959856603615	0	0	0
TCGA-HC-7081-01A	0.070393314666122	0	0.0393995794838006	0.0567144787251337	0	0.233301263413743	0.0331414488005309	0	0	0	0	0.0299898594558189	0.0179084079784219	0.03843309361576	0.062801797049221	0.19278294766258	0.113820756944878	0	0.11131305220399	0	0	0
TCGA-EJ-7315-01A	0.0859098596053798	0.0927468242692755	0.0235745676297347	0.128759674498499	0	0.197912733422017	0	0.0283605704108656	0.102366905007739	0	0	0.0630885019246128	0.00363479868327591	0.0523916562214149	0.048593479546551	0.0614469651374406	0.0143776763946501	0.00989053691927504	0.0869452503292697	0	0	0
TCGA-HC-7748-01A	0.0970618534681234	0	0.0524701060703469	0.0939232888418237	0	0.285464422786465	0.0190280465869704	0.0266351101346865	0.00759413692780448	0	0	0.00226531528221451	0.0201394714257159	0.0440580284571877	0.111185713039408	0.0866847212493403	0.0367534553682994	0	0.103222833728935	0	0	0.0135134966326792
TCGA-KK-A8II-01A	0	0.011616752337947	0.0230943703974609	0.0138142473105368	0	0.334555335327821	0	0.0183011248563592	0.00460168442321118	0	0	0.0406877790458826	0	0.366735341646572	0.0490575066443278	0.064079616777872	0	0.0188234809785171	0.0516958927524967	0	0.00293686750099481	0
TCGA-J9-A8CK-01A	0.0404919406613254	0	0.0147673609539559	0.121373587341406	0	0.205005733677431	0	0.00700316237516692	0.0417913755391041	0	0	0.0474548482551577	0.0374587057303783	0	0.0341224070596822	0.278794976067271	0.0106521900502558	0.0244068122578672	0.136676900030998	0	0	0
TCGA-EJ-5502-01A	0.0591280906018279	0	0.0868107073002506	0.0933010445612947	0	0.19745598637481	0.0141864338827171	0.031899355957452	0.103311814792255	0	0	0.0208605484772437	0.0903043321864289	0.0670862162463065	0.0481360987974966	0.0602999260677662	0.0264837646580913	0.0121872259803196	0.0795121000163695	0	0	0.00903635409937013
TCGA-HC-A76X-01A	0.0282945283732247	0	0	0.142279118417621	0	0.0719123400021823	0	0.0725172582725901	0	0	0	0.0705708171997007	0.0159153719382444	0.242773806497286	0.0368683878540325	0.110145648254941	0	0	0.208722723190177	0	0	0
TCGA-J9-A8CM-01A	0.047122750133253	0	0	0.0783722528245933	0	0.212597549518509	0	0	0.0142189546064172	0	0	0.0125670671063877	0	0.234105442880732	0.0462161573875897	0.201357694534836	0.00729195203839783	0	0.146150178969284	0	0	0
TCGA-KK-A7B0-01A	0.0793296545800132	0	0.123197564177028	0.149106482500436	0	0.182943763105115	0	0.0194811186494141	0.0839554759189061	0	0.0340464485757654	0	0	0.148819596709971	0.0114494273571419	0.0964160257743578	0.00607000226050883	0	0.0610301528297052	0.00415428756163663	0	0
TCGA-J4-A67T-01A	0.053123530026953	0	0.00341414419015614	0.186476699310162	0	0.140822376663991	0.00871603936645347	0	0	0	0.0418029775150753	0	0.0713570837684109	0.1895222277125	0.130431274408527	0.068149316002451	0.0134824919373076	0.0230381649931199	0.0651968505475082	0	0	0.00446682355738477
TCGA-HI-7168-01A	0.0418421920989829	0	0	0.0405667930645427	0	0.290837224666381	0.0169565072740016	0	0	0	0	0.0274882963664342	0.0107425978517505	0	0.110434670545053	0.279873120413708	0.0542746604869568	0.00433420711147098	0.122649730120718	0	0	0
TCGA-KK-A59Y-01A	0.0578093341477379	0	0.0364238882232668	0.0443659372196301	0	0.15741907975816	0	0	0.0133229961404247	0.0261873933584817	0	0	0.01910292439769	0.26514282743295	0.129872651576741	0.00629389194646784	0.0185294087192295	0	0.22552966707922	0	0	0
TCGA-Y6-A9XI-01A	0.0611077532422584	0	0.0151838365787422	0.104620774586552	0	0.125853803364647	0	0.06195162371662	0	0	0	0.0481176771521392	0	0.0688523123561587	0.0670433859232976	0.230469243517158	0.0191142197951388	0	0.197685369767288	0	0	0
TCGA-V1-A9OY-01A	0.0737600168469462	0	0.161623187461736	0.191021815659031	0	0.178918843122094	0	0.0263452005310084	0	0	0	0.0296257178637972	0.0007166165118158	0.0769108230281635	0.0640991107856488	0.104821934901542	0.0345272859229131	0	0.0576294473653027	0	0	0
TCGA-KC-A4BL-01A	0.128877527303544	0	0.0978943168546968	0.147242431931796	0	0.216969955721663	0	0.0148928441889697	0.0404576830522131	0	0	0.0186433414271115	0.00618555178784205	0.0523633663869953	0.0643672808518387	0.0758493929876184	0.0315890986307601	0	0.104667208874951	0	0	0
TCGA-YL-A9WK-01A	0.0587565703997913	0.0397698649551555	0	0.161206618921129	0	0.283786454142236	0	0.0184431972848821	0	0	0	0.0576462138817359	0.00367903394356116	0	0.110049769002297	0.174035208700572	0.0196195794478047	0.0115860386133708	0.0470980435014173	0.0143234072060479	0	0
TCGA-EJ-7788-01A	0.0375873183792231	0	0	0.108319956343369	0	0.319464899268435	0	0.0165956224874251	0	0.00387324057007341	0	0.00599182237268799	0.0155087674060138	0	0.0818210782302578	0.156186918558424	0.144331374937753	0	0.110319001446338	0	0	0
TCGA-XK-AAJ3-01A	0	0.0207627782253696	0.007896261986809	0.108315232609083	0	0.132559841684237	0	0.00599403251015767	0.0148777261210967	0	0	0.05203022545038	0.0484069697973554	0.0670786487310973	0.0724901734528166	0.220268404566519	0.00981865904373763	0	0.239501045821342	0	0	0
TCGA-G9-6342-01A	0.0856960050356181	0	0.0232704618748619	0.149451586524253	0	0.202676207864344	0.0113101675624281	0.0618297395367638	0.0144883922128065	0	0	0.0164451180843829	0.00583328070210768	0.12531209466661	0.0710773185260037	0.0833794204735135	0.0663490828323183	0	0.0828811241039872	0	0	0
TCGA-EJ-5516-01A	0.0710859328340682	0	0.00685871928661093	0.0854017049557899	0	0.270398368109944	0.0313981232978689	0.0435319769610039	0	0	0.00452411894078276	0	0.0129923759172046	0	0.115223602821949	0.176203141961929	0.0591197675959835	0	0.114293385873654	0	0	0.0089687814432113
TCGA-EJ-5501-01A	0.0124442317737589	0	0.00461215581621375	0.0926113812734148	0	0.348798455444829	0	0.0236400451719743	0.0189716171881032	0	0	0.0398617177326326	0.0107169082674286	0.0703585898079824	0.126935523379236	0.0632211547077733	0.0746705462369677	0	0.113157673199685	0	0	0
TCGA-KK-A8I9-01A	0.0134440493387275	0.00349088885206871	0.00161302328368233	0.0189345116038411	0	0.284088613615135	0	0.0208032409025168	0	0	0	0.0596096526777104	0.0515076251988596	0.0356683623677909	0.077886763489256	0.11277501098391	0.0678364997565208	0.0472473401339959	0.200589411633602	0	0	0.00450500616238279
TCGA-EJ-7786-01A	0.122913627726252	0	0.0413235783362222	0.0809192785836308	0	0.28707453094504	0	0.0394730790578394	0	0	0	0.0260299717496075	0.0121133798390215	0.0279816560658511	0.0542960051697173	0.114430464779627	0	0	0.179086267947479	0	0	0.0143581597997123
TCGA-EJ-5532-01A	0.0802388749140293	0	0.000596829980174236	0.0682433509784278	0	0.354719838105239	0	0.05655281280342	0	0	0	0.019417186227331	0.0250149080913006	0.0158412061814328	0.082194264916028	0.135530325640517	0.027488110095205	0.00707156033658816	0.124810905507633	0	0	0.00227982622267375
TCGA-HC-7210-01A	0.0939844866816614	0	0.0894003879501931	0.103220602202266	0	0.215129757210454	0	0.0588570801731536	0	0	0	0.0728866866533293	0.0294799943200575	0.0251952346774617	0.0949422885264242	0.123342288758404	0.035028777695212	0	0.00166146649944404	0.0568709486519389	0	0
TCGA-XQ-A8TB-01A	0	0	0.114087438809866	0.130600326845579	0	0.236683527162313	0	0	0	0	0	0.078972456139586	0.0219801522447081	0.0648591356802023	0.113314589721396	0.0916163754190929	0.0173707687095143	0	0.130515229267742	0	0	0
TCGA-HC-A6HY-01A	0	0	0.0183276007065884	0.0903211064758108	0	0.157595719592593	0	0	0.00125373041996126	0.0594956980858945	0	0.00377771366119122	0.0156490717171074	0.170220627392462	0.0980411588082999	0.000801552787317839	0.019576928921457	0	0.364939091431317	0	0	0
TCGA-J9-A52B-01A	0.0678863607893361	0	0.0168497192450302	0.196164467298888	0	0.0708221699209267	0	0.0808380742876812	0.00586785309980272	0	0	0.0225699637744972	0.0127666355003491	0.0777236122248365	0.146451927839095	0.143484222110661	0.031247070734736	0	0.12732792317416	0	0	0
TCGA-EJ-A7NM-01A	0.0910131659763329	0	0.0456631217106574	0.142503782837053	0	0.150341789322815	0.00133578265264462	0.081592101238314	0.14696869461435	0	0	0.0423429418966442	0.00914966788177352	0.0629808294279153	0.0472066219777001	0.0637299487988458	0.0529047804178492	0	0.0622667712471051	0	0	0
TCGA-ZG-A8QY-01A	0.103782850713069	0	0.0116940626090836	0.00893976384902962	0	0.330685192657941	0	0.0603277842088046	0	0	0	0.0482684618800188	0.0158402032461513	0	0.0986052470576319	0.197449367927761	0.0219516085265694	0.00216495026330955	0.0969191948308064	0.00337131222982362	0	0
TCGA-J4-A6M7-01A	0.0106031681723039	0.0231253376366346	0	0.0939479711854697	0	0.154282605316641	0	0.0819660867412906	0	0	0	0.0579069974390287	0.00121801490925342	0.171294587902589	0.0487589376474265	0.113983482130131	0	0	0.242912810919232	0	0	0
TCGA-KK-A8ID-01A	0.0496818651263237	0	0.0110866532911935	0.114051900455048	0	0.177631030547104	0	0.179843064618756	0.0028669208198035	0	0	0.0660326066392493	0	0.0543270446875974	0.153992716440359	0.134286640503795	0.0365148600891862	0	0.0129899734200724	0.00669472336151212	0	0
TCGA-G9-6498-01A	0.104293926611683	0.0169331483573212	0.0182392252998844	0.183629693849545	0	0.165711421747151	0.0152733502560574	0.0242743687525155	0.148262962919083	0	0	0.045255387512129	0	0.0476294532221654	0.0365791588596468	0.0744679627173618	0	0.0367056158465684	0.0827443240488876	0	0	0
TCGA-V1-A9ZK-01A	0.0253583299691757	0	0.00713733434400044	0.103990513397031	0	0.233432615493306	0	0.00778783505937698	0.0334349287033848	0	0	0.0570778237259839	0.0183708061548563	0.00595125212554651	0.0879817753886835	0.201754060896143	0.0372612679135162	0	0.180461456828996	0	0	0
TCGA-EJ-7781-01A	0.0279124604666011	0	0.0399267237392759	0.0659145296437038	0	0.23501660464068	0	0.0822889657160919	0.00928805705134087	0	0	0.0350352483603468	0.040159018875909	0.135989204805181	0.0661335688462313	0.0814236835320294	0.0137414668028911	0	0.167170467519717	0	0	0
TCGA-G9-6353-01A	0.061790933712734	0	0.0893807743460692	0.0574998218926791	0	0.229135211286562	0	0.0310669905857775	0	0	0	0.0296596242934579	0.0158797298150389	0.0329977858420567	0.0469573860921008	0.0809094092658939	0.0171441338745371	0	0.307578198993093	0	0	0
TCGA-J9-A52D-01A	0.156771269349496	0	0.0762783097665246	0.0593963183424395	0	0.112800111527405	0	0.0322859323519371	0.00783059111263482	0	0	0.0227715876289632	0	0.199709078425474	0.0514824122307603	0.129049485765694	0	0	0.151624903498672	0	0	0
TCGA-EJ-A46F-01A	0.0172670740211585	0.0639125530181796	0.0249639749032573	0.132721751760199	0	0.0923921687464282	0	0.122940467862288	0	0	0	0.0784349637283911	0.00356382022962339	0.121742340138895	0.0559760187117926	0.125296322501166	0.0244676856973361	0.00452006239287217	0.131800796288413	0	0	0
TCGA-ZG-A9LB-01A	0.0696695064193744	0	0.00732458577051373	0.223703420603736	0	0.140146948187747	0.0513617683870716	0.0668237208609376	0.00571950162719073	0	0	0.0668094996400339	0.00486102482290488	0	0.0383253744944333	0.179831357982192	0.0237573385380867	0	0.115431251920929	0.00623470074484882	0	0
TCGA-KK-A6E3-01A	0.000241707454870524	0.011292557394108	0.0366177033738265	0.0701330128057124	0	0.291131347072589	0	0.0847767048279492	0	0.018911952057886	0	0.058283657761184	0.00207744935873465	0.049598857867785	0.0587916429047953	0.0776171248378276	0.0182837851053521	0	0.219874956209912	0	0	0.00236754096746794
TCGA-G9-7519-01A	0.0433706532895575	0	0.0370135981987526	0.151137031052378	0	0.106699211660918	0	0.0211637289412831	0	0	0	0.0528708776234488	0	0.00881680165745176	0.0285675513002428	0.260996084309731	0	0	0.289364461966236	0	0	0
TCGA-KK-A8IM-01A	0.0118662593439634	0	0.00650995869289841	0.193174770339572	0	0.168763875466236	0	0.0166046833189249	0.00545579342749304	0	0	0.0831279407311861	0.0288335060719588	0.102776329713576	0.128992470959942	0.092394749936915	0.0221899592714766	0	0.136504610080414	0	0.0028050926454444	0
TCGA-M7-A71Z-01A	0.0637916985319112	0	0.0825964960442598	0.119108490063518	0	0.173126435012011	0	0	0	0	0	0.0830504826413715	0.00377708292047744	0.0298322935709597	0.0333990562055405	0.174401452386789	0.0267133203027986	0.0027000372627794	0.204550133413303	0	0	0.00295302164428165
TCGA-G9-6378-01A	0.0311624014226222	0	0.020633372505476	0.0923616217983125	0	0.276756240911211	0	0.0156635331172742	0	0.00407758802810366	0	0.0412163786113605	0.0109081141063413	0	0.11503597624275	0.117960276621655	0.0219479407044065	0	0.252276555930487	0	0	0
TCGA-VP-AA1N-01A	0.0470990589298598	0	0.000112635850027493	0.119429394194295	0	0.250684356817654	0.00969424068177497	0.0653060454237855	0.0122584511590821	0	0	0.0389853900939215	0.00691931838865912	0.111084508996284	0.0614830824459516	0.165979031552376	0.0209118359864666	0.00295719097978494	0	0.0870954585000787	0	0
TCGA-HC-8266-01A	0.0535796549426105	0	0.00878806549071977	0.221429426321509	0	0.384306521541876	0.00417743956512143	0.0263065725154675	0.0642836560194052	0	0	0	0.016319605150217	0.0142836568882484	0.123642890912491	0.0524422170846409	0.0172509860938521	0	0.0131893074738422	0	0	0
TCGA-V1-A8X3-01A	0.0539437436427881	0	0.0131530479409979	0.148741907858435	0	0.205584566633804	0	0	0.0216778276363436	0.0131469778250497	0	0.0329572312195453	0.0204383820998144	0.146453739984208	0.0741452530665223	0.0991145229365893	0	0	0.170642799155903	0	0	0
TCGA-V1-A9ZG-01A	0.053476100968984	0	0.0284736136200982	0.111370799188671	0	0.132279072240143	0	0.000346307816846545	0.0304005180329922	0	0	0.0759398896740363	0.0447129485030272	0	0.062281387163436	0.235001153391454	0.0209418220491896	0	0.204776387351121	0	0	0
TCGA-XK-AAIR-01A	0.0692689191495644	0	0.0269306727245377	0.151064117546162	0	0.215454137938665	0	0.0331338800455432	0.0122291573823272	0	0	0.0461416767134639	0.0061427299601388	0.0989145193172314	0.0380342297690341	0.0687811102073611	0.0594841787361903	0.00547292463185265	0.168947745877929	0	0	0
TCGA-EJ-A8FO-01A	0.0681858777999183	0	0.0174359552680687	0.0839113576354303	0	0.199855133727111	0	0.0380429552892975	0.0179952759848546	0	0	0.0277268605090688	0	0.162815046758663	0.0547973589033171	0.151164858710307	0.0189189721534962	0	0.159150347260468	0	0	0
TCGA-CH-5763-01A	0.0547953312303255	0	0.0606137591002561	0.0530573935350983	0	0.362193693211791	0	0.0274032266678172	0.00226714590588012	0	0	0	0.0434964591414672	0.0828199058231019	0.0325486522728709	0.130948558685203	0.0327123074754668	0.00461811041224442	0.0530236534680177	0.0497708977003928	0	0.00973090537006715
TCGA-KK-A7AP-01A	0.0190758718617836	0	0	0.251409425673606	0	0.039662503305007	0	0.0630895922558838	0.0204634698401135	0	0.000330540065402424	0.0250761028114716	0.00681401949500826	0.0493479099972489	0.0808850884735931	0.284135939269148	0.0172671202754928	0	0.142442416676242	0	0	0
TCGA-HC-7077-01A	0.034621285051984	0	0.054561142844765	0.0224447739642992	0	0.25648654333931	0	0.0283703518603081	0.0414264565947776	0	0	0.0106484191876981	0	0.265234389653876	0.0678776073209971	0.134275536453537	0	0	0.0840534937284473	0	0	0
TCGA-EJ-AB27-01A	0.172653209661516	0	0.0782140375564077	0.0650471151931087	0	0.195323177778696	0	0.132295472643585	0.0218843974250607	0	0	0.0405732391507352	0	0.0717209148991499	0.0652198886753135	0.00997450563408265	0.00126288505133686	0.0101436681409349	0.135687488190072	0	0	0
TCGA-HC-8256-01A	0.053885531630561	0	0.00484605427441143	0.175761353705504	0	0.211094465199629	0.00523138175969425	0.0784645725889282	0.00830549702556371	0	0	0	0	0	0.150867540176944	0.145991750389466	0.018995648477652	0	0.146556204771646	0	0	0
TCGA-YL-A9WH-01A	0.0784861379009441	0	0.0194771159591212	0.0886332955351541	0	0.120217108034344	0	0.0469709188610865	0.0131555225136326	0	0	0	0.0390057529612414	0.314985970458182	0.0642848139172438	0.0121216996522207	0	0.0111421455818941	0.191519518624936	0	0	0
TCGA-EJ-A65D-01A	0.0097527275232239	0	0.101100013641713	0.0820731306530867	0	0.029073586158465	0	0.0874072107514634	0.0559246399942774	0	0	0	0.0137329441938413	0.258764987337372	0.0854432569847085	0.0668127366895531	0	0	0.209914766072295	0	0	0
TCGA-G9-6371-01A	0.0160579704070817	0	0.00793898434304284	0.204298526652929	0	0.233624147896169	0	0.0269103321320967	0.0200345633959741	0	0	0.0140434077970174	0	0.0934346548199165	0.128696862510671	0.0903825542316587	0.013953438786875	0	0.150624557026569	0	0	0
TCGA-XK-AAIV-01A	0.0654872708192124	0	0.0191141825068686	0.146661546312142	0	0.197577109921448	0.0306425421766224	0.0227539016958121	0.0469022302870535	0	0	0.0233267511560925	0.00811028697185108	0.167808941308373	0.0530838131274796	0.0857595536057079	0.0509594028049942	0.00957566971783211	0.0722367975885101	0	0	0
TCGA-2A-A8VO-01A	0.00036852452496798	0.00127362687162558	0.0352822835924234	0.0611947679289422	0	0.261309846958266	0	0	0	0	0	0.0409484281666215	0.0450302512817866	0.27062884178425	0.101730646006615	0.0313731956084728	0.00448704775779784	0	0.146372539518232	0	0	0
TCGA-V1-A8WV-01A	0.166066308029495	0	0.0566612308952555	0.138863099420414	0	0.226714670103424	0	0.0310928336918194	0.0312649033348779	0	0	0.0362192809136227	0.00564034421547119	0.0201575963880585	0.0642538941018867	0.0319089006831096	0.0940365767296027	0	0.0971203614929625	0	0	0
TCGA-M7-A71Y-01A	0.0542115856841807	0	0	0.111386260076478	0	0.223468682878399	0	0.0348643156615912	0.0161889612970892	0	0	0.0149109933123782	0.00992464155037088	0.157927125120143	0.0806588582570127	0.0763562288486862	0.0523533253157623	0	0.167749021997908	0	0	0
TCGA-V1-A9OA-01A	0.0723207621772568	0	0.0452793584753372	0.156561741719473	0	0.274517360846656	0	0.0284571962741614	0	0	0	0.0143837719811646	0.0460750809456477	0	0.0849448512443874	0.171348206667401	0.0586012663441469	0	0.0475104033243684	0	0	0
TCGA-VP-A87E-01A	0.0881746640988563	0	0.0191244217184557	0.161159363948023	0	0.199420485396542	0.0258062256068584	0.13052313436231	0.0200989431234003	0	0	0.0311616570415901	0.0133989522999323	0.0746333773797955	0.0977067842338184	0.0727455027277253	0.0247220652135181	0	0.0265833415840913	0.0123460047723308	0	0.00239507649275268
TCGA-FC-7961-01A	0.039885908264223	0	0	0.118269688355042	0	0.244967701739058	0.00249825743626216	0	0	0	0	0.017338024529033	0.0394848252109215	0	0.0505896572107662	0.254093896019156	0.0246177205093971	0.0170902774550166	0.191164043271125	0	0	0
TCGA-EJ-7331-01A	0.063886737828474	0	0.0337670026365044	0.0378305043496635	0	0.255807559607442	0	0.0240873231549013	0	0	0	0.00980011705017971	0.0428046022991238	0.100270846694023	0.0912266346314199	0.0875119711027954	0.0183444317809676	0	0.2085708665236	0	0	0.0260914023409044
TCGA-G9-6385-01A	0.0485125080172521	0	0.00698464011308609	0.0959102571424101	0	0.299136149549041	0.00392080306114323	0.0909196246756628	0	0	0.0156262416598478	0	0.0159294822146999	0.0358362044707161	0.0729446434410306	0.0956466008404951	0.0483444435353682	0.0104402525245001	0.159848148754747	0	0	0
TCGA-HC-A631-01A	0.0400603894089037	0	0.0141325629728523	0.159944009320478	0	0.125467813206116	0.0828868895757829	0.0251112816760499	0	0	0	0.0345804645910921	0.0153375994670633	0.0023847811215525	0.186653428418517	0.168149270213682	0.0209609515600197	0	0.124330558467891	0	0	0
TCGA-EJ-A46H-01A	0.146549137808364	0	0.25043462546713	0.19072917201881	0	0.21696477510873	0	0	0	0	0	0.045551989030942	0.0247880763437751	0	0.00643450624804586	0.0420912054779904	0	0.032376352818889	0.0378924260093257	0.00138092288032424	0.00480681078767372	0
TCGA-J4-A83I-01A	0.13712649388033	0	0.167608682529922	0.107488680532198	0	0.17643358390511	0	0.034336146790658	0.0095691626498669	0	0	0.0362770070239137	0	0.0251880852095221	0.100896648629195	0.0820481294227388	0.0462809896107104	0.00461651604692084	0.0721298737689147	0	0	0
TCGA-V1-A9ZI-01A	0.0624594393102909	0	0.00770228578545232	0.0883401929328628	0	0.142598850009336	0.0151280839206552	0.00247543628592071	0.0108624158684231	0	0.00980357350572641	0	0	0.201100211040242	0.0546773267850012	0.329451769674407	0.0134428741027446	0	0.0619575407789376	0	0	0
TCGA-KK-A7AY-01A	0.0695658269582512	0	0.0137147273925883	0.079582378170594	0	0.217277571224666	0	0.039163626495303	0.00262527099324821	0.004724768082945	0	0	0.013146735475047	0.0796477212641343	0.143443637480669	0.146378019745936	0.00738095722677759	0	0.18334875948984	0	0	0
TCGA-CH-5768-01A	0.0907933256249407	0	0.0083827758355963	0.0959468209942786	0	0.208002477227862	0	0.0421307435986106	0.00513427228578147	0	0	0.00404714288457562	0	0.268965878078666	0.0814175121129311	0.123501406289841	0.0334133935475708	0	0.0382642515193469	0	0	0
TCGA-EJ-5499-01A	0.05070010530665	0	0.0067428317001212	0.092612954730558	0	0.235974969900769	0.0273170368699846	0.07536142065261	0.0120578923807831	0	0	0.0368026225946634	0.000441886657500662	0	0.118482004780065	0.0875533775417311	0.110042961514751	0	0.145909935369813	0	0	0
TCGA-ZG-A9L1-01A	0.0420729141788271	0	0.0225070870086933	0.0869131136048659	0	0.184604805996114	0	0.021830893039676	0	0	0	0.105192966454687	0.0139844608214014	0	0.104073366198058	0.218781469787368	0	0	0.0749009167103466	0.119285310868686	0.00585269533127633	0
TCGA-V1-A9OH-01A	0.072398395800289	0	0.0105352536372184	0.1600236076717	0	0.211568828504429	0	0.0528104395486518	0	0	0	0.019072402549474	0	0	0.0953056701263752	0.180789288387459	0.0746503513847507	0	0.122845762389653	0	0	0
TCGA-G9-6365-01A	0.00823820622818219	0	0.00112403000345971	0.176162103327957	0	0.259783765976422	0	0.0271653738345867	0	0	0	0.09453040950051	0.0110993321085049	0.108507191704596	0.0984425871560331	0	0.0394781133160234	0	0.175468886843726	0	0	0
TCGA-HC-8265-01A	0.0448069210516508	0	0.0149089403828197	0.139652068853722	0	0.149158552298962	0.0318581612114173	0.0797048344416042	0.0281784609185187	0	0	0.00854203286069583	0.0156440652263205	0.0558390926723657	0.10770689568925	0.124011889881772	0.0325357534333866	0	0.167452331077515	0	0	0
TCGA-KK-A8IB-01A	0.173952432997769	0	0.0992011629818867	0.151299037434414	0	0.0980040379838097	0.0128087370452897	0.0445823551404399	0.0422203932752155	0	0	0.066598012981995	0.030896593798373	0.0595266092143003	0.0263758230130003	0.0568925653728027	0.0781949191343281	0.0136316405792642	0.0428868073152385	0.00292887173187374	0	0
TCGA-KK-A6E7-01A	0.133993236771891	0	0.0334889461883462	0.0406841440281215	0	0.169795872046483	0	0.00569954466905256	0	0	0	0.0495583008319925	0	0.107501946649016	0.0279986837405857	0.311912895627633	0.0226850758438078	0.00520251695921909	0.0660542785326506	0.0254245581112012	0	0
TCGA-CH-5772-01A	0.0680479061411068	0	0.0098830059577786	0.116538281155672	0	0.197933519923441	0	0.0772020456364301	0	0.0171817634928113	0	0.0686878287785554	0.0148293430096628	0.00347214311840767	0.102843169067276	0.114543622533072	0.0295267123522632	0	0.179310658833523	0	0	0
TCGA-YL-A9WX-01A	0.127026828722297	0	0.169131877693246	0.127885071381981	0	0.144465283675644	0	0.0893669067761299	0.00107510126241068	0	0	0.0258281194270331	0.0114532180661752	0.0330990968466447	0.0280832178008601	0.0692455774671481	0.0391000579916538	0.0156859251540465	0.0936345716540186	0.0249191460807116	0	0
TCGA-J4-AATV-01A	0.0636153823454144	0.00142412781098703	0.00173994733697302	0.0800818740169916	0	0.091934115448579	0.0158343974263548	0.0909810793104315	0.0675634611080205	0	0	0.0431727427206573	0.0582493621517822	0.0470392263070351	0.0401704769707702	0.145906264676379	0.0624519877950957	0.0380163338065814	0.147888288331658	0	0	0.00393093243628989
TCGA-G9-7522-01A	0.0395927514906428	0	0.0139034323046694	0.169353617466753	0	0.189164475658863	0	0.0421747187114428	0.0252322846181307	0	0	0.0331506956565971	0.0105079847887653	0.106367724891667	0.100350405691213	0.104200704343384	0.0459602221674552	0	0.120040982210416	0	0	0
TCGA-J4-A6G3-01A	0.0416514821157033	0	0.0189953195416685	0.12419964979453	0	0.283296959843371	0.00624610159717152	0.0529960213524397	0.0286162710159867	0	0	0.0292446458387333	0.00718830970941248	0.0367388038762168	0.113387745917482	0.0914700244964618	0.075150477159884	0	0.0908181877409389	0	0	0
TCGA-J4-A83M-01A	0.110718197141842	0	0.0661052233165184	0.167428323678199	0	0.207127562105173	0	0.0488569546590177	0.0428697692687484	0	0	0.0306935838565167	0.0113774291919731	0.105646605483111	0.0524424512317143	0.0457741069900902	0.0388417409732577	0	0.0721180521038385	0	0	0
TCGA-CH-5748-01A	0.106772689344706	0	0.0843713742210511	0.13099214546515	0	0.165516366414108	0	0.0807312362461948	0.0109509918862228	0	0	0.0366793586576837	0.013737410029429	0.0845621551632667	0.0962950290941903	0.077744191983301	0.0111469749486436	0	0.100500076546052	0	0	0
TCGA-XJ-A9DQ-01A	0	0	0.0214059688654135	0.093801937279757	0	0.40467203643578	0	0	0	0	0	0.00886906957231173	0.00143490319217836	0.0952104171229552	0.0484784192215289	0	0.0003397553340139	0	0.325787492976061	0	0	0
TCGA-KC-A4BV-01A	0.0187807990875874	0	0.00325441799519039	0.199256853891997	0	0.235669586035443	0	0.0623857094398191	0.0269104498808675	0.0244316180656268	0	0.0257710789851014	5.61253918976357e-05	0	0.102870985071888	0.10091532357998	0.0714632874769487	0.0171976662230453	0.111036098874609	0	0	0
TCGA-HC-A6AO-01A	0.0141501983424072	0	0.0188949049829611	0.0580006789665859	0	0.145193549504761	0.000303428317879636	0.0267505449584917	0.0286380063626695	0.00745844503359988	0	0.0191556534675738	0.215685345239664	0.067797679975137	0.0810847575423213	0.136921440811439	0.023116272186059	0	0.149276064336347	0	0	0.00757302997210306
TCGA-VP-A875-01A	0	0.0371813704775758	0.0231312546870457	0.075208464174889	0	0.108002732766972	0	0.159768805735611	0.0337229350483485	0	0	0.0560828595256675	0.0361818353299158	0.116769190346503	0.109769243908148	0.041209215831741	0.0849775786569352	0	0.117994513510648	0	0	0
TCGA-G9-6329-01A	0.0389186750544103	0	0.00431350922455386	0.200470616211758	0	0.225580480048713	0	0.0410869375087141	0.00405183941139901	0.0101942668980293	0	0.0718772639844966	0.00338052313296082	0.0291985937276134	0.125786425176728	0.0714278156663695	0.0324598634334946	0	0.14125319052076	0	0	0
TCGA-YJ-A8SW-01A	0.069248267100079	0	0.00582475599890189	0.0688564246792968	0	0.256774235177445	0	0.00975399307993559	0.00206543541234108	0	0	0.0359033442940321	0.0194698818979007	0.0357383078513037	0.0867881597319827	0.260254557246597	0.051055888200607	0	0.0982667493295774	0	0	0
TCGA-MG-AAMC-01A	0.0469275897019058	0	0.0207894398177722	0.22126157131304	0	0.092722461877212	0	0.034422359254252	0	0	0	0.00258035506999741	0	0.138145017113694	0.206564093243352	0.139877919608143	0.0637808799902952	0	0.0329283130103353	0	0	0
TCGA-KC-A7F3-01A	0.0294230855673833	0	0.0301209511230487	0.0850845052802842	0	0.311674870223009	0	0.0139015697252025	0	0	0	0.0414557888569762	0.0284603153405697	0.026968977651715	0.0525082697701892	0.184703288978485	0.0162024772469091	0	0.179495900236228	0	0	0
TCGA-EJ-5521-01A	0.0513259832445863	0	0.102310924990752	0.0879895018603669	0	0.171705789050028	0	0.0478756134522677	0.0141349030610689	0	0	0.0389817610332188	0.00720026958648848	0.0558550220374675	0.0582952363617522	0.20138987045693	0.0186051873912668	0	0.144329937473806	0	0	0
TCGA-HC-7213-01A	0.141455487604075	0	0.0761614420708591	0.0471907194020078	0	0.206999708653547	0	0.0578887727321307	0.0244162772287761	0	0	0.0267250136132897	0.0190025208144831	0.0462238637565416	0.0373552747975984	0.0961631150433004	0.109940769497341	0.015723138875836	0.0898547591484662	0	0	0.00489913676174781
TCGA-V1-A8MF-01A	0	0.0127364095734514	0.0364933898203239	0.123189442629937	0	0.181953225261242	0	0	0	0.0485333003472435	0	0.080374054984203	0.00514805385170104	0.0780456767513376	0.058156766590753	0.0604344392924889	0.023997945911282	0	0.290937294986036	0	0	0
TCGA-VN-A88L-01A	0.0897576715570865	0	0.00632624976978147	0.0701389406606335	0	0.236750049510099	0	0.052694542786371	0	0	0	0.0424506642629901	0	0.0556691016593604	0.0984496647934179	0.15711577578507	0.0170686439170315	0	0.173578695298159	0	0	0
TCGA-CH-5766-01A	0.123817989796483	0	0.0215160458459926	0.142443754721582	0	0.190199064526122	0.00296424559039607	0.113014122036942	0.0165999416127634	0	0	0.0435049933841319	0.000970112197095926	0.0426306878315365	0.114452668021834	0.10003235853945	0.027287373697463	0	0.0356449893288155	0.0249216528693922	0	0
TCGA-VP-A872-01A	0.184675473934441	0	0.25556335661476	0.0764763312011922	0	0.142911755526007	0	0.0056204838672906	0.0768406756009288	0	0	0.0246571215166401	0.00714375930494427	0.0602067260109654	0.0065870607860985	0.04176963983775	0.0427085370024737	0.0343305287160946	0.0405085500804136	0	0	0
TCGA-KK-A8IH-01A	0.101277857969756	0	0.0124165232805408	0.12178638384805	0	0.212858899780772	0	0.0149350310733951	0.0105566096150558	0.0111726225005222	0	0.0206465158116952	0.00752912587432142	0.124794761484777	0.0985628339619855	0.082019528937165	0	0.0176470853478929	0.163796220514071	0	0	0
TCGA-J9-A8CN-01A	0.0542689656462737	0	0.0163890753776541	0.130870351346468	0	0.182350427905582	0	0.0428720922448406	0.00384208544207088	0	0	0.0853625997852307	0.0738059036877604	0.0187886335116137	0.0405041449526123	0.137083993888953	0	0	0.159280467999456	0.0311733018325086	0	0.0234079563789761
TCGA-HC-7079-01A	0.0662162930088258	0.0611628332871818	0.0931934060443982	0.0618704058363635	0	0.172337747327328	0	0.0827769588255045	0.0769494114483674	0	0	0.0185635832057325	0	0.192595237857327	0.0820569259031714	0.0873482486167657	0	0.00227457629252451	0	0.00265437234650953	0	0
TCGA-ZG-A9ND-01A	0.122184837843169	0	0.0548288443589311	0.167798275689392	0	0.188008051141957	0.00725871838622641	0.0648915601278304	0	0	0	0.0966503915623965	0.021992886487138	0	0.0368328260040881	0.104006971759523	0.0091990555856389	0	0	0.12634758105371	0	0
TCGA-CH-5739-01A	0.109311626904054	0	0.0248596088213029	0.0827711384671146	0	0.268432421835409	0.0286834384827168	0.0678552424442684	0	0	0	0.0204378083173951	0.0196915378508766	0	0.131387202169627	0.090428568559442	0.0831221003346373	0	0.0701354914447447	0	0	0.00288381436841157
TCGA-KK-A8I8-01A	0.00329681538175049	0.0296365860443579	0	0.103893428858254	0	0.317755910402963	0	0	0	0.0320126574691481	0	0	0.0249963440571442	0.0996175587812499	0.133385892872323	0.0427145779127604	0.0467524825798108	0	0.165937745640238	0	0	0
TCGA-EJ-5517-01A	0.110128764785593	0	0.00145924650562691	0.12831273202564	0	0.33443846457588	0.00704419771579529	0.0246119666912771	0	0.0262315051575034	0	0.017976982563587	0	0.0693399578864842	0.0732987658000476	0.0735662046349451	0.017323639956431	0.00606565368422632	0.110201918016963	0	0	0
TCGA-VN-A88P-01A	0.103331546790307	0	0.0429100151547842	0.113351644104395	0	0.280166699619985	0	0.0318153516191615	0.0373040779514138	0	0	0	0.00554199685825818	0	0.0748433940037208	0.120172657825667	0.0326704563333035	0	0.157892159739004	0	0	0
TCGA-EJ-7783-01A	0.0906182430406431	0	0.116430994500104	0.135897855331902	0	0.209894905952623	0	0.0499540329082627	0	0	0	0.0438307438856595	0.0327275695461232	0.0230724322505497	0.0314330295249785	0.0499977147788165	0.0659770561431758	0.0106275081704211	0.117350960019393	0	0	0.0221869539473474
TCGA-EJ-8474-01A	0.142264849169047	0	0.0848929758434161	0.0484352627002157	0	0.224129719880415	0	0.0466924284268161	0	0	0	0.0220142021657163	0	0.0970902322443526	0.0510031878943882	0.154362810986937	0.030866578448851	0	0.0982477522398452	0	0	0
TCGA-EJ-5518-01A	0.0484785186025807	0	0.00464521591150996	0.0899605200786322	0	0.28231979302112	0	0.00935054059194774	0	0	0	0.0206076480734777	0.0248744688988458	0.0208243988228499	0.094218434066929	0.237220879929455	0.04800993198091	0	0.119489650021742	0	0	0
TCGA-G9-6332-01A	0.0795205533408	0	0.0399308991763412	0.211911554531911	0	0.134743032602004	0.00630392032532996	0.000939123260981835	0	0	0	0.0134226175828794	0	0.204543150804241	0.104737025165528	0.0334448749549362	0.0804649580046586	0	0.0900382902503891	0	0	0
TCGA-HC-A6AS-01A	0.0182843069472696	0	0.00792183243697132	0.0705749385745976	0	0.111669240642437	0	0.10890279850686	0.0201356245112277	0	0	0.0356193044049197	0.0129061565494152	0.302797554941375	0.0244830874332826	0.171114226416674	0	0	0.11559092863497	0	0	0
TCGA-KK-A8I6-01A	0.0988438457722578	0	0.0510970418959726	0.0815959770382259	0	0.18489077871364	0	0.0501206935059376	0	0	0	0.0319379272463608	0.00116250535917113	0.078288159476605	0.108361387890021	0.11528492078533	0.0289244003527636	0	0.169492361963714	0	0	0
TCGA-ZG-A9L2-01A	0.160938003897673	0	0.0729424447680562	0.112568972217277	0	0.240987366320264	0	0.0394043009048828	0.0514718567277533	0.0131288903757903	0	0.0986930938528947	0.00160492683533751	0.0230027553024318	0.0292842313144084	0.0633704378877254	0.00524179607262677	0	0.0873609235228797	0	0	0
TCGA-XJ-A9DX-01A	0	0	0.00705167791784939	0.130571501946185	0	0.165797785712448	0	0.0434544048509188	0.0343842750562403	0	0	0.0138581717914728	0.0148918506455247	0	0.124026209797174	0.340763937312712	0.0191228031286681	0	0.106077381840807	0	0	0
TCGA-V1-A9OQ-01A	0.0210495890007927	0.0105350070568276	0.0857541881960501	0.260418901124302	0	0.139443440425212	0.012408700939456	0.0860651845702028	0.0320508985099996	0	0	0.0393159931611133	0.00990557216491713	0.0452674828722007	0.0363715097325149	0.0750264578479895	0.00483678456591948	0	0.141550289832502	0	0	0
TCGA-V1-A9OX-01A	0.04051848339363	0	0.0383873286490852	0.126484616634067	0	0.217726735766441	0.0127426529408153	0.0621903810666352	0.0352027294449344	0	0	0.0392012856190829	0.00804949016451443	0.158042030252475	0.0370922162338082	0.102951525217474	0.0216170337914409	0	0.0997934908255966	0	0	0
TCGA-KC-A7F5-01A	0	0.0165820755936628	0.0369534798599785	0.163775953437128	0	0.0996341241255094	0	0.0667466373515904	0.000804748860361058	0	0	0.0181684050470537	0.0606735782804889	0.16272524025149	0.0616559152339407	0.00363401483316001	0	0.0136208995205695	0.295024927605067	0	0	0
TCGA-HI-7171-01A	0.0853986904972644	0	0.116639154840661	0.227073774427821	0	0.208403889667859	0.0180654298665098	0.0120802616473483	0	0	0	0	0.00496739755063209	0.0893194010232261	0.0593417130781356	0.0824620675802381	0.0158856566184033	0	0.0803625632019014	0	0	0
TCGA-EJ-8469-01A	0.104972094131335	0	0.0554876369280471	0.0953456348234906	0	0.121883107357921	0	0.103220903570255	0	0	0	0.0352755704581509	0.00323528469471418	0.115490066613727	0.064228223916199	0.101051443836534	0.104798042050207	0	0.0950119916194199	0	0	0
TCGA-KK-A6E4-01A	0.011017256562386	0.016637365972284	0.0276224518583371	0.138342284649504	0	0.17381969812641	0	0.103826614172527	0	0	0	0.108001602364876	0.0125282295516586	0.0415245714588212	0.0943519546719835	0.0753213511930129	0.0215244300643989	0.0158083077151538	0.159673881638647	0	0	0
TCGA-V1-A8ML-01A	0.0326858871359981	0	0.196118287425248	0.0612843914274874	0	0.158682040911125	0	0.0667353277058953	0.0032481965240591	0.00227281940498261	0	0.0571706453928067	0.00117311668607946	0	0.0798767001579999	0.148513172177335	0.0209983438619099	0	0.171241071189073	0	0	0
TCGA-CH-5754-01A	0.0803389783306492	0	0.100766826036599	0.167997782640712	0	0.0995832854423392	0.0391140412731042	0.075041270137096	0.0329911514604769	0	0	0.0154446206261021	0.00585082076977846	0.0768911379821405	0.139046335474825	0.0755581039246074	0.0437825968785047	0	0.0475930490230658	0	0	0
TCGA-KK-A8IC-01A	0.107582309461772	0	0.0578390513334573	0.0770570486654882	0	0.289511959322367	0.00717235880406394	0	0	0	0.011930204701715	0.00282005775186603	0.0116138068862461	0	0.0545859265583686	0.194932700679683	0.079755201854696	0.0147563641588625	0.0904430098214148	0	0	0
TCGA-G9-7509-01A	0.0314739374184295	0	0.0750585905556026	0.0697762135503574	0	0.336849701884624	0	0.0060397353227049	0	0	0	0.0709713505890633	0.0147432932554558	0.0204220613034286	0.0729302578191358	0.0268892522482119	0.0751149705855842	0	0.199730635467402	0	0	0
TCGA-EJ-7115-01A	0.0713206113537671	0	0	0.115797029139074	0	0.234339622747017	0	0.0308530479328157	0.0307473316389942	0	0	0.0178478471396491	0.0161619556089467	0	0.0452731071651833	0.163581260796268	0.0276830266238553	0	0.24639515985443	0	0	0
TCGA-HC-A6AQ-01A	0.0303348208835691	0	0.131259547282889	0.153570792110627	0	0.123692945430413	0	0.0216657224707098	0.034213581576533	0	0	0.0658393886445112	0.0119012550643185	0.0431960725950137	0.0241806176177192	0.0888423182803309	0.0324165483983495	0	0.238886389645016	0	0	0
TCGA-KK-A7AZ-01A	0	0.00459059506727733	0.106674891870274	0.143366591327459	0	0.135265007783846	0	0.011372815570676	0.00879692365660896	0.0659581940848884	0	0	0	0.161732574004962	0.0392559368835998	0.0738534681134242	0	0.00395008853410444	0.24518291310288	0	0	0
TCGA-G9-6366-01A	0.0775631751321	0	0.0599950821376366	0.217810290753791	0	0.192538151942564	0.0323095096604246	0.0237278292566268	0.0111459348586386	0	0	0.00448779544165149	0.000852440244866623	0.0696945929034372	0.152174893896404	0.0243930175481559	0.00343328152207121	0.00417677383121785	0.125697230870414	0	0	0
TCGA-G9-6354-01A	0.0415980990342244	0	0.0132982271466554	0.123006203758679	0	0.166205245556707	0.020884775866991	0.070779400707179	0	0	0	0.0296201425542039	0	0.19510240613798	0.148843539105718	0.087732174094259	0.0160704855634788	0	0.0868593004739247	0	0	0
TCGA-VP-A87K-01A	0.00243567026880002	0.0293497859334241	0.0411286352082783	0.217223249158307	0	0.111933650323778	0	0.108444414940777	0.0207783109758803	0	0	0.0488780061756468	0.0112197236141429	0.0715779089838415	0.116752895915327	0.102782839177485	0.025193572157815	0	0.0923013371664975	0	0	0
TCGA-KK-A8IL-01A	0.139121793499271	0	0.0907863063566451	0.0547421009033929	0	0.246197486461966	0.00550797854763442	0.0138900707820522	0.00789249307774779	0	0	0.0472874221293822	0.0280280397060089	0.0452375995714793	0.138081124517243	0.0748078930379113	0.0198723913523221	0	0.0885473000569445	0	0	0
TCGA-HI-7170-01A	0.0299853807057524	0	0.0380747659828134	0.165440547858218	0	0.301268441313744	0	0.0101297430266227	0.0259288835859995	0	0	0.00418150918100842	0.01266247159076	0.0320753072287595	0.070769322637847	0.12744987789629	0.0262657450964668	0	0.155768003895718	0	0	0
TCGA-YL-A9WI-01A	0.0669045216740932	0	0.0133900625629467	0.0683601420522964	0	0.223889125523521	0.0328228157387964	0.0143497949575867	0.0207050976402999	0	0	0.0340257968414976	0.00559740288776367	0.0340714003489624	0.110892084821577	0.133784630463271	0.0549010861595312	0	0.186306038327857	0	0	0
TCGA-G9-6339-01A	0.14506171445037	0	0.107675956143073	0.170673214848274	0	0.118918797856655	0.0512717232770097	0.0506040647688309	0.0047843104325156	0	0	0.0362163081276586	0.0143331289761231	0.0360671902003211	0.159066446725316	0.000640111847252062	0.0297976554462622	0	0.0748893769003382	0	0	0
TCGA-V1-A8WW-01A	0.145099916817359	0	0.0104989199362833	0.0635563620391324	0	0.138286721067954	0	0.0558566062442189	0	0.0141352681073849	0	0.0697314738847865	0	0.156191741191829	0.11184653278795	0.0721368881462045	0.0489055774337445	0	0.113753992343154	0	0	0
TCGA-CH-5789-01A	0.0290625427838827	0	0.0151496131069341	0.0308896894783734	0	0.286990633371839	0	0.00779677351808133	0	0.0100936757461056	0	0.0170944496908462	0.16939841449485	0.0343163022128467	0.0278773792845716	0.153977357497243	0.035347602840009	0	0.179232199861872	0	0.0027733661125451	0
TCGA-FC-A4JI-01A	0.0435831102641622	0	0.00543973508814146	0.265865801133507	0	0	0.146907595889082	0.0695380157243012	0.030164240246815	0	0.152926864931973	0	0.0144481698941701	0.0691267582987415	0.0259599761789275	0.0696330126844209	0	0.0667892254101061	0.0345862486614462	0	0	0.00503124559420656
TCGA-EJ-A65M-01A	0.0624776707448568	0	0.0906058383525193	0.1503157890448	0	0.12474789666931	0.00288684484962032	0.0385606000464185	0.00515423231416469	0	0	0.0187011128033252	0	0.0713151528997039	0.0475372715526319	0.144013503083313	0.0525339585450588	0	0.191150129094278	0	0	0
TCGA-EJ-A6RA-01A	0.0452517185821939	0	0.10522357539826	0.180395889748742	0	0.207282846356792	0	0.0293887695931561	0.00572681096087116	0	0	0.0298331204015405	0.00738969096991551	0.00168081688337062	0.0591544572753159	0.112039387128774	0.0334398842416298	0.0107411731692022	0.17176703804696	0	0	0.000684821243276343
TCGA-EJ-5512-01A	0.0649725054067758	0	0.0732868740567326	0.0703816045144125	0	0.30282367189467	0	0.052888381729363	0	0	0	0.0524792717366801	0.0210324141279281	0.0742514953367288	0.0983107965867556	0	0.055677462065843	0	0.133895522544111	0	0	0
TCGA-M7-A723-01A	0.0650831736382746	0	0.00974798966400552	0.182497845053477	0	0.250491337359437	0.0265477868649426	0.00500826881637205	0	0	0.00989784639823696	0	0.00603299263274129	0	0.186448985175298	0.149651368709664	0.0426567722068632	0	0.065935633480688	0	0	0
TCGA-KK-A7AQ-01A	0.0450610525027003	0	0.0618555048968771	0.112233438757343	0	0.163626787787036	0.00489546647813518	0.0572531368638793	0.0678458267166592	0	0	0.0345361896762673	0.00492533471039331	0.0535278520580806	0.0900578986836821	0.11511399207187	0.0691192117022111	0	0.119948307094866	0	0	0
TCGA-EJ-A6RC-01A	0.113973193876217	0	0.0723403862218819	0.094752067518507	0	0.296331720401158	0	0.0405154504314532	0.0497813737344434	0	0	0.0142706646415069	0.0353919166164574	0.0447043963344437	0.0457057648217104	0.0613458682562577	0	0	0.130887197145963	0	0	0
TCGA-KK-A8IF-01A	0.0602755059053602	0	0.0422126507479102	0.129947032400538	0	0.119563829984105	0	0.112178775799709	0.0238689424476226	0	0	0.0919477884758504	0.0270455898424408	0.0641895518624133	0.066136369328204	0.123029429594813	0.00165347284108798	0	0.137951060769947	0	0	0
TCGA-VP-A879-01A	0	0.00193650445612487	0.181675823957755	0.081976273871721	0	0.159733199315849	0	0	0	0	0	0.0556025626443353	0.0242626328866572	0.120965507427668	0.0372177720347384	0.0242436809788468	0.0196149656825605	0	0.292771076743744	0	0	0
TCGA-HC-A48F-01A	0.0334404169226578	0	0.0562492761402462	0.0416207151710393	0	0.112294410038913	0	0	0.0275336323359304	0	0	0.0628976724935045	0	0.109975222255035	0.0377779056616762	0.2622784829074	0.0078423432998919	0	0.248089922773706	0	0	0
TCGA-VN-A88Q-01A	0.001308236637929	0.0338873867945741	0.00119421726006575	0.0946195871342572	0	0.162357164785631	0.00750997805802345	0.0260816321377946	0.0353631826759759	0	0	0.0169247349012547	0	0.302230291520881	0.0710551892333787	0.0998844481365236	0.0130092169681389	0	0.134574733755572	0	0	0
TCGA-KC-A7FE-01A	0.0279650536113752	0	0.00540680733648809	0.0606015464643297	0	0.240100920682641	0	0.0588616755498208	0	0	0	0.0472464204979045	0.0151290703645693	0.0593138973232603	0.0501655470386589	0.161560125760051	0.0223324921966371	0.014550151871797	0.236766291302467	0	0	0
TCGA-EJ-A46D-01A	0.0967546634649352	0	0.0733609275117305	0.173915445804531	0	0.198238301059589	0	0.0230549774915441	0	0	0	0.0288602580953135	0.0204356924086205	0	0.0394261051399609	0.109739427180633	0.119987793630545	0	0.116226408212597	0	0	0
TCGA-HC-7747-01A	0.0702641820508117	0	0.00658386193595788	0.1646611487907	0	0.164752073392416	0	0.0394788644662063	0.00631805714219791	0	0	0.0577430321515947	0.0305995253279411	0.0572658158107018	0.147748419437701	0.0714764495388627	0.049975926331345	0	0.133132643623564	0	0	0
TCGA-HC-7231-01A	0.0845216823788302	0	0.0862618072921484	0.146444633221239	0	0.243454096918521	0.0288911602901295	0.00797891111302647	0.00897732465752093	0	0	0.0135600571864647	0.000824238580252491	0.102445649312751	0.0771620695715239	0.0638068184072869	0.0563613656080474	0.0170687095297772	0.062241475932482	0	0	0
TCGA-J4-8200-01A	0.0648945318959145	0	0.0151340684869502	0.0155171551172491	0	0.175642020832125	0	0.0117994373528347	0.000947744752309448	0.0190025156192377	0	0.0177213924739867	0	0.21503972048095	0.0992366117281734	0.183984975947817	0.0235200649982851	0	0.157559760314167	0	0	0
TCGA-HC-8260-01A	0.0137087084980792	0	0.0569283310255444	0.130975359494748	0	0.224622935248738	0.0121115562538325	0.04132119949947	0	0	0.0149618718050855	0	0.00548732951409657	0	0.130953539152161	0.128741743879987	0.13913991834957	0	0.101047507278688	0	0	0
TCGA-V1-A9ZR-01A	0.0320203022177206	0.0279643887989549	0	0.100508231020776	0	0.28630857203729	0	0.0482296478015942	0.00502786914751635	0	0	0.0357842277437165	0.0127365679544256	0.0837653506168196	0.0480603677773893	0.203973830293218	0.018899827072134	0.000506547241810923	0.096214270276634	0	0	0
TCGA-EJ-A65B-01A	0	0.0402980561536356	0.00998768552962031	0.0369972153701597	0	0.0988967363316374	0	0.0316649540348428	0	0	0	0.0671069181147398	0	0.386135039773086	0.0125374249591654	0.140204171320115	0	0.0171591896339006	0.159012608779098	0	0	0
TCGA-V1-A8MM-01A	0.137792359487892	0	0.087439258936773	0.129068689736595	0	0.176438538207489	0.0509891005382144	0.0378661580909469	0.0327073429354671	0	0	0.0130700606177288	0.000935553730464526	0	0.0745827654708856	0.169197000183335	0.0136366510527015	0	0.0762765210115071	0	0	0
TCGA-CH-5740-01A	0.139607077773856	0	0.0597357991450963	0.134824882398998	0	0.172291659137855	0	0.0560799164455546	0.0454156917979552	0	0	0.021208885227684	0.00475562894662638	0.0118918996174285	0.157163237113318	0.0650425975943341	0.0505610169872765	0	0.0814217078140174	0	0	0
TCGA-G9-7525-01A	0	0	0.00496588035570062	0.153168368342226	0	0.150279490684835	0	0.0181697304178973	0.066730843848451	0	0	0.0411055347142708	0.0227943839151352	0.0122521565337741	0.0337283930260517	0.310215233462122	0.0234436842244091	0	0.163146300475127	0	0	0
TCGA-FC-A6HD-01A	0.0334007465366838	0	0.0952211261201486	0.263060535940902	0	0	0	0.0898573116612622	0.0111492627470957	0.021114849033143	0	0.0448528917447675	0	0.0538054130850864	0.0144863302380705	0.161811127874691	0.0254905190132413	0	0.185749886004908	0	0	0
TCGA-V1-A9Z9-01A	0.0245793129023673	0	0.0100816669666269	0.114430720313395	0	0.248003725752795	0	0.0359782766103797	0	0	0	0.0350795453833157	0.00316531253731426	0.0692505242809873	0.0762899258178642	0.204447218578352	0.0359593637133401	0	0.142734407143262	0	0	0
TCGA-G9-6361-01A	0.109298711831079	0	0.0102739520258881	0.239866983988424	0	0.190750442995149	0	0.0242222043500463	0.0209742266667864	0	0	0.0189801314797159	0.0054728368266669	0.0723364241854682	0.0727720900987032	0.109529416711721	0.0326540122385757	0	0.0928685666017759	0	0	0
TCGA-KK-A6E8-01A	0.0690168723096847	0	0.0892592477620663	0.186677408337642	0	0.0349886602548375	0	0.129027252932223	0	0	0	0.103065668843736	0.00519380594452297	0.031230653093777	0.0366356924279437	0.199630095241729	0.00771151743023853	0	0.107563125421599	0	0	0
TCGA-HC-7740-01A	0.152882003429746	0	0.0946642343369732	0.115139724785649	0	0.273517959701484	0	0.0307086581346632	0.00320973914848173	0	0	0.0143566857536079	0.0156515951484734	0	0.0316054401173999	0.13505698350567	0.0107622523586011	0.0158710887942994	0.0817982701639629	0.00465254130636328	0	0.0201228233146261
TCGA-HC-A9TE-01A	0.0643751517532922	0	0.109186382595048	0.100082593757834	0	0.223611019061395	0.0112863502818088	0.0587955931985992	0.045066500297032	0	0	0.0338424762410819	0.00584466850029563	0.0567185435320617	0.0682300779384162	0.0705647192277607	0.0433896537392597	0.0344778674884297	0.0745284023876845	0	0	0
