# Supplementary material for: The Prognostic Signature and Therapeutic Value of Phagocytic Regulatory Factors in Prostate Adenocarcinoma (PRAD)
Source: Front Genet. 2022 May 30;13:877278. doi: 10.3389/fgene.2022.877278 (PMC9190300; doi:10.3389/fgene.2022.877278)
Supplement: Supplementary file 6 [file DataSheet2.ZIP › Supplementary tables/SupplementaryTable16_IMvigor210.txt]

sample	score	Best.Confirmed.Overall.Response	binaryResponse	os	censOS
SAM698d8d76b934	15.3160347954822	NE	NA	0.427104722792608	1
SAM85e41e7f33f9	15.4049931563145	NE	NA	0.624229979466119	1
SAMf275eb859a39	14.0415155272827	PR	CR/PR	24.476386036961	0
SAM7f0d9cc7f001	13.4413395997963	PD	SD/PD	4.63244353182752	1
SAM4305ab968b90	15.2097521946321	PD	SD/PD	1.41273100616016	1
SAMb2f1d0e54ece	14.1250896184999	PR	CR/PR	11.4004106776181	1
SAMdf3e42c8672a	14.441704296046	PD	SD/PD	7.3264887063655	1
SAM4edbe45817b3	15.1964167398578	NE	NA	1.05133470225873	1
SAM36a9225b0222	14.1980470786648	SD	SD/PD	23.8193018480493	0
SAM6dd7ad1d797d	15.7088412829134	PD	SD/PD	19.2854209445585	1
SAMc0d625a50eb8	12.9709010685642	SD	SD/PD	13.2731006160164	1
SAM18039827e1b9	14.9817496428965	PD	SD/PD	1.47843942505133	1
SAM681e4bf7cf85	13.8218848363437	PR	CR/PR	23.3921971252567	0
SAM9a2cf3c06fb3	14.3631735693926	PD	SD/PD	5.65092402464066	1
SAM81b71522417a	14.5978058789896	PD	SD/PD	2.13552361396304	1
SAM0684af734db1	13.7029534803172	PR	CR/PR	23.2607802874743	0
SAMb963dda93cfd	15.0150098197961	PD	SD/PD	2.75975359342916	1
SAMa9ca8536d2b1	13.5120742117711	SD	SD/PD	21.8480492813142	0
SAM9fb814c22bdb	13.0658825983715	SD	SD/PD	19.1211498973306	1
SAMbcbc7957c264	14.8674661548461	PD	SD/PD	4.17248459958932	1
SAM7fb6987514a4	14.0027489371885	PD	SD/PD	22.8336755646817	0
SAM63405b04ab2d	13.6419415876263	PD	SD/PD	6.80082135523614	1
SAM18bc1078bc15	14.7698506525772	PD	SD/PD	6.8993839835729	1
SAMd1bd63734394	15.0598707436505	PD	SD/PD	1.93839835728953	1
SAMe9ae8beb82fa	14.3402723970991	PD	SD/PD	5.48665297741273	1
SAM23095936e611	15.0706445764647	PD	SD/PD	2.23408624229979	1
SAM7114d99032ec	14.1098800354956	PD	SD/PD	10.8418891170431	1
SAMd215b503f99a	14.1275341874434	SD	SD/PD	1.70841889117043	0
SAMdb3f50c9129c	13.6489522731707	PD	SD/PD	15.8028747433265	1
SAMbf1a3ae828e6	14.5382363224538	CR	CR/PR	20.7310061601643	0
SAM032c642382a7	15.9970786302314	PD	SD/PD	2.49691991786448	1
SAMb419a8fcbfcd	14.1638271775127	PR	CR/PR	22.735112936345	0
SAM8884fe446d20	14.713102188797	PR	CR/PR	23.1622176591376	0
SAMa1e62d323e1d	14.7796754404313	SD	SD/PD	10.5790554414784	1
SAM2f228939632f	14.7260434073575	PD	SD/PD	7.88501026694045	1
SAM9539a4f19ebc	14.9035749652081	SD	SD/PD	7.95071868583162	1
SAM36851bc8b9ae	14.7675800101789	SD	SD/PD	3.5482546201232	1
SAM297c0301e861	15.3048278691481	PD	SD/PD	8.08213552361396	1
SAM1fa6bcb7fc48	14.8298133302404	PD	SD/PD	22.735112936345	0
SAM110501d0eedb	14.6576506468477	PD	SD/PD	4.27104722792608	1
SAM2e9ac0b1b250	16.078341085136	CR	CR/PR	22.1437371663244	0
SAMd636e3461955	12.7874100049383	PD	SD/PD	10.4804928131417	1
SAMe712352fb82a	14.9645547922326	PR	CR/PR	22.1108829568789	0
SAM30b5c6c54cf7	14.6097325316853	CR	CR/PR	9.26488706365503	1
SAM08cce2fa88f2	13.534539724104	SD	SD/PD	22.1108829568789	0
SAMfd947610629d	13.7468405114389	PD	SD/PD	9.03490759753593	1
SAM943df5cf15df	13.8543929397956	PD	SD/PD	2.13552361396304	1
SAM39eb94fa504d	14.571065558825	PD	SD/PD	17.9055441478439	1
SAMc0da5d48686d	16.9631476734915	PD	SD/PD	9.49486652977413	1
SAM4501e41e4751	14.8037609944694	PD	SD/PD	1.1170431211499	1
SAMae4da274eded	14.724283875291	PD	SD/PD	4.99383983572895	1
SAM166a419a4e5a	12.86745600618	PD	SD/PD	5.38809034907598	1
SAM025b45c27e05	14.0135868911254	PD	SD/PD	8.77207392197125	1
SAM2dc578e0165f	16.1363557494756	NE	NA	1.97125256673511	1
SAM14df63a65411	14.5257193130082	PR	CR/PR	21.4209445585216	0
SAMdab9ca8fb5de	13.8584337345003	PD	SD/PD	0.197125256673511	0
SAM34430ef08e5b	13.2384291557056	PD	SD/PD	18.1683778234086	0
SAMf28c01545593	14.1750486876587	SD	SD/PD	6.40657084188912	1
SAMbd8ee73983b8	13.5642727912514	NE	NA	0.854209445585216	1
SAMe94c30c30616	14.825266256625	SD	SD/PD	15.3757700205339	1
SAM54e58f1b0230	15.5798388043442	PD	SD/PD	4.36960985626283	1
SAM61b9d4d84c64	15.1083111776128	SD	SD/PD	21.388090349076	0
SAMe97af0feefdf	14.2421905339516	PD	SD/PD	11.1047227926078	1
SAMdad5c29dc105	14.7763366125484	PD	SD/PD	2.43121149897331	1
SAMa424c75831b4	14.8613506299336	PD	SD/PD	3.5482546201232	1
SAMe50d15fde368	14.8072355342248	PR	CR/PR	18.8911704312115	0
SAM45c8e6412c66	14.5113603430416	PD	SD/PD	3.48254620123203	1
SAM8533e5e261d6	14.2573546336868	PR	CR/PR	12.8131416837782	1
SAM0a7c2091dd56	14.589459998432	PD	SD/PD	2.62833675564682	1
SAM5d1dfd5207f5	14.4180198743304	PD	SD/PD	10.9075975359343	1
SAMeb587a68006b	13.7288702821568	SD	SD/PD	20.6981519507187	0
SAMc2a1820d4e6b	14.1723715760909	CR	CR/PR	20.7310061601643	0
SAMabc151b01ea3	12.9272500695709	PD	SD/PD	0.558521560574949	1
SAMe1eb5d988760	14.7610290836452	CR	CR/PR	21.0595482546201	0
SAMb15ad09d6e24	14.3361655242658	PD	SD/PD	3.87679671457906	1
SAM7893196e0e89	15.5144259180699	PD	SD/PD	2.6611909650924	1
SAM3f446449bf81	14.1894623220906	NE	NA	0.75564681724846	1
SAM961d04c42bd9	15.3055996779798	PD	SD/PD	5.88090349075975	1
SAM19fec8f3b3bd	14.2152698153123	PD	SD/PD	9.88911704312115	1
SAM6083aac8db99	16.5303765942738	PR	CR/PR	20.6324435318275	0
SAM415f36ad349e	14.651983091978	PD	SD/PD	17.9712525667351	1
SAM7c67b05aa109	14.8253482692905	SD	SD/PD	8.24640657084189	1
SAM3ee5dcd894f0	13.2431252684511	PD	SD/PD	8.70636550308008	1
SAM8a1b0e02ee42	15.1280358466329	CR	CR/PR	20.5667351129363	0
SAMd7d57ee3a863	14.6773995608873	CR	CR/PR	20.2710472279261	0
SAM563d6233dfa2	13.8595908212903	PD	SD/PD	2.13552361396304	1
SAM4581bac493af	15.7000065889792	NE	NA	20.041067761807	0
SAMa1871f491b02	14.8905503444962	PD	SD/PD	1.74127310061602	1
SAM30cf07d4874f	13.2003566175656	SD	SD/PD	11.6632443531828	1
SAMd135d5867fe3	15.3019370935853	PD	SD/PD	3.61396303901437	1
SAM9e11ec6bea80	15.575873063649	SD	SD/PD	15.4086242299795	1
SAM065890737112	14.714663074207	CR	CR/PR	20.0739219712526	0
SAMb470eb8f04be	15.2983659236476	CR	CR/PR	20.0739219712526	0
SAM675a12a09c15	14.1674888629998	PD	SD/PD	2.8911704312115	1
SAM1e9c4d1d39ae	15.9609943577297	PD	SD/PD	12.4188911704312	1
SAM5a2347c0498a	15.7919933456948	SD	SD/PD	4.8952772073922	1
SAM9306c5c92444	15.2413480883883	PD	SD/PD	15.4414784394251	0
SAMb15ac6e4c4ef	14.3322116700236	PR	CR/PR	20.0082135523614	0
SAM28e6031ac18b	13.7199427882181	SD	SD/PD	9.23203285420944	1
SAMd86389d0d768	13.7259516920173	PD	SD/PD	2.20123203285421	1
SAM63b2189c36d7	14.973940592337	PD	SD/PD	3.97535934291581	1
SAM18be5b395318	14.613419703476	PD	SD/PD	9.00205338809035	1
SAM0d855cff64e6	14.7822534144089	PD	SD/PD	2.85831622176591	1
SAM6cbc10abddb0	13.1082061467428	PD	SD/PD	5.94661190965092	1
SAMe9475f77504b	13.2505884581574	SD	SD/PD	18.6611909650924	0
SAMa535fcdf18a0	13.9072838656503	PR	CR/PR	17.2813141683778	0
SAM7746b76437e6	14.587519749303	NE	NA	2.82546201232033	1
SAM548551ef782c	15.9845943300686	PR	CR/PR	17.2813141683778	0
SAM203dcf14f927	15.4595284351983	CR	CR/PR	19.3511293634497	0
SAMe41b1e773582	15.4942215773038	PD	SD/PD	0.854209445585216	1
SAM978a587b207e	14.5938371506495	PD	SD/PD	2.10266940451745	1
SAM2c9586161ce6	15.5086211868213	PD	SD/PD	11.2689938398357	1
SAM8f2275c36e8c	14.7851499795998	SD	SD/PD	20.7310061601643	0
SAMfddc359e862b	14.3929672187547	NE	NA	1.93839835728953	1
SAM59f392864f5d	14.1943003656712	SD	SD/PD	17.7741273100616	1
SAM26104d5adc89	14.04418089852	SD	SD/PD	5.38809034907598	1
SAMba1a34b5a060	14.8752867463106	PD	SD/PD	12.8459958932238	1
SAM18a4dabbc557	15.832604740057	PD	SD/PD	16.4599589322382	1
SAMfb7aec7cb0e2	15.6877629621062	PR	CR/PR	22.5379876796715	0
SAMfed609955db9	14.8602115296086	PD	SD/PD	20.5667351129363	0
SAMb8070b7937e7	13.3699845013622	SD	SD/PD	21.0266940451745	1
SAMf2aae1443f67	14.5436423565748	PD	SD/PD	10.3490759753593	1
SAM2bba8cb35e48	13.9128528403574	PD	SD/PD	10.4804928131417	1
SAMcee0fa8c05b4	15.2452586958164	NE	NA	1.67556468172485	1
SAM5c139c5c1c4f	15.1645055255097	PD	SD/PD	7.22792607802875	1
SAMc1251c7bfee2	16.7718438457947	PR	CR/PR	21.6180698151951	0
SAM6780ed436b55	15.2123775333535	PD	SD/PD	6.24229979466119	1
SAM9410b866974a	14.753414386052	SD	SD/PD	6.73511293634497	1
SAM5d989c86255e	13.3450225482715	PD	SD/PD	3.44969199178645	1
SAM27299aed7681	14.7851144595721	PR	CR/PR	18.8583162217659	0
SAM49d48750e294	13.3256309816924	PD	SD/PD	9.85626283367557	1
SAMd43f8933066b	13.3225346922509	PR	CR/PR	20.0082135523614	0
SAM7aa01fc49a80	13.3313461154602	PD	SD/PD	2.13552361396304	1
SAM0257bbbbd388	14.9316064788146	SD	SD/PD	15.6386036960986	1
SAMc919aebc7fdd	14.3176588939396	PR	CR/PR	20.7310061601643	0
SAM3894ac3956a5	14.0269504580094	PD	SD/PD	2.10266940451745	0
SAM3779e979db6b	13.8011084174316	NE	NA	1.31416837782341	1
SAM1c0ecfb3eb63	14.3370873919284	PD	SD/PD	5.84804928131417	1
SAMbcb07ba81cee	14.3359279001347	PD	SD/PD	2.52977412731006	1
SAM2624229effe8	12.8205006977081	PD	SD/PD	2.56262833675565	1
SAM670649e105b5	15.7158122106987	CR	CR/PR	22.0780287474333	0
SAM91c47b054ffb	15.7334931513252	PR	CR/PR	17.0184804928131	1
SAM491e341d5a82	14.9749691179306	NE	NA	1.87268993839836	1
SAM8e469834acc1	13.9660563513586	PD	SD/PD	3.71252566735113	1
SAM8e43e9caf307	14.5085445298901	NE	NA	0.492813141683778	1
SAM99b1f6a9534e	14.3644795800997	NE	NA	0.492813141683778	1
SAM9681450bbc90	14.7192227674865	NE	NA	4.96098562628337	1
SAM7d7c54623618	14.916281567227	PR	CR/PR	21.223819301848	0
SAMbfdffb97c446	15.7497933458146	SD	SD/PD	6.70225872689938	1
SAM3b15b4c6311d	15.0928250256827	CR	CR/PR	21.4537987679671	0
SAM00b9e5c52da9	14.4907239527557	NE	NA	1.90554414784394	1
SAM1c8b086175ca	12.6863708996594	PD	SD/PD	20.7638603696099	1
SAMeaa477a5384b	15.7138441030549	CR	CR/PR	21.5852156057495	0
SAM1dda30f1c5be	14.2241979332507	PD	SD/PD	21.2566735112936	0
SAM9eebdef2858a	15.2579071070204	NE	NA	0.82135523613963	1
SAM2eb07dedf07f	13.2437619320209	PR	CR/PR	20.5010266940452	0
SAMbda79f955628	13.6325910346451	SD	SD/PD	20.6324435318275	0
SAM9b9d48b0b02c	14.6805908931029	NE	NA	2.8911704312115	1
SAMff41c4e8c08f	13.9515451484072	NE	NA	2.46406570841889	1
SAMc97f35a29d16	14.1531904521801	NE	NA	0.82135523613963	0
SAMbc8dc3a7b54e	14.7670323613557	PD	SD/PD	14.7515400410678	1
SAM568ce160abd9	11.8504939192477	SD	SD/PD	12.8459958932238	1
SAM14938611a2d3	14.4252421223905	PR	CR/PR	21.4209445585216	0
SAM1a87df750b9d	15.1504994370321	SD	SD/PD	5.38809034907598	1
SAM47fc46c3d6be	14.9228022716683	SD	SD/PD	18.7268993839836	0
SAM7829a341b9f3	14.6886463428154	PD	SD/PD	3.87679671457906	1
SAMaf42c1541269	14.7569066296841	SD	SD/PD	5.51950718685832	0
SAM7538ad9ff524	13.5127380422992	SD	SD/PD	19.1211498973306	0
SAMb2e4a082541a	12.8233869077687	PD	SD/PD	4.36960985626283	1
SAM771445e92421	13.4718183676339	CR	CR/PR	19.4168377823409	0
SAM1bcc62d8290c	16.1928999058342	NE	NA	18.6283367556468	0
SAM6662f5181f87	14.0879207743252	PD	SD/PD	19.2854209445585	0
SAMe0c49ea0df5d	13.9620221551818	SD	SD/PD	4.13963039014374	1
SAM87a8e18eb45b	14.5247335893034	PD	SD/PD	2.75975359342916	1
SAM1f3c93814cb9	14.4225748573736	NE	NA	1.44558521560575	1
SAM5fc9ae0aed1f	14.754628838758	NE	NA	0.624229979466119	1
SAM9725303dce0c	14.3838536819984	PD	SD/PD	8.90349075975359	0
SAM65afda25b920	12.4209949798075	SD	SD/PD	8.08213552361396	1
SAM07a93a28f801	14.3690788635952	PR	CR/PR	12.8459958932238	0
SAM58e7832f4e7d	12.3921402183717	PR	CR/PR	16.4599589322382	0
SAMc57eadb2d82b	13.6202013705709	PD	SD/PD	8.01642710472279	1
SAMd5ab7fbfab4e	14.3317420515356	NE	NA	18.1026694045175	0
SAMce39dd79b441	13.762559832516	PD	SD/PD	6.27515400410678	1
SAM6964a6d7b967	14.630720362043	PD	SD/PD	16.2628336755647	1
SAM6792d6e98068	13.0214681755918	PD	SD/PD	6.01232032854209	1
SAM31d9176e11fb	15.9217631956506	CR	CR/PR	17.1170431211499	0
SAM04c589eb3fb3	13.9734394134522	NE	NA	0.68993839835729	0
SAM5cc2d9036053	13.3950179650189	PD	SD/PD	5.68377823408624	1
SAMb8101c538753	14.463353452717	SD	SD/PD	13.4045174537988	1
SAM1f66db567eb5	13.899682406463	PR	CR/PR	16.5913757700205	0
SAM4918c524b83a	14.0429896009517	NE	NA	0.624229979466119	0
SAM6157c8f38b72	13.4753858104069	PR	CR/PR	16.5913757700205	0
SAMe7e4f7c076a7	14.2006384512641	PD	SD/PD	1.97125256673511	1
SAMe3d4266775a9	13.758077401582	PD	SD/PD	13.9958932238193	0
SAM2de7cffb5f72	14.5187250156554	NE	NA	1.83983572895277	1
