# Supplementary material for: The Prognostic Signature and Therapeutic Value of Phagocytic Regulatory Factors in Prostate Adenocarcinoma (PRAD)
Source: Front Genet. 2022 May 30;13:877278. doi: 10.3389/fgene.2022.877278 (PMC9190300; doi:10.3389/fgene.2022.877278)
Supplement: Supplementary file 6 [file DataSheet2.ZIP › Supplementary tables/SupplementaryTable16_IMvigor210_group.txt]

time	status	score	cluster
0.427104722792608	1	15.3160347954822	low
0.624229979466119	1	15.4049931563145	low
24.476386036961	0	14.0415155272827	low
4.63244353182752	1	13.4413395997963	low
1.41273100616016	1	15.2097521946321	low
11.4004106776181	1	14.1250896184999	low
7.3264887063655	1	14.441704296046	low
1.05133470225873	1	15.1964167398578	low
23.8193018480493	0	14.1980470786648	low
19.2854209445585	1	15.7088412829134	high
13.2731006160164	1	12.9709010685642	low
1.47843942505133	1	14.9817496428965	low
23.3921971252567	0	13.8218848363437	low
5.65092402464066	1	14.3631735693926	low
2.13552361396304	1	14.5978058789895	low
23.2607802874743	0	13.7029534803172	low
2.75975359342916	1	15.0150098197961	low
21.8480492813142	0	13.5120742117711	low
19.1211498973306	1	13.0658825983714	low
4.17248459958932	1	14.8674661548461	low
22.8336755646817	0	14.0027489371885	low
6.80082135523614	1	13.6419415876263	low
6.8993839835729	1	14.7698506525772	low
1.93839835728953	1	15.0598707436505	low
5.48665297741273	1	14.3402723970991	low
2.23408624229979	1	15.0706445764647	low
10.8418891170431	1	14.1098800354956	low
1.70841889117043	0	14.1275341874434	low
15.8028747433265	1	13.6489522731707	low
20.7310061601643	0	14.5382363224538	low
2.49691991786448	1	15.9970786302314	high
22.735112936345	0	14.1638271775127	low
23.1622176591376	0	14.713102188797	low
10.5790554414784	1	14.7796754404312	low
7.88501026694045	1	14.7260434073575	low
7.95071868583162	1	14.9035749652081	low
3.5482546201232	1	14.7675800101789	low
8.08213552361396	1	15.3048278691481	low
22.735112936345	0	14.8298133302403	low
4.27104722792608	1	14.6576506468477	low
22.1437371663244	0	16.078341085136	high
10.4804928131417	1	12.7874100049383	low
22.1108829568789	0	14.9645547922326	low
9.26488706365503	1	14.6097325316853	low
22.1108829568789	0	13.534539724104	low
9.03490759753593	1	13.7468405114389	low
2.13552361396304	1	13.8543929397956	low
17.9055441478439	1	14.571065558825	low
9.49486652977413	1	16.9631476734914	high
1.1170431211499	1	14.8037609944694	low
4.99383983572895	1	14.724283875291	low
5.38809034907598	1	12.86745600618	low
8.77207392197125	1	14.0135868911254	low
1.97125256673511	1	16.1363557494756	high
21.4209445585216	0	14.5257193130082	low
0.197125256673511	0	13.8584337345003	low
18.1683778234086	0	13.2384291557056	low
6.40657084188912	1	14.1750486876587	low
0.854209445585216	1	13.5642727912514	low
15.3757700205339	1	14.825266256625	low
4.36960985626283	1	15.5798388043442	high
21.388090349076	0	15.1083111776128	low
11.1047227926078	1	14.2421905339515	low
2.43121149897331	1	14.7763366125484	low
3.5482546201232	1	14.8613506299336	low
18.8911704312115	0	14.8072355342248	low
3.48254620123203	1	14.5113603430416	low
12.8131416837782	1	14.2573546336868	low
2.62833675564682	1	14.589459998432	low
10.9075975359343	1	14.4180198743304	low
20.6981519507187	0	13.7288702821568	low
20.7310061601643	0	14.1723715760909	low
0.558521560574949	1	12.9272500695709	low
21.0595482546201	0	14.7610290836451	low
3.87679671457906	1	14.3361655242658	low
2.6611909650924	1	15.5144259180699	low
0.75564681724846	1	14.1894623220906	low
5.88090349075975	1	15.3055996779798	low
9.88911704312115	1	14.2152698153123	low
20.6324435318275	0	16.5303765942738	high
17.9712525667351	1	14.651983091978	low
8.24640657084189	1	14.8253482692905	low
8.70636550308008	1	13.2431252684511	low
20.5667351129363	0	15.1280358466329	low
20.2710472279261	0	14.6773995608873	low
2.13552361396304	1	13.8595908212903	low
20.041067761807	0	15.7000065889792	high
1.74127310061602	1	14.8905503444962	low
11.6632443531828	1	13.2003566175656	low
3.61396303901437	1	15.3019370935853	low
15.4086242299795	1	15.575873063649	low
20.0739219712526	0	14.714663074207	low
20.0739219712526	0	15.2983659236476	low
2.8911704312115	1	14.1674888629998	low
12.4188911704312	1	15.9609943577297	high
4.8952772073922	1	15.7919933456948	high
15.4414784394251	0	15.2413480883882	low
20.0082135523614	0	14.3322116700236	low
9.23203285420944	1	13.7199427882181	low
2.20123203285421	1	13.7259516920173	low
3.97535934291581	1	14.973940592337	low
9.00205338809035	1	14.613419703476	low
2.85831622176591	1	14.7822534144089	low
5.94661190965092	1	13.1082061467427	low
18.6611909650924	0	13.2505884581574	low
17.2813141683778	0	13.9072838656503	low
2.82546201232033	1	14.5875197493029	low
17.2813141683778	0	15.9845943300686	high
19.3511293634497	0	15.4595284351983	low
0.854209445585216	1	15.4942215773038	low
2.10266940451745	1	14.5938371506495	low
11.2689938398357	1	15.5086211868213	low
20.7310061601643	0	14.7851499795998	low
1.93839835728953	1	14.3929672187547	low
17.7741273100616	1	14.1943003656712	low
5.38809034907598	1	14.04418089852	low
12.8459958932238	1	14.8752867463106	low
16.4599589322382	1	15.832604740057	high
22.5379876796715	0	15.6877629621062	high
20.5667351129363	0	14.8602115296086	low
21.0266940451745	1	13.3699845013622	low
10.3490759753593	1	14.5436423565748	low
10.4804928131417	1	13.9128528403574	low
1.67556468172485	1	15.2452586958164	low
7.22792607802875	1	15.1645055255097	low
21.6180698151951	0	16.7718438457947	high
6.24229979466119	1	15.2123775333535	low
6.73511293634497	1	14.753414386052	low
3.44969199178645	1	13.3450225482715	low
18.8583162217659	0	14.7851144595721	low
9.85626283367557	1	13.3256309816924	low
20.0082135523614	0	13.3225346922509	low
2.13552361396304	1	13.3313461154602	low
15.6386036960986	1	14.9316064788146	low
20.7310061601643	0	14.3176588939396	low
2.10266940451745	0	14.0269504580094	low
1.31416837782341	1	13.8011084174316	low
5.84804928131417	1	14.3370873919283	low
2.52977412731006	1	14.3359279001347	low
2.56262833675565	1	12.8205006977081	low
22.0780287474333	0	15.7158122106987	high
17.0184804928131	1	15.7334931513252	high
1.87268993839836	1	14.9749691179305	low
3.71252566735113	1	13.9660563513586	low
0.492813141683778	1	14.50854452989	low
0.492813141683778	1	14.3644795800997	low
4.96098562628337	1	14.7192227674865	low
21.223819301848	0	14.916281567227	low
6.70225872689938	1	15.7497933458146	high
21.4537987679671	0	15.0928250256827	low
1.90554414784394	1	14.4907239527557	low
20.7638603696099	1	12.6863708996594	low
21.5852156057495	0	15.7138441030549	high
21.2566735112936	0	14.2241979332507	low
0.82135523613963	1	15.2579071070204	low
20.5010266940452	0	13.2437619320209	low
20.6324435318275	0	13.6325910346451	low
2.8911704312115	1	14.6805908931029	low
2.46406570841889	1	13.9515451484072	low
0.82135523613963	0	14.1531904521801	low
14.7515400410678	1	14.7670323613557	low
12.8459958932238	1	11.8504939192477	low
21.4209445585216	0	14.4252421223905	low
5.38809034907598	1	15.1504994370321	low
18.7268993839836	0	14.9228022716683	low
3.87679671457906	1	14.6886463428154	low
5.51950718685832	0	14.7569066296841	low
19.1211498973306	0	13.5127380422992	low
4.36960985626283	1	12.8233869077687	low
19.4168377823409	0	13.4718183676339	low
18.6283367556468	0	16.1928999058342	high
19.2854209445585	0	14.0879207743252	low
4.13963039014374	1	13.9620221551818	low
2.75975359342916	1	14.5247335893034	low
1.44558521560575	1	14.4225748573736	low
0.624229979466119	1	14.754628838758	low
8.90349075975359	0	14.3838536819984	low
8.08213552361396	1	12.4209949798075	low
12.8459958932238	0	14.3690788635952	low
16.4599589322382	0	12.3921402183717	low
8.01642710472279	1	13.6202013705709	low
18.1026694045175	0	14.3317420515356	low
6.27515400410678	1	13.762559832516	low
16.2628336755647	1	14.630720362043	low
6.01232032854209	1	13.0214681755918	low
17.1170431211499	0	15.9217631956506	high
0.68993839835729	0	13.9734394134522	low
5.68377823408624	1	13.3950179650189	low
13.4045174537988	1	14.463353452717	low
16.5913757700205	0	13.899682406463	low
0.624229979466119	0	14.0429896009517	low
16.5913757700205	0	13.4753858104068	low
1.97125256673511	1	14.2006384512641	low
13.9958932238193	0	13.758077401582	low
1.83983572895277	1	14.5187250156554	low
