# Supplementary material for: The Prognostic Signature and Therapeutic Value of Phagocytic Regulatory Factors in Prostate Adenocarcinoma (PRAD)
Source: Front Genet. 2022 May 30;13:877278. doi: 10.3389/fgene.2022.877278 (PMC9190300; doi:10.3389/fgene.2022.877278)
Supplement: Supplementary file 6 [file DataSheet2.ZIP › Supplementary tables/SupplementaryTable3_phagocytosis_score.txt]

TCGA-EJ-5505-01A	TCGA-ZG-A9L6-01A	TCGA-HC-A8D0-01A	TCGA-VN-A88I-01A	TCGA-KK-A8IA-01A	TCGA-KC-A7FA-01A	TCGA-KK-A6E1-01A	TCGA-H9-7775-01A	TCGA-HC-8262-01A	TCGA-EJ-7797-01A	TCGA-HC-7738-01A	TCGA-V1-A8MG-01A	TCGA-ZG-A8QX-01A	TCGA-XK-AAJP-01A	TCGA-G9-6379-01A	TCGA-EJ-7314-01A	TCGA-EJ-7125-01A	TCGA-VP-A87J-01A	TCGA-EJ-8468-01A	TCGA-EJ-5527-01A	TCGA-G9-6333-01A	TCGA-HC-7749-01A	TCGA-G9-6338-01A	TCGA-ZG-A9L0-01A	TCGA-J4-AATZ-01A	TCGA-HC-7232-01A	TCGA-EJ-A7NN-01A	TCGA-CH-5750-01A	TCGA-QU-A6IP-01A	TCGA-J4-A67Q-01A	TCGA-G9-6348-01A	TCGA-YL-A8SC-01A	TCGA-VP-A878-01A	TCGA-KK-A7B1-01A	TCGA-EJ-5525-01A	TCGA-HC-7752-01A	TCGA-FC-7708-01A	TCGA-2A-A8W3-01A	TCGA-G9-6362-01A	TCGA-WW-A8ZI-01A	TCGA-EJ-A8FP-01A	TCGA-G9-6370-01A	TCGA-G9-6377-01A	TCGA-ZG-A9N3-01A	TCGA-Y6-A8TL-01A	TCGA-CH-5790-01A	TCGA-ZG-A9L4-01A	TCGA-EJ-5519-01A	TCGA-XK-AAK1-01A	TCGA-EJ-5495-01A	TCGA-VN-A88O-01A	TCGA-HC-8216-01A	TCGA-2A-AAYF-01A	TCGA-HI-7169-01A	TCGA-EJ-5498-01A	TCGA-CH-5738-01A	TCGA-KK-A7B2-01A	TCGA-J4-A67S-01A	TCGA-YL-A9WJ-01A	TCGA-HC-7819-01A	TCGA-ZG-A8QZ-01A	TCGA-KK-A7AW-01A	TCGA-ZG-A9LS-01A	TCGA-KK-A7B3-01A	TCGA-TP-A8TT-01A	TCGA-G9-A9S7-01A	TCGA-EJ-5514-01A	TCGA-H9-A6BX-01A	TCGA-EJ-7328-01A	TCGA-J4-A67K-01A	TCGA-2A-AAYU-01A	TCGA-2A-A8W1-01A	TCGA-G9-A9S0-01A	TCGA-EJ-A46E-01A	TCGA-EJ-A65J-01A	TCGA-EJ-5526-01A	TCGA-HC-7075-01A	TCGA-KK-A8IK-01A	TCGA-EJ-5531-01A	TCGA-EJ-5542-01A	TCGA-CH-5767-01A	TCGA-KK-A6E6-01A	TCGA-CH-5743-01A	TCGA-HC-7821-01A	TCGA-M7-A720-01A	TCGA-HC-A4ZV-01A	TCGA-HC-8261-01A	TCGA-G9-6356-01A	TCGA-ZG-A9NI-01A	TCGA-HC-7078-01A	TCGA-EJ-7782-01A	TCGA-HC-7737-01A	TCGA-H9-A6BY-01A	TCGA-J9-A8CP-01A	TCGA-EJ-A46B-01A	TCGA-VN-A943-01A	TCGA-HC-A9TH-01A	TCGA-G9-6499-01A	TCGA-CH-5764-01A	TCGA-EJ-5504-01A	TCGA-J4-A67M-01A	TCGA-HC-7742-01A	TCGA-CH-5794-01A	TCGA-YL-A8HO-01A	TCGA-KC-A7FD-01A	TCGA-EJ-7794-01A	TCGA-YL-A8HM-01A	TCGA-HC-7080-01A	TCGA-HC-8259-01A	TCGA-XJ-A83H-01A	TCGA-J4-A83J-01A	TCGA-G9-A9S4-01A	TCGA-X4-A8KQ-01A	TCGA-EJ-5507-01A	TCGA-CH-5745-01A	TCGA-HC-8258-01A	TCGA-HC-8257-01A	TCGA-XK-AAJR-01A	TCGA-EJ-A7NG-01A	TCGA-J4-8198-01A	TCGA-ZG-A9KY-01A	TCGA-V1-A9O5-01A	TCGA-KC-A4BR-01A	TCGA-EJ-5524-01A	TCGA-EJ-7792-01A	TCGA-ZG-A9L5-01A	TCGA-FC-A8O0-01A	TCGA-EJ-7784-01A	TCGA-HC-7209-01A	TCGA-J9-A52C-01A	TCGA-KK-A7AU-01A	TCGA-V1-A9OF-01A	TCGA-G9-7510-01A	TCGA-J4-A67R-01A	TCGA-EJ-A65G-01A	TCGA-HC-A8D1-01A	TCGA-EJ-8472-01A	TCGA-HC-7820-01A	TCGA-EJ-5494-01A	TCGA-EJ-A7NH-01A	TCGA-XJ-A9DK-01A	TCGA-EJ-7123-01A	TCGA-G9-6496-01A	TCGA-EJ-7330-01A	TCGA-KK-A8I4-01A	TCGA-TK-A8OK-01A	TCGA-HC-7744-01A	TCGA-HC-A6AL-01A	TCGA-KK-A6E5-01A	TCGA-EJ-5530-01A	TCGA-2A-A8VX-01A	TCGA-HC-A632-01A	TCGA-CH-5769-01A	TCGA-ZG-A9MC-01A	TCGA-M7-A724-01A	TCGA-EJ-5508-01A	TCGA-YL-A8SI-01A	TCGA-M7-A725-01A	TCGA-YL-A9WL-01A	TCGA-KK-A8IJ-01A	TCGA-V1-A9Z8-01A	TCGA-YL-A8HL-01A	TCGA-EJ-7789-01A	TCGA-ZG-A9LZ-01A	TCGA-EJ-5497-01A	TCGA-QU-A6IN-01A	TCGA-CH-5752-01A	TCGA-M7-A722-01A	TCGA-EJ-A46I-01A	TCGA-M7-A721-01A	TCGA-KK-A59Z-01A	TCGA-VP-A876-01A	TCGA-EJ-7317-01A	TCGA-EJ-A8FN-01A	TCGA-XJ-A83F-01A	TCGA-V1-A9OT-01A	TCGA-4L-AA1F-01A	TCGA-EJ-A8FU-01A	TCGA-CH-5761-01A	TCGA-YL-A8HJ-01A	TCGA-QU-A6IL-01A	TCGA-KK-A6E2-01A	TCGA-CH-5741-01A	TCGA-EJ-A7NJ-01A	TCGA-EJ-A8FS-01A	TCGA-XK-AAJU-01A	TCGA-VN-A88N-01A	TCGA-XK-AAJA-01A	TCGA-HC-7745-01A	TCGA-KK-A8I7-01A	TCGA-J4-A83L-01A	TCGA-EJ-7321-01A	TCGA-V1-A8WN-01A	TCGA-EJ-A65F-01A	TCGA-XK-AAIW-01A	TCGA-CH-5737-01A	TCGA-CH-5744-01A	TCGA-J4-A67L-01A	TCGA-KK-A6DY-01A	TCGA-XK-AAJT-01A	TCGA-KK-A6E0-01A	TCGA-HC-A6AN-01A	TCGA-J9-A52E-01A	TCGA-YL-A8SB-01A	TCGA-VP-A87C-01A	TCGA-YL-A8S9-01A	TCGA-QU-A6IM-01A	TCGA-ZG-A9M4-01A	TCGA-HC-A8CY-01A	TCGA-CH-5753-01A	TCGA-2A-A8VT-01A	TCGA-KK-A5A1-01A	TCGA-G9-6336-01A	TCGA-J4-A83N-01A	TCGA-KK-A59V-01A	TCGA-J4-A67O-01A	TCGA-X4-A8KS-01A	TCGA-HC-7230-01A	TCGA-XJ-A9DI-01A	TCGA-KC-A4BN-01A	TCGA-YL-A8S8-01A	TCGA-EJ-A7NF-01A	TCGA-YL-A8SA-01A	TCGA-XA-A8JR-01A	TCGA-EJ-8470-01A	TCGA-V1-A9OL-01A	TCGA-CH-5791-01A	TCGA-TP-A8TV-01A	TCGA-G9-6364-01A	TCGA-J9-A8CL-01A	TCGA-G9-6494-01A	TCGA-G9-7523-01A	TCGA-KK-A8IG-01A	TCGA-SU-A7E7-01A	TCGA-VN-A88M-01A	TCGA-G9-7521-01A	TCGA-V1-A8WS-01A	TCGA-G9-6347-01A	TCGA-V1-A8MU-01A	TCGA-G9-6373-01A	TCGA-CH-5788-01A	TCGA-QU-A6IO-01A	TCGA-YL-A8HK-01A	TCGA-HC-7212-01A	TCGA-CH-5771-01A	TCGA-YL-A9WY-01A	TCGA-HC-7750-01A	TCGA-2A-A8VV-01A	TCGA-HC-A76W-01A	TCGA-J4-A83K-01A	TCGA-G9-6343-01A	TCGA-EJ-7793-01A	TCGA-HC-A6AP-01A	TCGA-XQ-A8TA-01A	TCGA-EJ-A46G-01A	TCGA-J4-A6G1-01A	TCGA-HC-7736-01A	TCGA-ZG-A9LM-01A	TCGA-KK-A7B4-01A	TCGA-ZG-A9LU-01A	TCGA-FC-A5OB-01A	TCGA-G9-6351-01A	TCGA-EJ-5503-01A	TCGA-J4-AAU2-01A	TCGA-EJ-5511-01A	TCGA-CH-5751-01A	TCGA-CH-5792-01A	TCGA-KC-A7F6-01A	TCGA-EJ-5510-01A	TCGA-HC-7211-01A	TCGA-HC-7818-01A	TCGA-J4-A67N-01A	TCGA-EJ-5506-01A	TCGA-VP-A87H-01A	TCGA-KK-A7AV-01A	TCGA-VP-A87B-01A	TCGA-HC-8213-01A	TCGA-G9-6369-01A	TCGA-ZG-A9LN-01A	TCGA-HC-7233-01A	TCGA-VN-A88K-01A	TCGA-EJ-7791-01A	TCGA-CH-5746-01A	TCGA-EJ-7327-01A	TCGA-EJ-AB20-01A	TCGA-CH-5762-01A	TCGA-KK-A8I5-01A	TCGA-EJ-5515-01A	TCGA-G9-6367-01A	TCGA-V1-A9O7-01A	TCGA-G9-6363-01A	TCGA-V1-A9O9-01A	TCGA-FC-A66V-01A	TCGA-EJ-5509-01A	TCGA-HC-A6HX-01A	TCGA-V1-A9Z7-01A	TCGA-XJ-A83G-01A	TCGA-2A-AAYO-01A	TCGA-KK-A59X-01A	TCGA-CH-5765-01A	TCGA-VP-A87D-01A	TCGA-V1-A8WL-01A	TCGA-ZG-A8QW-01A	TCGA-EJ-7785-01A	TCGA-VN-A88R-01A	TCGA-G9-6384-01A	TCGA-V1-A8MK-01A	TCGA-ZG-A9L9-01A	TCGA-ZG-A9LY-01A	TCGA-2A-A8VL-01A	TCGA-EJ-5522-01A	TCGA-EJ-A65E-01A	TCGA-EJ-A7NK-01A	TCGA-EJ-5496-01A	TCGA-HC-7081-01A	TCGA-EJ-7315-01A	TCGA-HC-7748-01A	TCGA-KK-A8II-01A	TCGA-J9-A8CK-01A	TCGA-EJ-5502-01A	TCGA-HC-A76X-01A	TCGA-J9-A8CM-01A	TCGA-KK-A7B0-01A	TCGA-J4-A67T-01A	TCGA-HI-7168-01A	TCGA-KK-A59Y-01A	TCGA-Y6-A9XI-01A	TCGA-V1-A9OY-01A	TCGA-KC-A4BL-01A	TCGA-YL-A9WK-01A	TCGA-EJ-7788-01A	TCGA-XK-AAJ3-01A	TCGA-G9-6342-01A	TCGA-EJ-5516-01A	TCGA-EJ-5501-01A	TCGA-KK-A8I9-01A	TCGA-EJ-7786-01A	TCGA-EJ-5532-01A	TCGA-HC-7210-01A	TCGA-XQ-A8TB-01A	TCGA-HC-A6HY-01A	TCGA-J9-A52B-01A	TCGA-EJ-A7NM-01A	TCGA-ZG-A8QY-01A	TCGA-J4-A6M7-01A	TCGA-KK-A8ID-01A	TCGA-G9-6498-01A	TCGA-V1-A9ZK-01A	TCGA-EJ-7781-01A	TCGA-G9-6353-01A	TCGA-J9-A52D-01A	TCGA-EJ-A46F-01A	TCGA-ZG-A9LB-01A	TCGA-KK-A6E3-01A	TCGA-G9-7519-01A	TCGA-KK-A8IM-01A	TCGA-M7-A71Z-01A	TCGA-G9-6378-01A	TCGA-VP-AA1N-01A	TCGA-HC-8266-01A	TCGA-V1-A8X3-01A	TCGA-V1-A9ZG-01A	TCGA-XK-AAIR-01A	TCGA-EJ-A8FO-01A	TCGA-CH-5763-01A	TCGA-KK-A7AP-01A	TCGA-HC-7077-01A	TCGA-EJ-AB27-01A	TCGA-HC-8256-01A	TCGA-YL-A9WH-01A	TCGA-EJ-A65D-01A	TCGA-G9-6371-01A	TCGA-XK-AAIV-01A	TCGA-2A-A8VO-01A	TCGA-V1-A8WV-01A	TCGA-M7-A71Y-01A	TCGA-V1-A9OA-01A	TCGA-VP-A87E-01A	TCGA-FC-7961-01A	TCGA-EJ-7331-01A	TCGA-G9-6385-01A	TCGA-HC-A631-01A	TCGA-EJ-A46H-01A	TCGA-J4-A83I-01A	TCGA-V1-A9ZI-01A	TCGA-KK-A7AY-01A	TCGA-CH-5768-01A	TCGA-EJ-5499-01A	TCGA-ZG-A9L1-01A	TCGA-V1-A9OH-01A	TCGA-G9-6365-01A	TCGA-HC-8265-01A	TCGA-KK-A8IB-01A	TCGA-KK-A6E7-01A	TCGA-CH-5772-01A	TCGA-YL-A9WX-01A	TCGA-J4-AATV-01A	TCGA-G9-7522-01A	TCGA-J4-A6G3-01A	TCGA-J4-A83M-01A	TCGA-CH-5748-01A	TCGA-XJ-A9DQ-01A	TCGA-KC-A4BV-01A	TCGA-HC-A6AO-01A	TCGA-VP-A875-01A	TCGA-G9-6329-01A	TCGA-YJ-A8SW-01A	TCGA-MG-AAMC-01A	TCGA-KC-A7F3-01A	TCGA-EJ-5521-01A	TCGA-HC-7213-01A	TCGA-V1-A8MF-01A	TCGA-VN-A88L-01A	TCGA-CH-5766-01A	TCGA-VP-A872-01A	TCGA-KK-A8IH-01A	TCGA-J9-A8CN-01A	TCGA-HC-7079-01A	TCGA-ZG-A9ND-01A	TCGA-CH-5739-01A	TCGA-KK-A8I8-01A	TCGA-EJ-5517-01A	TCGA-VN-A88P-01A	TCGA-EJ-7783-01A	TCGA-EJ-8474-01A	TCGA-EJ-5518-01A	TCGA-G9-6332-01A	TCGA-HC-A6AS-01A	TCGA-KK-A8I6-01A	TCGA-ZG-A9L2-01A	TCGA-XJ-A9DX-01A	TCGA-V1-A9OQ-01A	TCGA-V1-A9OX-01A	TCGA-KC-A7F5-01A	TCGA-HI-7171-01A	TCGA-EJ-8469-01A	TCGA-KK-A6E4-01A	TCGA-V1-A8ML-01A	TCGA-CH-5754-01A	TCGA-KK-A8IC-01A	TCGA-G9-7509-01A	TCGA-EJ-7115-01A	TCGA-HC-A6AQ-01A	TCGA-KK-A7AZ-01A	TCGA-G9-6366-01A	TCGA-G9-6354-01A	TCGA-VP-A87K-01A	TCGA-KK-A8IL-01A	TCGA-HI-7170-01A	TCGA-YL-A9WI-01A	TCGA-G9-6339-01A	TCGA-V1-A8WW-01A	TCGA-CH-5789-01A	TCGA-FC-A4JI-01A	TCGA-EJ-A65M-01A	TCGA-EJ-A6RA-01A	TCGA-EJ-5512-01A	TCGA-M7-A723-01A	TCGA-KK-A7AQ-01A	TCGA-EJ-A6RC-01A	TCGA-KK-A8IF-01A	TCGA-VP-A879-01A	TCGA-HC-A48F-01A	TCGA-VN-A88Q-01A	TCGA-KC-A7FE-01A	TCGA-EJ-A46D-01A	TCGA-HC-7747-01A	TCGA-HC-7231-01A	TCGA-J4-8200-01A	TCGA-HC-8260-01A	TCGA-V1-A9ZR-01A	TCGA-EJ-A65B-01A	TCGA-V1-A8MM-01A	TCGA-CH-5740-01A	TCGA-G9-7525-01A	TCGA-FC-A6HD-01A	TCGA-V1-A9Z9-01A	TCGA-G9-6361-01A	TCGA-KK-A6E8-01A	TCGA-HC-7740-01A	TCGA-HC-A9TE-01A
phagocytosis	15.3684031731658	15.2760493300269	15.4225559092365	15.2187252583299	15.3917611370295	15.2680341765535	15.194750983803	15.2534918387707	15.2328277223537	15.3230785449064	15.3866618317088	15.2432619488058	15.4031195134303	15.37382448633	14.9880504110267	15.2467945074175	15.5760860997169	15.3832316679702	15.3740555272688	15.444196853383	15.2741836509868	15.3321403001584	15.0835379903936	15.438254096524	15.3081124508416	15.3568657776913	15.2908578271322	15.5988181571882	15.1326862711887	14.9809402348959	15.3367634112073	15.3342005941461	15.3146669832726	15.2452193463272	15.3817867743121	14.8396471207177	15.3237301153294	15.4211408706348	15.0839361101202	15.3332098217736	15.3425589040756	15.3644061645212	15.4180239467211	15.5488129805271	15.2686984699382	15.3165752134867	15.4597742028193	15.3166321424412	15.2479745625287	15.4509093687559	15.2983076323404	15.4183161437686	15.2181859908542	14.9777750360535	15.3094644042852	15.4376144975294	15.2585606669031	15.1417455763004	15.4618553083687	15.3239692380609	15.3630479934672	14.9924345454628	15.3900906007827	15.252256503255	15.3500835768627	15.2598524487415	15.411692968097	15.2709438972187	15.4464248029313	15.1622740410337	15.210777585473	15.3775770264651	15.4315932702251	15.1072601151033	15.340777437134	15.3960401094892	15.4621839429553	15.1446712317794	15.5377551353233	15.378030319652	15.3368191163946	15.3169380905804	15.3479141670976	15.4471643808665	15.282100167882	15.3979135520448	15.3578454767458	15.3932761313669	15.329783877209	15.3290005470783	15.3088548414122	15.4399226181419	15.1357529535362	15.2687073574695	15.1618607245724	15.3137080766891	15.4378977198541	15.3228914983694	15.3832409954388	15.3677144917382	15.1329513998103	15.343115583417	15.2776606427191	15.3907325513287	15.372647701272	15.368974704466	15.4470421678002	15.132999426507	15.1537312805735	15.312999886005	15.3758319837236	15.3047294475924	15.1047611951373	15.3938967721293	15.3665416758829	15.2400220530011	15.3900654365905	15.3074458593244	15.221547563537	15.1612083144781	15.4427272102196	15.4638444422547	15.1504830547902	15.4595804245646	15.460022505818	15.2794560481447	15.1058566686638	15.3162452210499	15.4307111423735	15.2683463252067	15.1347781932395	15.274237721663	15.2725913434333	15.1855524352966	15.1420952446184	15.3563117451217	15.250264881563	15.2582779874671	15.3574017478046	15.1390774020274	15.2536571984235	15.3781791074947	15.1551090880363	15.3093307716867	15.396321676974	15.1954637716671	15.3840222597356	15.3017090490523	15.2391190699783	15.2466387829667	15.1399317952153	15.4070578428132	15.3139925593189	15.4934679980164	15.1212038438857	15.4587339238851	15.3170182456901	15.387573514353	15.1963254906301	15.3508847768495	15.3035698306142	15.1722513148025	15.3960983413135	15.3035563185422	15.4021921537941	14.8044659917919	15.3120675906183	15.006279102027	15.1726884195557	15.3813664656035	15.2418520363477	15.2265607046289	15.3101587319006	15.4036612001809	15.1706678990476	14.941043469052	15.3997940938876	15.318754151644	15.499863103741	15.3619068625635	14.9530916133234	15.3565880330705	15.2821785135433	15.3446754634556	15.2523920874167	15.2060692093508	15.2529879725936	15.043372788134	15.3740908887616	15.4473489850581	15.2780257389916	15.497425015202	15.2991161482158	15.340930538072	15.5245321546534	15.3122915892584	15.2387705714646	15.2692299919089	15.318411837883	15.1349905129374	15.2915955459135	15.1661840014515	15.035069836066	15.3231497283356	15.5472748773551	15.409742577274	14.7363995050132	15.3436628493838	15.2668269824824	15.362838313435	15.372711865998	15.3687719910164	15.377050447205	15.3223243342213	15.319285494081	14.9103305742145	14.9331383776123	15.3230410403184	15.3605628613442	15.1956890199978	15.2116668470627	15.2332565497188	15.2267148598948	15.264467843991	15.5697686912692	15.4886174897304	15.4941802508784	15.2380517561555	15.188859250342	15.46628103828	15.4233306598449	15.3836935458358	15.2208754064844	15.3467991714402	15.1415289773404	15.5354570215925	15.4309062590981	15.0219865568998	15.3376264058198	15.3203173746862	15.3151306226808	14.6969693595572	15.3378674265545	15.293661662624	15.4067560058204	15.465077034803	15.2449557173569	15.2204913721873	15.2658499410964	15.206091061085	15.2106131270926	15.2823560795545	15.18298727415	15.0989411593539	15.1175415411882	15.5311985822453	15.3507936276682	15.2597221962381	15.3519056157732	15.1904292776896	15.2992539025276	15.2931765306327	15.4081592076248	15.2946224427721	15.2818556293525	15.6969693595572	15.4817700108762	15.2480083646482	15.4142291324508	15.4085705710027	15.4238435477926	15.0016903144299	15.3072405402699	15.2421299755524	15.3651080920648	15.1530999160807	15.1844467246033	15.2311637281525	15.5619343579712	15.4658316573654	15.1820213231991	15.290682042771	15.2883846877837	15.307655123109	15.1141250332481	15.3644349994371	15.2890912780051	15.2875607420388	15.3705853902481	15.3827183778301	15.3216012018495	15.4606544955657	15.0893604089332	15.4573083083885	14.9133430312449	15.4526357172155	15.2819931219807	15.3993821241143	15.2263379969145	15.3443106196553	15.2027653557615	15.3262578009677	15.3479171976972	15.3586434609942	15.1873175812864	15.4105846636621	15.2871465578142	15.276862252604	15.36793493815	15.1270260464007	15.3929210014432	15.2875545639928	15.1565586297714	15.3136033159887	15.3757206744441	15.534301042695	15.3173644003054	15.1971449756792	15.1888075567422	15.4172815622348	15.2075313555489	15.3370584578421	15.1008024757566	15.2485346047023	15.2225874788742	15.0616778606499	15.3200600732336	15.2542597392927	15.2905006829364	15.4248705996354	15.3404687219977	15.2223323660236	15.2949471462121	15.365623936416	15.3765528838606	15.2557986326412	15.3499258039896	15.4805905379955	15.3961702422845	15.246497823105	15.215116925998	15.2087190436661	15.4493685808795	15.33072777913	15.2287984227451	15.3680323695496	15.2617706305573	15.367007286277	15.3913211028141	15.1915256537141	15.2700164877638	15.0154022607827	15.4024867763683	15.1995618082768	15.2551358822531	15.319928151323	15.1963574886754	15.2240786587937	15.3407830562659	15.4932306624566	15.3410500767351	15.440643872136	15.3389030288059	15.3239786027839	15.2327167573644	15.1563583750467	15.3585502702359	15.4631016325322	15.3330654840105	15.2986368428304	15.0453587067016	15.3912729556387	15.6086231520413	15.2298337577873	15.2944539966063	15.2493695494323	15.2604061236482	15.3463436565797	15.3536872485232	15.4979173240911	15.2276052772787	15.3053916922665	15.1513652731914	15.2885219587851	15.2515872195145	15.0743605957029	15.3302433274586	15.5686380845916	15.1786158788808	15.4107921747815	15.3057642033173	15.254339163952	15.3267474728227	15.3172154789769	15.4194534674106	15.277315920683	15.2498681557993	15.3504747098003	15.4737482384574	15.2286270230001	15.3500216426947	15.0878793681372	15.364473830179	15.3455029493873	15.1220445229422	15.2699849466956	15.4862572627804	14.9307835273256	15.3436828710453	15.3801773209856	15.4452508863605	15.3597299305974	15.1893129131912	15.429612350364	15.2625853010374	15.1613201893366	15.1984460893797	15.5934757505827	15.3943528846499	15.3858651622587	15.3919877970937	15.470716544554	15.3675070339154	15.2852775532166	15.4042352982503	15.4400238931059	15.2311909168688	15.1669335714512	15.2930050671458	15.4649410031883	15.1851629866758	15.321137374483	15.218528035525	15.1269567868723	15.3375603893327	15.4056499253686	15.1755893726671	15.2964892461737	15.4399499520804	15.4425798043472	15.2394331953476	15.3374395854158	15.1238155562114	15.1938633518087	15.2341093328124	15.2002643473101	15.2236726448628	15.388583504444	15.3067938128631	15.232875522714	15.2504430559952	15.3051932337635	15.3596466873724	15.4689768220869	15.2501217148779	15.2327884007006	15.2072563540009	15.2763805566845	15.0844638486268	15.3356056009872	15.1997060337333	15.1797412353723	15.1627690595367	15.2700762285652	15.285542662398	15.2141130933691	15.4708235453722	15.3651196516591	15.3345785281633	15.1657935910604	15.3564292827233	15.1691255249962	15.2065890031176	15.366924292133	15.2800763977261	15.2646603890328	15.2836552502691	15.1791928880569	15.249921367387	15.2390619796174	15.2281387610192
