# Supplementary material for: The Prognostic Signature and Therapeutic Value of Phagocytic Regulatory Factors in Prostate Adenocarcinoma (PRAD)
Source: Front Genet. 2022 May 30;13:877278. doi: 10.3389/fgene.2022.877278 (PMC9190300; doi:10.3389/fgene.2022.877278)
Supplement: Supplementary file 6 [file DataSheet2.ZIP › Supplementary tables/SupplementaryTable4_phagocytosis_correlation.txt]

	V1	cor	V3
re	NDUFAF7	-0.02	0.62
re.1	ITGAL	0.52	0
re.2	SEC62	0.35	0
re.3	QPCTL	-0.4	0
re.4	POU2F2	0.22	0
re.5	SLC39A9	0.45	0
re.6	ARID1B	0.54	0
re.7	CS	0.51	0
re.8	NDUFB4	-0.02	0.73
re.9	ELOVL1	0.2	0
re.10	SPI1	0.33	0
re.11	KLF6	0.31	0
re.12	OTUD5	-0.21	0
re.13	WDR1	0.31	0
re.14	ACTB	0.06	0.19
re.15	TM9SF3	0.43	0
re.16	UBE2K	0.56	0
re.17	PTPRC	0.69	0
re.18	STARD7	0.34	0
re.19	B4GALT1	0.34	0
re.20	ALG9	0.22	0
re.21	RCOR1	0.59	0
re.22	ICAM1	0.48	0
re.23	HECTD1	0.56	0
re.24	TMEM38B	0.32	0
re.25	NANS	-0.27	0
re.26	MYO9B	0.18	0
re.27	MAPK1	0.65	0
re.28	SLC25A1	-0.48	0
re.29	SPTLC2	0.54	0
re.30	PSMC1	0.59	0
re.31	UQCC1	0.08	0.09
re.32	STK4	0.62	0
re.33	NDUFAF5	-0.37	0
re.34	APMAP	0.24	0
re.35	SUPT20H	0.27	0
re.36	TSC2	0	0.99
re.37	ATP5SL	-0.07	0.13
re.38	C1GALT1	0.52	0
re.39	UBE2D3	0.5	0
re.40	NDUFC1	-0.4	0
re.41	AMBRA1	0.45	0
re.42	AIP	-0.4	0
re.43	NDUFS8	-0.59	0
re.44	BIN2	0.52	0
re.45	ARPC3	-0.14	0
re.46	CMAS	0.2	0
re.47	MRPL18	-0.16	0
re.48	ARSB	0.45	0
re.49	TIMMDC1	0.04	0.37
re.50	BCL6	0.24	0
re.51	PDCD10	0.55	0
re.52	GNAI2	0.13	0
re.53	ACTR3	0.57	0
re.54	NDUFS7	-0.46	0
re.55	USP34	0.58	0
re.56	SF3B1	0.48	0
re.57	HDLBP	0.3	0
re.58	MECR	-0.22	0
re.59	LAMTOR2	-0.45	0
re.60	ARID1A	0.59	0
re.61	NDUFA8	-0.44	0
re.62	RPL21	-0.23	0
re.63	MTIF3	-0.41	0
re.64	NCKAP1L	0.57	0
re.65	CDK2	0.51	0
re.66	USP22	0.37	0
re.67	NUP153	0.66	0
re.68	CXCL6	0.24	0
re.69	NDUFA1	-0.45	0
re.70	EMC1	0.42	0
re.71	UBR4	0.5	0
re.72	MAU2	0.36	0
re.73	GTPBP3	-0.04	0.34
re.74	RTN4IP1	-0.15	0
re.75	HRC	-0.21	0
re.76	CHMP1A	-0.27	0
re.77	MGAT1	-0.09	0.04
re.78	GRSF1	0.44	0
re.79	NXT1	-0.33	0
re.80	DOCK2	0.63	0
re.81	TMEM165	0.43	0
re.82	MTO1	0.36	0
re.83	CAB39	0.52	0
re.84	COX5B	-0.54	0
re.85	RAC1	-0.04	0.43
re.86	TACO1	-0.36	0
re.87	ABI1	0.57	0
re.88	PDCL	0.44	0
re.89	TMEM261	-0.25	0
re.90	FDX1	0.13	0
re.91	KIF23	0.37	0
re.92	ADAM10	0.46	0
re.93	ACTR2	0.73	0
re.94	NDUFA9	-0.4	0
re.95	SS18	0.2	0
re.96	PIK3R5	0.48	0
re.97	XPR1	0.62	0
re.98	NDUFS6	-0.51	0
re.99	FAM105A	0.29	0
re.100	HIGD2A	-0.5	0
re.101	NDUFB11	-0.49	0
re.102	NDUFB9	-0.3	0
re.103	ZCCHC7	0.28	0
re.104	ALAD	0.29	0
re.105	FOXO1	0.37	0
re.106	NUBPL	0.46	0
re.107	RRAGA	0.22	0
re.108	VPS37A	0.41	0
re.109	PTDSS1	0.47	0
re.110	AIFM1	0.14	0
re.111	MS4A1	0.43	0
re.112	ATAD2	0.46	0
re.113	SPPL3	0.13	0
re.114	WASF2	0.39	0
re.115	NDUFS2	0.1	0.03
re.116	GNE	0.24	0
re.117	JAK1	0.62	0
re.118	NFIA	0.17	0
re.119	TM2D1	0.31	0
re.120	ARPC2	0.45	0
re.121	COX18	0.33	0
re.122	PRKCD	0.15	0
re.123	HMGB2	0.24	0
re.124	SLC35A1	0	0.97
re.125	NDUFB6	-0.15	0
re.126	SPTSSA	0.32	0
re.127	DOLPP1	0.19	0
re.128	WDR81	0.22	0
re.129	OTUB1	-0.39	0
re.130	NDUFV1	-0.32	0
re.131	FADD	0.16	0
re.132	RHOH	0.37	0
re.133	TM2D2	0.08	0.07
re.134	B3GNT2	0.48	0
re.135	C1GALT1C1	0.32	0
re.136	PTEN	0.23	0
re.137	ZNF217	0.49	0
re.138	SMARCC1	0.54	0
re.139	PDE12	0.59	0
re.140	LIPT2	-0.06	0.19
re.141	BASP1	0.03	0.56
re.142	FLII	0.38	0
re.143	NDUFAF3	-0.36	0
re.144	GTPBP6	-0.35	0
re.145	ZBTB7A	0.14	0
re.146	SAMD4B	0.33	0
re.147	PACS2	-0.18	0
re.148	HMHA1	0.1	0.02
re.149	YBEY	-0.46	0
re.150	LCE1A	0.07	0.15
re.151	CMC1	0.11	0.01
re.152	LAMTOR4	-0.56	0
re.153	HMGB1	0.23	0
re.154	ANAPC7	-0.12	0.01
re.155	CD47	0.36	0
re.156	NHLRC2	0.39	0
re.157	MIB2	-0.41	0
re.158	LDB1	0.48	0
re.159	UBE2J1	0.32	0
re.160	OSTC	0.25	0
re.161	BRD2	0.44	0
re.162	LCMT1	-0.44	0
re.163	ARPC4	-0.43	0
re.164	ARHGDIG	-0.08	0.08
re.165	ARPC4-TTLL3	0.08	0.08
re.166	BRK1	-0.15	0
re.167	AP000721.4	-0.11	0.02
re.168	HMBS	-0.28	0
re.169	RP11-45M22.4	0.1	0.03
re.170	CYFIP1	0.56	0
