# Supplementary material for: The Prognostic Signature and Therapeutic Value of Phagocytic Regulatory Factors in Prostate Adenocarcinoma (PRAD)
Source: Front Genet. 2022 May 30;13:877278. doi: 10.3389/fgene.2022.877278 (PMC9190300; doi:10.3389/fgene.2022.877278)
Supplement: Supplementary file 6 [file DataSheet2.ZIP › Supplementary tables/SupplementaryTable5__GOBP.csv]

ID	Description	GeneRatio	BgRatio	pvalue	p.adjust	qvalue	geneID	Count
GO:0033108	mitochondrial respiratory chain complex assembly	22/159	102/18866	3.50128789293813e-25	1.01502336016276e-21	8.57999812079996e-22	AIFM1/NDUFA1/NDUFS8/TACO1/NDUFAF7/UQCC1/NDUFAF5/NDUFB9/COX18/NDUFS6/NDUFB6/NDUFB4/NDUFV1/NUBPL/NDUFS2/NDUFB11/TIMMDC1/NDUFA9/NDUFA8/NDUFAF3/NDUFC1/NDUFS7	22
GO:0010257	NADH dehydrogenase complex assembly	18/159	65/18866	6.08605838453831e-23	5.88116108559219e-20	4.97134874358077e-20	NDUFA1/NDUFS8/NDUFAF7/NDUFAF5/NDUFB9/NDUFS6/NDUFB6/NDUFB4/NDUFV1/NUBPL/NDUFS2/NDUFB11/TIMMDC1/NDUFA9/NDUFA8/NDUFAF3/NDUFC1/NDUFS7	18
GO:0032981	mitochondrial respiratory chain complex I assembly	18/159	65/18866	6.08605838453831e-23	5.88116108559219e-20	4.97134874358077e-20	NDUFA1/NDUFS8/NDUFAF7/NDUFAF5/NDUFB9/NDUFS6/NDUFB6/NDUFB4/NDUFV1/NUBPL/NDUFS2/NDUFB11/TIMMDC1/NDUFA9/NDUFA8/NDUFAF3/NDUFC1/NDUFS7	18
GO:0006120	mitochondrial electron transport, NADH to ubiquinone	13/159	55/18866	7.03570790059593e-16	5.0991293009569e-13	4.31029684015456e-13	NDUFA1/NDUFS8/NDUFB9/NDUFS6/NDUFB6/NDUFB4/NDUFV1/NDUFS2/NDUFB11/NDUFA9/NDUFA8/NDUFC1/NDUFS7	13
GO:0002433	immune response-regulating cell surface receptor signaling pathway involved in phagocytosis	16/159	139/18866	4.67569145945505e-14	2.2591382568267e-11	1.90965082765111e-11	CD47/PTPRC/ACTB/PRKCD/ACTR2/NCKAP1L/ACTR3/ABI1/CYFIP1/ARPC2/ARPC4/RAC1/ARPC3/MAPK1/WASF2/BRK1	16
GO:0038096	Fc-gamma receptor signaling pathway involved in phagocytosis	16/159	139/18866	4.67569145945505e-14	2.2591382568267e-11	1.90965082765111e-11	CD47/PTPRC/ACTB/PRKCD/ACTR2/NCKAP1L/ACTR3/ABI1/CYFIP1/ARPC2/ARPC4/RAC1/ARPC3/MAPK1/WASF2/BRK1	16
GO:0038094	Fc-gamma receptor signaling pathway	16/159	142/18866	6.56773336512952e-14	2.65315515483065e-11	2.2427135311435e-11	CD47/PTPRC/ACTB/PRKCD/ACTR2/NCKAP1L/ACTR3/ABI1/CYFIP1/ARPC2/ARPC4/RAC1/ARPC3/MAPK1/WASF2/BRK1	16
GO:0042775	mitochondrial ATP synthesis coupled electron transport	14/159	97/18866	7.81593781152526e-14	2.65315515483065e-11	2.2427135311435e-11	NDUFA1/NDUFS8/NDUFB9/NDUFS6/NDUFB6/NDUFB4/NDUFV1/NDUFS2/NDUFB11/NDUFA9/NDUFA8/COX5B/NDUFC1/NDUFS7	14
GO:0042773	ATP synthesis coupled electron transport	14/159	98/18866	9.0530464026703e-14	2.65315515483065e-11	2.2427135311435e-11	NDUFA1/NDUFS8/NDUFB9/NDUFS6/NDUFB6/NDUFB4/NDUFV1/NDUFS2/NDUFB11/NDUFA9/NDUFA8/COX5B/NDUFC1/NDUFS7	14
GO:0002431	Fc receptor mediated stimulatory signaling pathway	16/159	145/18866	9.15196672932269e-14	2.65315515483065e-11	2.2427135311435e-11	CD47/PTPRC/ACTB/PRKCD/ACTR2/NCKAP1L/ACTR3/ABI1/CYFIP1/ARPC2/ARPC4/RAC1/ARPC3/MAPK1/WASF2/BRK1	16
GO:0022904	respiratory electron transport chain	14/159	116/18866	9.86457729869678e-13	2.59976450808382e-10	2.19758238769054e-10	NDUFA1/NDUFS8/NDUFB9/NDUFS6/NDUFB6/NDUFB4/NDUFV1/NDUFS2/NDUFB11/NDUFA9/NDUFA8/COX5B/NDUFC1/NDUFS7	14
GO:0006909	phagocytosis	22/159	382/18866	1.25392202992856e-12	3.02926663730242e-10	2.56064077690675e-10	CD47/PTEN/RHOH/HMGB1/PTPRC/ACTB/PRKCD/ACTR2/NCKAP1L/ACTR3/ABI1/DOCK2/CYFIP1/ARPC2/ARPC4/RAC1/ARPC3/MAPK1/WASF2/BIN2/BRK1/ITGAL	22
GO:0006119	oxidative phosphorylation	15/159	149/18866	2.17878338382353e-12	4.85868694592648e-10	4.10705078343416e-10	NDUFA1/NDUFS8/PDE12/NDUFB9/NDUFS6/NDUFB6/NDUFB4/NDUFV1/NDUFS2/NDUFB11/NDUFA9/NDUFA8/COX5B/NDUFC1/NDUFS7	15
GO:0038093	Fc receptor signaling pathway	17/159	241/18866	2.24349735281737e-11	4.64564201844112e-09	3.92696378748785e-09	CD47/PTPRC/ACTB/PRKCD/ACTR2/NCKAP1L/ACTR3/ABI1/CYFIP1/ARPC2/ARPC4/RAC1/ARPC3/MAPK1/WASF2/BRK1/PSMC1	17
GO:0022900	electron transport chain	15/159	184/18866	4.62371347630281e-11	8.9360969118679e-09	7.55368770023365e-09	FDX1/NDUFA1/NDUFS8/NDUFB9/NDUFS6/NDUFB6/NDUFB4/NDUFV1/NDUFS2/NDUFB11/NDUFA9/NDUFA8/COX5B/NDUFC1/NDUFS7	15
GO:0045333	cellular respiration	15/159	187/18866	5.82302477822749e-11	1.05505930200509e-08	8.91842216033789e-09	NDUFA1/NDUFS8/NDUFB9/NDUFS6/CS/NDUFB6/NDUFB4/NDUFV1/NDUFS2/NDUFB11/NDUFA9/NDUFA8/COX5B/NDUFC1/NDUFS7	15
GO:0008154	actin polymerization or depolymerization	15/159	221/18866	6.11373716301589e-10	1.04257200209312e-07	8.81286694458266e-08	WDR1/PRKCD/ACTR2/NCKAP1L/ACTR3/ABI1/ICAM1/CYFIP1/ARPC2/FLII/ARPC4/RAC1/ARPC3/WASF2/BRK1	15
GO:0046034	ATP metabolic process	17/159	311/18866	1.1818081436577e-09	1.9033676713687e-07	1.60891775347083e-07	NDUFA1/NDUFS8/PDE12/NDUFB9/NDUFS6/NDUFB6/NDUFB4/NDUFV1/NDUFS2/NDUFB11/ZBTB7A/NDUFA9/NDUFA8/COX5B/NDUFC1/NDUFS7/NUP153	17
GO:0034314	Arp2/3 complex-mediated actin nucleation	8/159	40/18866	1.3044349225035e-09	1.99029307386192e-07	1.68239584464718e-07	ACTR2/ACTR3/CYFIP1/ARPC2/ARPC4/ARPC3/WASF2/BRK1	8
GO:0008064	regulation of actin polymerization or depolymerization	13/159	190/18866	8.11296658830063e-09	1.17597450697418e-06	9.94051906187572e-07	WDR1/PRKCD/ACTR2/NCKAP1L/ACTR3/ICAM1/CYFIP1/ARPC2/FLII/ARPC4/ARPC3/WASF2/BRK1	13
GO:0030832	regulation of actin filament length	13/159	191/18866	8.64278769904069e-09	1.19311626378662e-06	1.00854184277527e-06	WDR1/PRKCD/ACTR2/NCKAP1L/ACTR3/ICAM1/CYFIP1/ARPC2/FLII/ARPC4/ARPC3/WASF2/BRK1	13
GO:0030041	actin filament polymerization	13/159	193/18866	9.79734463571452e-09	1.29102282267893e-06	1.09130231157624e-06	PRKCD/ACTR2/NCKAP1L/ACTR3/ICAM1/CYFIP1/ARPC2/FLII/ARPC4/RAC1/ARPC3/WASF2/BRK1	13
GO:0030838	positive regulation of actin filament polymerization	10/159	101/18866	1.35396784406148e-08	1.56216183814052e-06	1.32049627246823e-06	ACTR2/NCKAP1L/ACTR3/ICAM1/CYFIP1/ARPC2/ARPC4/ARPC3/WASF2/BRK1	10
GO:0045010	actin nucleation	8/159	53/18866	1.37025538506473e-08	1.56216183814052e-06	1.32049627246823e-06	ACTR2/ACTR3/CYFIP1/ARPC2/ARPC4/ARPC3/WASF2/BRK1	8
GO:0015980	energy derivation by oxidation of organic compounds	15/159	278/18866	1.40104200730091e-08	1.56216183814052e-06	1.32049627246823e-06	NDUFA1/NDUFS8/NDUFB9/NDUFS6/CS/NDUFB6/NDUFB4/NDUFV1/NDUFS2/NDUFB11/NDUFA9/NDUFA8/COX5B/NDUFC1/NDUFS7	15
GO:0110053	regulation of actin filament organization	15/159	278/18866	1.40104200730091e-08	1.56216183814052e-06	1.32049627246823e-06	CD47/WDR1/PRKCD/ACTR2/NCKAP1L/ACTR3/ICAM1/CYFIP1/ARPC2/FLII/ARPC4/RAC1/ARPC3/WASF2/BRK1	15
GO:0032273	positive regulation of protein polymerization	11/159	137/18866	2.28687696768398e-08	2.39661176647777e-06	2.02585726198153e-06	ACTR2/NCKAP1L/ACTR3/ICAM1/CYFIP1/ARPC2/ARPC4/RAC1/ARPC3/WASF2/BRK1	11
GO:1902905	positive regulation of supramolecular fiber organization	13/159	208/18866	2.39776532642129e-08	2.39661176647777e-06	2.02585726198153e-06	CD47/WDR1/ACTR2/NCKAP1L/ACTR3/ICAM1/CYFIP1/ARPC2/ARPC4/RAC1/ARPC3/WASF2/BRK1	13
GO:0002429	immune response-activating cell surface receptor signaling pathway	19/159	481/18866	2.48010876144647e-08	2.39661176647777e-06	2.02585726198153e-06	CD47/MS4A1/PTPRC/ACTB/PRKCD/ACTR2/NCKAP1L/ACTR3/ABI1/CYFIP1/ARPC2/ARPC4/SPPL3/RAC1/ARPC3/MAPK1/WASF2/BRK1/PSMC1	19
GO:0002757	immune response-activating signal transduction	19/159	481/18866	2.48010876144647e-08	2.39661176647777e-06	2.02585726198153e-06	CD47/MS4A1/PTPRC/ACTB/PRKCD/ACTR2/NCKAP1L/ACTR3/ABI1/CYFIP1/ARPC2/ARPC4/SPPL3/RAC1/ARPC3/MAPK1/WASF2/BRK1/PSMC1	19
GO:0030833	regulation of actin filament polymerization	12/159	174/18866	2.84961448164866e-08	2.66484915558048e-06	2.25259847649511e-06	PRKCD/ACTR2/NCKAP1L/ACTR3/ICAM1/CYFIP1/ARPC2/FLII/ARPC4/ARPC3/WASF2/BRK1	12
GO:0043312	neutrophil degranulation	19/159	487/18866	3.02001551458824e-08	2.73594530524729e-06	2.31269609143468e-06	CD47/CAB39/HMGB1/ADAM10/UBR4/ALAD/PTPRC/PRKCD/ACTR2/NCKAP1L/DOCK2/CYFIP1/RAC1/MAPK1/BIN2/LAMTOR2/ITGAL/ARSB/B4GALT1	19
GO:0002283	neutrophil activation involved in immune response	19/159	490/18866	3.32879864525445e-08	2.92429917351292e-06	2.47191172126072e-06	CD47/CAB39/HMGB1/ADAM10/UBR4/ALAD/PTPRC/PRKCD/ACTR2/NCKAP1L/DOCK2/CYFIP1/RAC1/MAPK1/BIN2/LAMTOR2/ITGAL/ARSB/B4GALT1	19
GO:0010592	positive regulation of lamellipodium assembly	6/159	25/18866	5.05697017611207e-08	4.31181074722027e-06	3.64477602786034e-06	ACTR2/ACTR3/ARPC2/RAC1/WASF2/BRK1	6
GO:0032956	regulation of actin cytoskeleton organization	16/159	360/18866	6.82223738024448e-08	5.6507617615225e-06	4.77659206652907e-06	CD47/WDR1/RHOH/PRKCD/ACTR2/NCKAP1L/ACTR3/ICAM1/CYFIP1/ARPC2/FLII/ARPC4/RAC1/ARPC3/WASF2/BRK1	16
GO:0051495	positive regulation of cytoskeleton organization	13/159	230/18866	7.84464044534273e-08	6.31711462529127e-06	5.33986051367189e-06	CD47/WDR1/ACTR2/NCKAP1L/ACTR3/ICAM1/CYFIP1/ARPC2/ARPC4/RAC1/ARPC3/WASF2/BRK1	13
GO:0032271	regulation of protein polymerization	13/159	231/18866	8.25256225010466e-08	6.46599404406849e-06	5.46570836934386e-06	PRKCD/ACTR2/NCKAP1L/ACTR3/ICAM1/CYFIP1/ARPC2/FLII/ARPC4/RAC1/ARPC3/WASF2/BRK1	13
GO:0032535	regulation of cellular component size	16/159	383/18866	1.58891561573637e-07	1.18815445805036e-05	1.0043476256209e-05	PTEN/WDR1/PRKCD/ACTR2/NCKAP1L/ACTR3/ICAM1/CYFIP1/ARPC2/FLII/ARPC4/RAC1/ARPC3/WASF2/BRK1/LAMTOR4	16
GO:0007015	actin filament organization	17/159	434/18866	1.59841406912605e-07	1.18815445805036e-05	1.0043476256209e-05	CD47/WDR1/RHOH/PRKCD/ACTR2/NCKAP1L/ACTR3/ABI1/ICAM1/CYFIP1/ARPC2/FLII/ARPC4/RAC1/ARPC3/WASF2/BRK1	17
GO:0051258	protein polymerization	14/159	300/18866	2.60049475567171e-07	1.88470857417307e-05	1.59314520821151e-05	UBE2K/PRKCD/ACTR2/NCKAP1L/ACTR3/ICAM1/CYFIP1/ARPC2/FLII/ARPC4/RAC1/ARPC3/WASF2/BRK1	14
GO:1902745	positive regulation of lamellipodium organization	6/159	33/18866	2.99126404126855e-07	2.1150425501555e-05	1.78784664648862e-05	ACTR2/ACTR3/ARPC2/RAC1/WASF2/BRK1	6
GO:0032970	regulation of actin filament-based process	16/159	405/18866	3.37126981104676e-07	2.32697885291061e-05	1.96699652133255e-05	CD47/WDR1/RHOH/PRKCD/ACTR2/NCKAP1L/ACTR3/ICAM1/CYFIP1/ARPC2/FLII/ARPC4/RAC1/ARPC3/WASF2/BRK1	16
GO:1902903	regulation of supramolecular fiber organization	15/159	373/18866	6.40298321433762e-07	4.31680193915459e-05	3.64899508518433e-05	CD47/WDR1/PRKCD/ACTR2/NCKAP1L/ACTR3/ICAM1/CYFIP1/ARPC2/FLII/ARPC4/RAC1/ARPC3/WASF2/BRK1	15
GO:0048013	ephrin receptor signaling pathway	8/159	87/18866	7.09082704992784e-07	4.53820571086598e-05	3.83614781681378e-05	SS18/ACTB/ACTR2/ACTR3/ARPC2/ARPC4/RAC1/ARPC3	8
GO:0097581	lamellipodium organization	8/159	87/18866	7.09082704992784e-07	4.53820571086598e-05	3.83614781681378e-05	ACTR2/ACTR3/ABI1/CYFIP1/ARPC2/RAC1/WASF2/BRK1	8
GO:0010591	regulation of lamellipodium assembly	6/159	38/18866	7.20101630561694e-07	4.53820571086598e-05	3.83614781681378e-05	ACTR2/ACTR3/ARPC2/RAC1/WASF2/BRK1	6
GO:0030032	lamellipodium assembly	7/159	69/18866	1.84146499749577e-06	0.000113583128249793	9.6011881616353e-05	ACTR2/ACTR3/CYFIP1/ARPC2/RAC1/WASF2/BRK1	7
GO:0006487	protein N-linked glycosylation	7/159	73/18866	2.70369902689292e-06	0.00016329215581172	0.000138030950320323	OSTC/TMEM165/MGAT1/UBE2J1/DOLPP1/B4GALT1/ALG9	7
GO:1902743	regulation of lamellipodium organization	6/159	50/18866	3.81326977143992e-06	0.000225605491171517	0.00019070444743098	ACTR2/ACTR3/ARPC2/RAC1/WASF2/BRK1	6
GO:0043254	regulation of protein-containing complex assembly	15/159	449/18866	6.26512140139057e-06	0.000363251738852625	0.000307056897314468	HMGB1/PRKCD/ACTR2/NCKAP1L/ACTR3/ICAM1/CYFIP1/ARPC2/FLII/ARPC4/LCMT1/RAC1/ARPC3/WASF2/BRK1	15
GO:0031334	positive regulation of protein-containing complex assembly	11/159	257/18866	1.18449470730123e-05	0.000673303952248288	0.000569144206108827	ACTR2/NCKAP1L/ACTR3/ICAM1/CYFIP1/ARPC2/ARPC4/RAC1/ARPC3/WASF2/BRK1	11
GO:0070085	glycosylation	11/159	265/18866	1.57698898101405e-05	0.000879171356915331	0.000743164038016336	NANS/C1GALT1C1/C1GALT1/OSTC/TMEM165/MGAT1/UBE2J1/DOLPP1/B3GNT2/B4GALT1/ALG9	11
GO:0016601	Rac protein signal transduction	5/159	39/18866	1.82357343257798e-05	0.00099746026057426	0.000843153714208848	RHOH/CYFIP1/RAC1/WASF2/BRK1	5
GO:0120032	regulation of plasma membrane bounded cell projection assembly	9/159	183/18866	2.54769373906206e-05	0.00136773410176683	0.00115614639854512	PRKCD/ACTR2/ACTR3/ICAM1/CYFIP1/ARPC2/RAC1/WASF2/BRK1	9
GO:0060491	regulation of cell projection assembly	9/159	185/18866	2.77575965869413e-05	0.00146307768191896	0.0012367403799885	PRKCD/ACTR2/ACTR3/ICAM1/CYFIP1/ARPC2/RAC1/WASF2/BRK1	9
GO:0120034	positive regulation of plasma membrane bounded cell projection assembly	7/159	104/18866	2.83429798472083e-05	0.00146725533173316	0.0012402717497049	ACTR2/ACTR3/CYFIP1/ARPC2/RAC1/WASF2/BRK1	7
GO:0006486	protein glycosylation	10/159	252/18866	5.65457368793948e-05	0.00282631191747182	0.0023890830391149	C1GALT1C1/C1GALT1/OSTC/TMEM165/MGAT1/UBE2J1/DOLPP1/B3GNT2/B4GALT1/ALG9	10
GO:0043413	macromolecule glycosylation	10/159	252/18866	5.65457368793948e-05	0.00282631191747182	0.0023890830391149	C1GALT1C1/C1GALT1/OSTC/TMEM165/MGAT1/UBE2J1/DOLPP1/B3GNT2/B4GALT1/ALG9	10
GO:2000601	positive regulation of Arp2/3 complex-mediated actin nucleation	3/159	10/18866	6.74948996343894e-05	0.00331640193288296	0.00280335640229899	CYFIP1/WASF2/BRK1	3
GO:0030098	lymphocyte differentiation	12/159	368/18866	6.91395368987226e-05	0.00334059195782328	0.00282380424386362	MS4A1/RHOH/HMGB1/POU2F2/ZBTB7A/PTPRC/SPI1/NCKAP1L/DOCK2/FADD/KLF6/BCL6	12
GO:0001773	myeloid dendritic cell activation	4/159	29/18866	9.78969603826003e-05	0.004652512920478	0.00393277176480921	HMGB1/STARD7/SPI1/DOCK2	4
GO:0022409	positive regulation of cell-cell adhesion	10/159	279/18866	0.000131239768526394	0.00613651756383897	0.0051872017169685	CD47/RHOH/HMGB1/PTPRC/NCKAP1L/ICAM1/RAC1/FADD/JAK1/BCL6	10
GO:0045815	positive regulation of gene expression, epigenetic	5/159	59/18866	0.000138456407596269	0.00637119247018389	0.00538557254610051	ARID1A/ACTB/ARID1B/ATAD2/SF3B1	5
GO:0030865	cortical cytoskeleton organization	5/159	60/18866	0.00015002444150103	0.00679563837361696	0.00574435690484206	WDR1/RHOH/NCKAP1L/RAC1/KIF23	5
GO:0072683	T cell extravasation	3/159	13/18866	0.000157896954496813	0.00704220417055786	0.00595277911042236	ICAM1/FADD/ITGAL	3
GO:1902041	regulation of extrinsic apoptotic signaling pathway via death domain receptors	5/159	61/18866	0.000162317267976903	0.00704362589705132	0.0059539808966197	PTEN/HMGB2/STK4/ICAM1/FADD	5
GO:0030183	B cell differentiation	7/159	137/18866	0.000162788180442373	0.00704362589705132	0.0059539808966197	MS4A1/POU2F2/ZBTB7A/PTPRC/NCKAP1L/KLF6/BCL6	7
GO:0050764	regulation of phagocytosis	6/159	97/18866	0.000171232525813483	0.00730004547548951	0.00617073250919177	CD47/PTEN/HMGB1/PTPRC/NCKAP1L/DOCK2	6
GO:1903039	positive regulation of leukocyte cell-cell adhesion	9/159	235/18866	0.000174588148403212	0.00733523249595526	0.00620047611720333	CD47/RHOH/HMGB1/PTPRC/NCKAP1L/ICAM1/RAC1/FADD/BCL6	9
GO:0048010	vascular endothelial growth factor receptor signaling pathway	6/159	98/18866	0.000181144234871578	0.00750195909846719	0.00634141020723357	NCKAP1L/ABI1/CYFIP1/RAC1/WASF2/BRK1	6
GO:0002687	positive regulation of leukocyte migration	7/159	142/18866	0.000203144585976272	0.00829459372880582	0.00701142470204243	HMGB1/ADAM10/NCKAP1L/ICAM1/RAC1/MAPK1/FADD	7
GO:0045785	positive regulation of cell adhesion	12/159	428/18866	0.000281919642933853	0.0113511811786839	0.00959515977704691	CD47/RHOH/HMGB1/STK4/PTPRC/NCKAP1L/ICAM1/ARPC2/RAC1/FADD/JAK1/BCL6	12
GO:0051127	positive regulation of actin nucleation	3/159	16/18866	0.000303475070337192	0.0118888409311827	0.0100496438655047	CYFIP1/WASF2/BRK1	3
GO:0071732	cellular response to nitric oxide	3/159	16/18866	0.000303475070337192	0.0118888409311827	0.0100496438655047	AIFM1/FOXO1/CDK2	3
GO:0048872	homeostasis of number of cells	9/159	256/18866	0.000329000248453526	0.0127169562702236	0.0107496502231552	HMGB1/HMGB2/LDB1/ZBTB7A/SPI1/NCKAP1L/FADD/CXCL6/BCL6	9
GO:0002262	myeloid cell homeostasis	7/159	154/18866	0.000333510036837573	0.0127216525893701	0.0107536200243472	HMGB1/HMGB2/LDB1/ZBTB7A/SPI1/NCKAP1L/BCL6	7
GO:0061515	myeloid cell development	5/159	72/18866	0.000354387797245255	0.0133424704443376	0.0112783977031709	ZBTB7A/NCKAP1L/ABI1/WASF2/BCL6	5
GO:0043200	response to amino acid	6/159	114/18866	0.00041097480364629	0.0152745635355204	0.0129115970700211	AIFM1/ALAD/ICAM1/RRAGA/LAMTOR4/LAMTOR2	6
GO:0002685	regulation of leukocyte migration	8/159	212/18866	0.000442812934795249	0.0162495531388788	0.0137357563251611	RHOH/HMGB1/ADAM10/NCKAP1L/ICAM1/RAC1/MAPK1/FADD	8
GO:0071496	cellular response to external stimulus	10/159	326/18866	0.000455392049851613	0.0165022694064978	0.0139493775270336	AIFM1/FOXO1/PTPRC/ICAM1/RAC1/MAPK1/AMBRA1/FADD/RRAGA/XPR1	10
GO:0050870	positive regulation of T cell activation	8/159	214/18866	0.000471258341410317	0.0168663942191174	0.0142571724340899	CD47/RHOH/HMGB1/PTPRC/NCKAP1L/RAC1/FADD/BCL6	8
GO:1902170	cellular response to reactive nitrogen species	3/159	19/18866	0.000515460458300386	0.0182234130318636	0.0154042611928536	AIFM1/FOXO1/CDK2	3
GO:0030218	erythrocyte differentiation	6/159	121/18866	0.000564369768303787	0.0195204722615781	0.0165006660826615	HMGB2/LDB1/ZBTB7A/SPI1/NCKAP1L/BCL6	6
GO:0007163	establishment or maintenance of cell polarity	8/159	220/18866	0.000565615615720096	0.0195204722615781	0.0165006660826615	WDR1/RHOH/ACTB/ACTR2/NCKAP1L/ACTR3/DOCK2/RAC1	8
GO:0097529	myeloid leukocyte migration	8/159	222/18866	0.000600265351015195	0.0200825873702758	0.0169758222973447	CD47/WDR1/RHOH/HMGB1/NCKAP1L/RAC1/MAPK1/CXCL6	8
GO:0034315	regulation of Arp2/3 complex-mediated actin nucleation	3/159	20/18866	0.000602685443675058	0.0200825873702758	0.0169758222973447	CYFIP1/WASF2/BRK1	3
GO:0071731	response to nitric oxide	3/159	20/18866	0.000602685443675058	0.0200825873702758	0.0169758222973447	AIFM1/FOXO1/CDK2	3
GO:0009101	glycoprotein biosynthetic process	10/159	342/18866	0.000660153805465012	0.0217475668413985	0.0183832303722793	C1GALT1C1/C1GALT1/OSTC/TMEM165/MGAT1/UBE2J1/DOLPP1/B3GNT2/B4GALT1/ALG9	10
GO:0034101	erythrocyte homeostasis	6/159	129/18866	0.000790520644942248	0.0253514125205288	0.021429563133491	HMGB2/LDB1/ZBTB7A/SPI1/NCKAP1L/BCL6	6
GO:0032069	regulation of nuclease activity	3/159	22/18866	0.000804152180526086	0.0253514125205288	0.021429563133491	HMGB1/HMGB2/PRKCD	3
GO:0050765	negative regulation of phagocytosis	3/159	22/18866	0.000804152180526086	0.0253514125205288	0.021429563133491	CD47/PTEN/HMGB1	3
GO:0009100	glycoprotein metabolic process	11/159	415/18866	0.000804529131386219	0.0253514125205288	0.021429563133491	C1GALT1C1/C1GALT1/OSTC/TMEM165/MGAT1/UBE2J1/ARSB/DOLPP1/B3GNT2/B4GALT1/ALG9	11
GO:0045646	regulation of erythrocyte differentiation	4/159	50/18866	0.000827432755900204	0.0257927694554268	0.0218026423965555	HMGB2/LDB1/SPI1/NCKAP1L	4
GO:0001101	response to acid chemical	6/159	132/18866	0.000891327335720463	0.027488914321847	0.0232363945975055	AIFM1/ALAD/ICAM1/RRAGA/LAMTOR4/LAMTOR2	6
GO:0071346	cellular response to interferon-gamma	7/159	182/18866	0.000902319774045003	0.0275350002626996	0.0232753510689947	CD47/PDE12/PRKCD/ACTR2/ACTR3/ICAM1/JAK1	7
GO:0008625	extrinsic apoptotic signaling pathway via death domain receptors	5/159	89/18866	0.000937453806045103	0.0283091519137995	0.0239297418911513	PTEN/HMGB2/STK4/ICAM1/FADD	5
GO:2001238	positive regulation of extrinsic apoptotic signaling pathway	4/159	52/18866	0.00096006978467283	0.0286932196470777	0.0242543945601557	PTEN/STK4/PTPRC/FADD	4
GO:0007159	leukocyte cell-cell adhesion	10/159	364/18866	0.00106085215291989	0.0313817386868853	0.0265270012029807	CD47/RHOH/HMGB1/PTPRC/NCKAP1L/ICAM1/RAC1/FADD/ITGAL/BCL6	10
GO:0051052	regulation of DNA metabolic process	10/159	365/18866	0.00108297450804672	0.0317125565538126	0.0268066417302793	AIFM1/HMGB1/OTUB1/PTPRC/SPI1/PRKCD/ACTR2/MAPK1/CDK2/BCL6	10
GO:0022407	regulation of cell-cell adhesion	11/159	439/18866	0.00126638029329627	0.0367123647026589	0.031032982345197	CD47/RHOH/HMGB1/PTPRC/PRKCD/NCKAP1L/ICAM1/RAC1/FADD/JAK1/BCL6	11
GO:0016236	macroautophagy	9/159	310/18866	0.00128666046227618	0.036921696675023	0.0312099307781099	VPS37A/AMBRA1/RRAGA/LAMTOR4/LAMTOR2/TSC2/SPTLC2/WDR81/PACS2	9
GO:0060326	cell chemotaxis	9/159	311/18866	0.00131563534424696	0.036921696675023	0.0312099307781099	HMGB1/HMGB2/ADAM10/PRKCD/NCKAP1L/RAC1/MAPK1/BIN2/CXCL6	9
GO:0002690	positive regulation of leukocyte chemotaxis	5/159	96/18866	0.0013169698261647	0.036921696675023	0.0312099307781099	HMGB1/ADAM10/NCKAP1L/RAC1/MAPK1	5
GO:0006309	apoptotic DNA fragmentation	3/159	26/18866	0.00132454517219813	0.036921696675023	0.0312099307781099	AIFM1/HMGB1/HMGB2	3
GO:0070661	leukocyte proliferation	9/159	313/18866	0.00137516583307198	0.0377208624451727	0.0318854660490413	MS4A1/HMGB1/PTPRC/PRKCD/NCKAP1L/DOCK2/MAPK1/FADD/BCL6	9
GO:0042100	B cell proliferation	5/159	97/18866	0.00137923815770552	0.0377208624451727	0.0318854660490413	MS4A1/PTPRC/PRKCD/NCKAP1L/BCL6	5
GO:0031668	cellular response to extracellular stimulus	8/159	253/18866	0.00139458004522496	0.0377839958047397	0.0319388327130713	AIFM1/FOXO1/PTPRC/ICAM1/MAPK1/AMBRA1/RRAGA/XPR1	8
GO:0034341	response to interferon-gamma	7/159	202/18866	0.00164761822094311	0.044226344652908	0.0373845537851418	CD47/PDE12/PRKCD/ACTR2/ACTR3/ICAM1/JAK1	7
GO:0070665	positive regulation of leukocyte proliferation	6/159	150/18866	0.00171998261490491	0.0451753127196139	0.0381867170208461	HMGB1/PTPRC/NCKAP1L/MAPK1/FADD/BCL6	6
GO:0097530	granulocyte migration	6/159	150/18866	0.00171998261490491	0.0451753127196139	0.0381867170208461	WDR1/RHOH/NCKAP1L/RAC1/MAPK1/CXCL6	6
GO:1903708	positive regulation of hemopoiesis	7/159	204/18866	0.00174266246536008	0.0451753127196139	0.0381867170208461	RHOH/HMGB1/HMGB2/PTPRC/NCKAP1L/FADD/BCL6	7
GO:0061912	selective autophagy	4/159	61/18866	0.00174530356143386	0.0451753127196139	0.0381867170208461	AMBRA1/TSC2/SPTLC2/WDR81	4
GO:0002456	T cell mediated immunity	5/159	104/18866	0.00187769826368355	0.0481720997028195	0.0407199027280419	HMGB1/STARD7/PTPRC/ICAM1/FADD	5
GO:1903037	regulation of leukocyte cell-cell adhesion	9/159	329/18866	0.00193381102754413	0.0491764751653547	0.0415689018663226	CD47/RHOH/HMGB1/PTPRC/NCKAP1L/ICAM1/RAC1/FADD/BCL6	9
GO:0040029	regulation of gene expression, epigenetic	7/159	209/18866	0.00199896931709723	0.049576790925842	0.0419072890017829	ARID1A/HMGB1/ACTB/ARID1B/SPI1/ATAD2/SF3B1	7
GO:0010800	positive regulation of peptidyl-threonine phosphorylation	3/159	30/18866	0.00201795837504289	0.049576790925842	0.0419072890017829	CAB39/UBE2K/MAPK1	3
GO:0018279	protein N-linked glycosylation via asparagine	3/159	30/18866	0.00201795837504289	0.049576790925842	0.0419072890017829	OSTC/MGAT1/UBE2J1	3
GO:0051125	regulation of actin nucleation	3/159	30/18866	0.00201795837504289	0.049576790925842	0.0419072890017829	CYFIP1/WASF2/BRK1	3
