# Supplementary material for: The Prognostic Signature and Therapeutic Value of Phagocytic Regulatory Factors in Prostate Adenocarcinoma (PRAD)
Source: Front Genet. 2022 May 30;13:877278. doi: 10.3389/fgene.2022.877278 (PMC9190300; doi:10.3389/fgene.2022.877278)
Supplement: Supplementary file 6 [file DataSheet2.ZIP › Supplementary tables/SupplementaryTable5__GOCC.csv]

ID	Description	GeneRatio	BgRatio	pvalue	p.adjust	qvalue	geneID	Count
GO:0005747	mitochondrial respiratory chain complex I	13/163	50/19559	1.5647157927168e-16	1.54385291548057e-14	1.25177263417344e-14	NDUFA1/NDUFS8/NDUFB9/NDUFS6/NDUFB6/NDUFB4/NDUFV1/NDUFS2/NDUFB11/NDUFA9/NDUFA8/NDUFC1/NDUFS7	13
GO:0030964	NADH dehydrogenase complex	13/163	50/19559	1.5647157927168e-16	1.54385291548057e-14	1.25177263417344e-14	NDUFA1/NDUFS8/NDUFB9/NDUFS6/NDUFB6/NDUFB4/NDUFV1/NDUFS2/NDUFB11/NDUFA9/NDUFA8/NDUFC1/NDUFS7	13
GO:0045271	respiratory chain complex I	13/163	50/19559	1.5647157927168e-16	1.54385291548057e-14	1.25177263417344e-14	NDUFA1/NDUFS8/NDUFB9/NDUFS6/NDUFB6/NDUFB4/NDUFV1/NDUFS2/NDUFB11/NDUFA9/NDUFA8/NDUFC1/NDUFS7	13
GO:0070469	respirasome	14/163	101/19559	1.21470738072328e-13	8.98883461735226e-12	7.28824428433967e-12	NDUFA1/NDUFS8/HIGD2A/NDUFB9/NDUFS6/NDUFB6/NDUFB4/NDUFV1/NDUFS2/NDUFB11/NDUFA9/NDUFA8/NDUFC1/NDUFS7	14
GO:0098803	respiratory chain complex	13/163	85/19559	2.53594720301488e-13	1.50128074418481e-11	1.21725465744714e-11	NDUFA1/NDUFS8/NDUFB9/NDUFS6/NDUFB6/NDUFB4/NDUFV1/NDUFS2/NDUFB11/NDUFA9/NDUFA8/NDUFC1/NDUFS7	13
GO:0005746	mitochondrial respirasome	13/163	89/19559	4.6899568587491e-13	2.31371205031622e-11	1.87598274349964e-11	NDUFA1/NDUFS8/NDUFB9/NDUFS6/NDUFB6/NDUFB4/NDUFV1/NDUFS2/NDUFB11/NDUFA9/NDUFA8/NDUFC1/NDUFS7	13
GO:1990204	oxidoreductase complex	13/163	110/19559	7.61027056920323e-12	3.21805726926308e-10	2.60923562372682e-10	NDUFA1/NDUFS8/NDUFB9/NDUFS6/NDUFB6/NDUFB4/NDUFV1/NDUFS2/NDUFB11/NDUFA9/NDUFA8/NDUFC1/NDUFS7	13
GO:0005743	mitochondrial inner membrane	23/163	489/19559	1.92504941084375e-11	7.12268282012188e-10	5.77514823253125e-10	AIFM1/NDUFA1/NDUFS8/UQCC1/NDUFAF5/HIGD2A/NDUFB9/COX18/SLC25A1/NDUFS6/NDUFB6/NDUFB4/NDUFV1/NDUFS2/NDUFB11/TIMMDC1/NDUFA9/NDUFA8/COX5B/NDUFAF3/NDUFC1/NDUFS7/MRPL18	23
GO:0098800	inner mitochondrial membrane protein complex	13/163	138/19559	1.38600922282383e-10	4.55843033284281e-09	3.69602459419688e-09	NDUFA1/NDUFS8/NDUFB9/NDUFS6/NDUFB6/NDUFB4/NDUFV1/NDUFS2/NDUFB11/NDUFA9/NDUFA8/NDUFC1/NDUFS7	13
GO:0031209	SCAR complex	5/163	10/19559	9.21018502257448e-09	2.72621476668205e-07	2.21044440541788e-07	NCKAP1L/ABI1/CYFIP1/WASF2/BRK1	5
GO:0005885	Arp2/3 protein complex	5/163	11/19559	1.67717275105106e-08	4.51311940282832e-07	3.65928600229323e-07	ACTR2/ACTR3/ARPC2/ARPC4/ARPC3	5
GO:0098798	mitochondrial protein complex	14/163	265/19559	4.98843319155091e-08	1.23048018724922e-06	9.97686638310182e-07	NDUFA1/NDUFS8/NDUFB9/NDUFS6/NDUFB6/NDUFB4/NDUFV1/NDUFS2/NDUFB11/NDUFA9/NDUFA8/NDUFC1/NDUFS7/MRPL18	14
GO:0030027	lamellipodium	10/163	201/19559	7.39955279283659e-06	0.000168482125129202	0.000136607128483137	ACTB/ACTR2/ACTR3/ABI1/CYFIP1/ARPC2/RAC1/ARPC3/WASF2/BRK1	10
GO:0005925	focal adhesion	14/163	415/19559	1.03254767665686e-05	0.00021831008020745	0.000177008173141175	ADAM10/PTPRC/ACTB/ACTR2/ACTR3/ICAM1/CYFIP1/ARPC2/FLII/RAC1/ARPC3/MAPK1/KIF23/JAK1	14
GO:0035861	site of double-strand break	6/163	61/19559	1.16130876835663e-05	0.000229164930289041	0.00018580940293706	ZBTB7A/ACTR2/ACTR3/ARPC2/ARPC4/ARPC3	6
GO:0030055	cell-substrate junction	14/163	423/19559	1.2792178554734e-05	0.000236655303262579	0.00019188267832101	ADAM10/PTPRC/ACTB/ACTR2/ACTR3/ICAM1/CYFIP1/ARPC2/FLII/RAC1/ARPC3/MAPK1/KIF23/JAK1	14
GO:0016514	SWI/SNF complex	4/163	19/19559	1.63431310461632e-05	0.000284562752333195	0.000230726555945834	ARID1A/SMARCC1/SS18/ARID1B	4
GO:0090734	site of DNA damage	6/163	82/19559	6.34130005910015e-05	0.00104279156527425	0.000845506674546687	ZBTB7A/ACTR2/ACTR3/ARPC2/ARPC4/ARPC3	6
GO:0101002	ficolin-1-rich granule	7/163	124/19559	8.16225905002709e-05	0.00118922539678811	0.000964236808206575	CAB39/HMGB1/ALAD/ACTR2/MAPK1/BIN2/ARSB	7
GO:1904813	ficolin-1-rich granule lumen	7/163	124/19559	8.16225905002709e-05	0.00118922539678811	0.000964236808206575	CAB39/HMGB1/ALAD/ACTR2/MAPK1/BIN2/ARSB	7
GO:0034774	secretory granule lumen	11/163	322/19559	8.43707207180753e-05	0.00118922539678811	0.000964236808206575	CAB39/HMGB1/ALAD/PRKCD/NHLRC2/ACTR2/DOCK2/CYFIP1/MAPK1/BIN2/ARSB	11
GO:0060205	cytoplasmic vesicle lumen	11/163	326/19559	9.41294743399133e-05	0.00126646929111883	0.00102686699279905	CAB39/HMGB1/ALAD/PRKCD/NHLRC2/ACTR2/DOCK2/CYFIP1/MAPK1/BIN2/ARSB	11
GO:0031983	vesicle lumen	11/163	328/19559	9.93604634108959e-05	0.00127872596389675	0.00103680483559196	CAB39/HMGB1/ALAD/PRKCD/NHLRC2/ACTR2/DOCK2/CYFIP1/MAPK1/BIN2/ARSB	11
GO:0071564	npBAF complex	3/163	12/19559	0.000118292046137903	0.00145893523570081	0.00118292046137903	ARID1A/SMARCC1/SS18	3
GO:0005759	mitochondrial matrix	13/163	473/19559	0.000172107278597212	0.00203775017859099	0.00165222987453324	FDX1/NDUFS8/GRSF1/NDUFAF7/PDE12/MECR/CS/LIPT2/NUBPL/NDUFS2/NDUFA9/NDUFS7/MRPL18	13
GO:0071565	nBAF complex	3/163	15/19559	0.000240189991089256	0.00273447066778537	0.00221713837928544	ARID1A/SMARCC1/ARID1B	3
GO:0070603	SWI/SNF superfamily-type complex	5/163	74/19559	0.000383018304534714	0.00416413220038416	0.00337632340571689	ARID1A/SMARCC1/SS18/ZBTB7A/ARID1B	5
GO:0042581	specific granule	7/163	160/19559	0.000393904397333637	0.00416413220038416	0.00337632340571689	CD47/ADAM10/UBR4/DOCK2/CYFIP1/LAMTOR2/ITGAL	7
GO:0032433	filopodium tip	3/163	18/19559	0.000422915335128199	0.00431665307579128	0.0034999889803713	UBE2K/ABI1/CYFIP1	3
GO:0070820	tertiary granule	7/163	164/19559	0.000456946737693983	0.0045085411452473	0.00365557390155187	CD47/ADAM10/UBR4/NCKAP1L/CYFIP1/RAC1/LAMTOR2	7
GO:1904949	ATPase complex	5/163	78/19559	0.000488725064901799	0.00466653610357847	0.00378367792182038	ARID1A/SMARCC1/SS18/ZBTB7A/ARID1B	5
GO:0031252	cell leading edge	11/163	421/19559	0.000829428655357258	0.00767221506205464	0.00622071491517944	LDB1/ACTB/ACTR2/ACTR3/ABI1/CYFIP1/ARPC2/RAC1/ARPC3/WASF2/BRK1	11
GO:0035579	specific granule membrane	5/163	91/19559	0.00098717505358193	0.00885466108667428	0.00717945493514131	CD47/ADAM10/UBR4/LAMTOR2/ITGAL	5
GO:0030667	secretory granule membrane	9/163	306/19559	0.00109155409783786	0.00950294155764724	0.00770508774944371	CD47/ADAM10/UBR4/PTPRC/NCKAP1L/RAC1/LAMTOR2/ITGAL/B4GALT1	9
GO:0002102	podosome	3/163	29/19559	0.00177071933127167	0.014975226344469	0.0121420754144343	WDR1/ACTR2/BIN2	3
GO:0070821	tertiary granule membrane	4/163	73/19559	0.00323771366135665	0.0266212012155991	0.0215847577423777	CD47/ADAM10/UBR4/LAMTOR2	4
GO:0002178	palmitoyltransferase complex	2/163	11/19559	0.0036135989859156	0.0289087918873248	0.0234395609897228	SPTSSA/SPTLC2	2
GO:0000124	SAGA complex	2/163	12/19559	0.00431266037387114	0.0335933544912068	0.0272378549928704	SUPT20H/USP22	2
GO:0031902	late endosome membrane	5/163	140/19559	0.00639561382342424	0.0473849391082682	0.0384202208985959	VPS37A/TMEM165/LAMTOR4/LAMTOR2/WDR81	5
GO:0045121	membrane raft	8/163	329/19559	0.00644883848498184	0.0473849391082682	0.0384202208985959	MS4A1/PTPRC/ICAM1/MAPK1/FADD/LAMTOR4/LAMTOR2/GNAI2	8
GO:0098857	membrane microdomain	8/163	330/19559	0.00656345440351013	0.0473849391082682	0.0384202208985959	MS4A1/PTPRC/ICAM1/MAPK1/FADD/LAMTOR4/LAMTOR2/GNAI2	8
GO:0035578	azurophil granule lumen	4/163	91/19559	0.00708515872486633	0.0499334995847722	0.0404866212849505	PRKCD/ACTR2/MAPK1/ARSB	4
