# Supplementary material for: The Prognostic Signature and Therapeutic Value of Phagocytic Regulatory Factors in Prostate Adenocarcinoma (PRAD)
Source: Front Genet. 2022 May 30;13:877278. doi: 10.3389/fgene.2022.877278 (PMC9190300; doi:10.3389/fgene.2022.877278)
Supplement: Supplementary file 6 [file DataSheet2.ZIP › Supplementary tables/SupplementaryTable5__GOMF.csv]

ID	Description	GeneRatio	BgRatio	pvalue	p.adjust	qvalue	geneID	Count
GO:0003954	NADH dehydrogenase activity	12/161	46/18352	4.12806935094236e-15	4.99496391464025e-13	4.51914960524216e-13	NDUFA1/NDUFS8/NDUFB9/NDUFS6/NDUFB6/NDUFB4/NDUFV1/NDUFS2/NDUFA9/NDUFA8/NDUFC1/NDUFS7	12
GO:0008137	NADH dehydrogenase (ubiquinone) activity	12/161	46/18352	4.12806935094236e-15	4.99496391464025e-13	4.51914960524216e-13	NDUFA1/NDUFS8/NDUFB9/NDUFS6/NDUFB6/NDUFB4/NDUFV1/NDUFS2/NDUFA9/NDUFA8/NDUFC1/NDUFS7	12
GO:0050136	NADH dehydrogenase (quinone) activity	12/161	46/18352	4.12806935094236e-15	4.99496391464025e-13	4.51914960524216e-13	NDUFA1/NDUFS8/NDUFB9/NDUFS6/NDUFB6/NDUFB4/NDUFV1/NDUFS2/NDUFA9/NDUFA8/NDUFC1/NDUFS7	12
GO:0016655	oxidoreductase activity, acting on NAD(P)H, quinone or similar compound as acceptor	12/161	61/18352	1.65079926934652e-13	1.49810033693197e-11	1.35539308430557e-11	NDUFA1/NDUFS8/NDUFB9/NDUFS6/NDUFB6/NDUFB4/NDUFV1/NDUFS2/NDUFA9/NDUFA8/NDUFC1/NDUFS7	12
GO:0016651	oxidoreductase activity, acting on NAD(P)H	13/161	109/18352	1.263951272851e-11	9.17628624089823e-10	8.30216415009496e-10	AIFM1/NDUFA1/NDUFS8/NDUFB9/NDUFS6/NDUFB6/NDUFB4/NDUFV1/NDUFS2/NDUFA9/NDUFA8/NDUFC1/NDUFS7	13
GO:0051536	iron-sulfur cluster binding	6/161	67/18352	2.66365065980605e-05	0.00138129312787085	0.00124971279076615	FDX1/NDUFS8/NDUFV1/NUBPL/NDUFS2/NDUFS7	6
GO:0051540	metal cluster binding	6/161	67/18352	2.66365065980605e-05	0.00138129312787085	0.00124971279076615	FDX1/NDUFS8/NDUFV1/NUBPL/NDUFS2/NDUFS7	6
GO:0051539	4 iron, 4 sulfur cluster binding	5/161	42/18352	3.19557285497429e-05	0.00144999118294458	0.00131186675098945	NDUFS8/NDUFV1/NUBPL/NDUFS2/NDUFS7	5
GO:0005200	structural constituent of cytoskeleton	6/161	104/18352	0.000310261360544875	0.01251387487531	0.011321818069006	ACTB/ACTR2/ACTR3/ARPC2/ARPC4/ARPC3	6
GO:0048365	Rac GTPase binding	5/161	73/18352	0.000453486852133119	0.0157303696048263	0.0142319133440795	NCKAP1L/DOCK2/CYFIP1/BRK1/ARHGDIG	5
GO:0051015	actin filament binding	8/161	206/18352	0.000476677866812918	0.0157303696048263	0.0142319133440795	WDR1/ACTR2/ACTR3/CYFIP1/ARPC2/FLII/ARPC4/ARPC3	8
GO:0017048	Rho GTPase binding	7/161	162/18352	0.000573996996513767	0.0173634091445414	0.0157093914835347	RHOH/NCKAP1L/DOCK2/CYFIP1/MYO9B/BRK1/ARHGDIG	7
GO:0140103	catalytic activity, acting on a glycoprotein	3/161	23/18352	0.00103161421502906	0.0288058430811961	0.0260618328007342	C1GALT1C1/C1GALT1/MGAT1	3
GO:0003712	transcription coregulator activity	12/161	498/18352	0.00150641673067901	0.038070107421695	0.0344435943615162	ARID1A/SMARCC1/SS18/HMGB1/HMGB2/LDB1/ARID1B/SUPT20H/AIP/USP22/RCOR1/BASP1	12
GO:0008378	galactosyltransferase activity	3/161	27/18352	0.00166060281849031	0.038070107421695	0.0344435943615162	C1GALT1C1/C1GALT1/B4GALT1	3
GO:0003779	actin binding	11/161	437/18352	0.00167802126376617	0.038070107421695	0.0344435943615162	WDR1/ACTR2/ACTR3/CYFIP1/ARPC2/FLII/ARPC4/ARPC3/MYO9B/WASF2/MIB2	11
GO:0016758	transferase activity, transferring hexosyl groups	7/161	201/18352	0.00200849142995911	0.0428871993573621	0.0388018158605103	C1GALT1C1/C1GALT1/OSTC/MGAT1/B3GNT2/B4GALT1/ALG9	7
