# Supplementary material for: The Prognostic Signature and Therapeutic Value of Phagocytic Regulatory Factors in Prostate Adenocarcinoma (PRAD)
Source: Front Genet. 2022 May 30;13:877278. doi: 10.3389/fgene.2022.877278 (PMC9190300; doi:10.3389/fgene.2022.877278)
Supplement: Supplementary file 6 [file DataSheet2.ZIP › Supplementary tables/SupplementaryTable5__KEGG.csv]

ID	Description	GeneRatio	BgRatio	pvalue	p.adjust	qvalue	geneID	Count
hsa04714	Thermogenesis	23/108	232/8113	2.24094161036252e-14	4.86284329448668e-12	4.03369489865254e-12	8289/4694/4728/6599/55471/79133/4715/285521/4726/4712/4710/4723/4720/54539/4704/4702/1329/25915/60/4717/57492/374291/7249	23
hsa05208	Chemical carcinogenesis - reactive oxygen species	18/108	223/8113	6.29683359925208e-10	5.97869682303135e-08	4.95928768730711e-08	5728/4694/4728/4715/4726/4712/4710/4723/4720/54539/4704/4702/1329/4717/374291/5580/5879/5594	18
hsa04723	Retrograde endocannabinoid signaling	15/108	148/8113	8.26547947884519e-10	5.97869682303135e-08	4.95928768730711e-08	4694/4728/4715/4726/4712/4710/4723/4720/54539/4704/4702/4717/374291/5594/2771	15
hsa05415	Diabetic cardiomyopathy	17/108	203/8113	1.12422680174797e-09	6.09893039948275e-08	5.05902060786588e-08	5728/4694/4728/4715/4726/4712/4710/4723/4720/54539/4704/4702/1329/4717/374291/5580/5879	17
hsa04932	Non-alcoholic fatty liver disease	15/108	155/8113	1.58477641033205e-09	6.87792962084112e-08	5.7051950771954e-08	4694/4728/4715/4726/4712/4710/4723/4720/54539/4704/4702/1329/4717/374291/5879	15
hsa00190	Oxidative phosphorylation	14/108	134/8113	2.11810544592379e-09	7.66048136275771e-08	6.35431633777137e-08	4694/4728/4715/4726/4712/4710/4723/4720/54539/4704/4702/1329/4717/374291	14
hsa05012	Parkinson disease	18/108	266/8113	1.06310889324342e-08	3.2956375690546e-07	2.73370858262593e-07	4694/4728/55334/4715/4726/4712/4710/4723/4720/54539/4704/4702/1329/4717/374291/51465/2771/5700	18
hsa05020	Prion disease	18/108	273/8113	1.59756367406385e-08	4.3333914658982e-07	3.59451826664367e-07	4694/4728/4715/4726/4712/4710/4723/4720/54539/4704/4702/1329/4717/374291/5580/5879/5594/5700	18
hsa05014	Amyotrophic lateral sclerosis	20/108	364/8113	5.07451352935924e-08	1.22352159541217e-06	1.01490270587185e-06	4694/4728/4715/4726/4712/4710/29107/4723/4720/54539/4704/4702/1329/60/4717/374291/5879/55626/9972/5700	20
hsa05010	Alzheimer disease	20/108	384/8113	1.22708798703715e-07	2.66278093187062e-06	2.20875837666687e-06	4694/4728/55334/4715/4726/102/4712/4710/4723/4720/54539/4704/4702/1329/4717/374291/5594/55626/8772/5700	20
hsa05130	Pathogenic Escherichia coli infection	14/108	197/8113	2.93929040478913e-07	5.79841834399311e-06	4.80974793510949e-06	60/10097/3071/10096/10006/23191/10109/10093/5879/10094/5594/8772/10163/55845	14
hsa05016	Huntington disease	17/108	306/8113	4.97568781605942e-07	8.99770213404079e-06	7.46353172408914e-06	4694/4728/4715/4726/4712/4710/4723/4720/54539/4704/4702/1329/4717/374291/55626/23186/5700	17
hsa04666	Fc gamma R-mediated phagocytosis	10/108	97/8113	5.49397167184874e-07	9.17070655993213e-06	7.60703769948287e-06	5788/5580/10097/10096/10109/10093/5879/10094/5594/10163	10
hsa05132	Salmonella infection	15/108	249/8113	9.06728651486036e-07	1.40542940980336e-05	1.16579398048205e-05	399/5788/60/10097/3071/10096/10006/23191/10109/10093/5879/10094/5594/8772/55845	15
hsa05022	Pathways of neurodegeneration - multiple diseases	20/108	476/8113	3.67984893019792e-06	5.32351478568633e-05	4.41581871623751e-05	4694/4728/4715/4726/4712/4710/4723/4720/54539/4704/4702/1329/4717/374291/5879/5594/55626/8772/51465/5700	20
hsa04810	Regulation of actin cytoskeleton	13/108	218/8113	5.75275237751932e-06	7.80217041201058e-05	6.47184642470924e-05	60/10097/3071/10096/23191/10109/10093/5879/10094/5594/10163/55845/3683	13
hsa05100	Bacterial invasion of epithelial cells	8/108	77/8113	7.46728751234131e-06	9.53177288340038e-05	7.90653971894962e-05	60/10097/10096/10109/10093/5879/10094/10163	8
hsa05131	Shigellosis	13/108	247/8113	2.21087612586819e-05	0.000266533399618554	0.000221087612586819	7323/2308/60/5580/10097/10096/10109/10093/5879/10094/5594/10163/10670	13
hsa05135	Yersinia infection	9/108	137/8113	8.15463339695048e-05	0.000931344972178028	0.000772544216553203	60/10097/10096/10109/10093/5879/10094/5594/10163	9
hsa04140	Autophagy - animal	8/108	141/8113	0.000556375234962198	0.00603667129933985	0.00500737711465979	5728/3146/5580/55578/5594/55626/10670/7249	8
hsa04670	Leukocyte transendothelial migration	6/108	114/8113	0.00403807698276378	0.0417267954885591	0.0346120884236895	399/60/3383/5879/3683/2771	6
hsa00510	N-Glycan biosynthesis	4/108	50/8113	0.00427341987354985	0.0421514596618326	0.0349643444199533	4245/57171/2683/79796	4
hsa04150	mTOR signaling pathway	7/108	155/8113	0.00451630056008915	0.0426103139799715	0.0353449609050455	51719/5728/5594/10670/389541/28956/7249	7
