# Supplementary material for: The Prognostic Signature and Therapeutic Value of Phagocytic Regulatory Factors in Prostate Adenocarcinoma (PRAD)
Source: Front Genet. 2022 May 30;13:877278. doi: 10.3389/fgene.2022.877278 (PMC9190300; doi:10.3389/fgene.2022.877278)
Supplement: Supplementary file 6 [file DataSheet2.ZIP › Supplementary tables/SupplementaryTable6_TvsN.txt]

logFC	AveExpr	t	P.Value	adj.P.Val	B
GCNT4	0.814355659170884	0.451575689934211	18.7070422436956	2.38194377564466e-60	1.39074551228565e-55	127.971601242507
C2orf88	1.29238106111035	0.751858721590226	17.8899956083101	2.33913287623201e-56	6.82874756222793e-52	118.800764696721
HPN	-2.65140894450684	5.86771519564474	-17.4999067216128	1.82034859720717e-54	2.1256938709027e-50	114.457210734438
TMLHE	0.839900898814682	0.691224039712406	17.299058076512	1.69674979063551e-53	1.6511355004306e-49	112.230713295525
CA14	1.17621023930349	0.631483657184211	16.4703396645425	1.56939183927073e-49	1.14540101649375e-45	103.123628673705
PIK3C2G	0.771660983865394	0.172351735048872	16.4574119220729	1.8077292202841e-49	1.17275428871919e-45	102.982657909401
KCNJ15	0.901869138934124	0.34704965612218	16.2384276423409	1.97184293645711e-48	1.15129993530921e-44	100.600257495914
SIM2	-2.06828605295011	3.23966063028008	-16.1562585784726	4.8204585112117e-48	2.49021738441869e-44	99.7090608287222
PAK3	0.639546769026456	0.444365809676692	16.1433822821104	5.54452634960573e-48	2.49021738441869e-44	99.5695447150292
HRASLS5	0.62836472810611	0.357246537223684	16.04667779203	1.58412599901999e-47	6.60659747891287e-44	98.5229580762884
MARCKSL1	-1.55165700649636	7.87207342734962	-16.0014923421309	2.58526065903652e-47	1.00630409399444e-43	98.0346816550043
PLBD1-AS1	1.01361287377995	0.577217551511278	15.8849601244114	9.12305091158522e-47	3.32917233484204e-43	96.7776534503646
SLC2A9	0.919434702618399	0.651963995218045	15.8528733839799	1.2902864856724e-46	4.43152688464438e-43	96.4321054227355
AP001626.1	0.731904031561656	0.264888402885338	15.7701893391019	3.14872630956793e-46	1.02135935020413e-42	95.5428178646022
GNAO1	1.24224274841462	0.95494400537406	15.6924246298675	7.27573856746937e-46	2.12404273869417e-42	94.7079728974125
CXCR2	0.656922032175532	0.270893259191729	15.6534976866909	1.10589821248925e-45	3.07476566345761e-42	94.2906373626474
PRR36	-1.54307956387828	3.00410798742481	-15.6346499038548	1.35425276198719e-45	3.59412527337029e-42	94.0887071632723
ASPA	0.833851445128734	0.488337827979323	15.5901708286762	2.18365151790328e-45	5.54334179025299e-42	93.6125261203289
PYCR1	-1.46105512778473	5.81404938414474	-15.404286611523	1.59932622231214e-44	3.73519440568555e-41	91.6279990949802
ANGPT1	1.5533181292558	1.38999191892105	15.2811798323109	5.94990285155939e-44	1.28665547331111e-40	90.3186876798583
PPARGC1A	0.766985294328563	0.528536682680451	15.2227406974203	1.10854599948726e-43	2.23188535420907e-40	89.6985787841542
NECAB1	0.875492678287757	0.722799855979323	15.2059293217049	1.32562955702569e-43	2.57998443153529e-40	89.520362021235
PHYHIPL	0.877730248399941	0.576753076494361	15.1045464773054	3.89140975586176e-43	7.32928198114517e-40	88.4472528352313
QPRT	1.40218783827165	1.22441819808647	15.0571531471394	6.43157037575859e-43	1.13793969554369e-39	87.9465862160103
AOX1	2.07357579985532	2.10966099749436	14.9926177047155	1.27356065869594e-42	2.18704076997883e-39	87.265844464111
SLC19A1	-1.10295576978045	2.48297954934586	-14.9283740581983	2.51118459520351e-42	4.07279263778187e-39	86.589355910542
C8orf88	1.519547237064	1.50162634117481	14.918023674449	2.80115114422337e-42	4.42029221237216e-39	86.4804764754303
LINC00958	0.681939670408177	0.276722516697368	14.8250278705734	7.46691030940109e-42	1.14729076903948e-38	85.5036101011206
SERPINA5	1.92191575199865	0.652415729765038	14.8125104686449	8.51868964189768e-42	1.2753352105679e-38	85.3723144791793
CTC-786C10.1	0.620261293611226	0.35934130243797	14.7768840282676	1.23924116055986e-41	1.79587583102524e-38	84.9988789086044
RAB17	-1.29975387805525	3.07187434232143	-14.6564535820455	4.38764672038024e-41	6.09956021578193e-38	83.739316356567
LURAP1	0.863717219502138	0.867093547216165	14.6237006218933	6.18358260690058e-41	8.39629855044429e-38	83.3975105367478
RAB9B	1.17725886095287	1.14386675676504	14.5638556152302	1.15649510417747e-40	1.50053954772466e-37	82.773816369131
CRTAC1	1.45735001390053	0.752505947191729	14.4189158787733	5.24471417279069e-40	6.37964846680687e-37	81.2678450296524
CGREF1	-1.63590883582003	2.88813584575752	-14.3882337697072	7.21694125794178e-40	8.59950100464177e-37	80.9498877188969
SBSPON	1.65115026299714	1.38625281169737	14.3857985433951	7.40203030227665e-40	8.64364686518054e-37	80.9246642744487
EVX2	0.642201522744608	0.282522245045113	14.3674454067001	8.95796669167985e-40	1.02554666907277e-36	80.734627464729
ADAMTS9-AS1	1.00362173792328	0.638962728097744	14.2551816399264	2.87109960498367e-39	3.00371860666304e-36	79.5745290668367
GPRC5B	1.33236049782304	1.81635692467857	14.2437338878787	3.23245596857545e-39	3.31111239714412e-36	79.4564586310102
PODXL2	-1.67568195483275	5.67114536634962	-14.1777914048769	6.39358957457706e-39	6.43625024984191e-36	78.7771642063026
GSTM3	1.73981121509828	3.06820096430075	14.1262218175257	1.08885933549134e-38	1.02540693582795e-35	78.2469181550668
TRPM4	-1.73532376283459	6.03917513943045	-14.0993741295939	1.43616116807042e-38	1.33100225587504e-35	77.9712124657631
ULK3	-0.952978512096211	4.11425176154887	-14.0642556811089	2.06214651414382e-38	1.85234690032793e-35	77.6109322778871
LINC00908	0.636506946641228	0.481503198458647	14.0614921365519	2.1216605802271e-38	1.87693024693515e-35	77.5825984531952
TRIM36	-1.34948771598819	3.06194149149248	-14.0469463155182	2.46431047141019e-38	2.14237330431965e-35	77.4335062686655
IGSF1	0.761457897329419	0.379927061518797	14.045739636345	2.49509967447781e-38	2.14237330431965e-35	77.4211411809155
APOBEC3C	2.05074425513061	3.13881534679135	13.9762298819764	5.09759639128459e-38	4.02207243916126e-35	76.7096835428309
SBK1	-1.12088556184877	2.47872756692481	-13.9552247623605	6.32399315313111e-38	4.85840773989298e-35	76.4950084022719
ZNF154	0.645280016890179	0.595458090836466	13.9038746821103	1.07054404752898e-37	7.91213358266766e-35	75.9708336130563
SAMD12	0.845690225356649	0.748777921804511	13.8948498595217	1.17420484074937e-37	8.56978725460418e-35	75.8788022046905
UBXN10	0.960912013468466	0.783615355915414	13.8569803513201	1.72999408366224e-37	1.21697788629864e-34	75.4929285984772
FAM83B	0.833400263971504	0.491142523415414	13.8219647350482	2.47442654024977e-37	1.71993264768528e-34	75.1365736452089
NYNRIN	1.40168453428486	1.51100794947744	13.7440743000372	5.47733570584892e-37	3.76241411596942e-34	74.3454043902912
LRFN1	-0.898514399287192	1.69579637344737	-13.7381252495201	5.81955211701239e-37	3.95100220297677e-34	74.2850641009535
PCP4L1	1.72796591626595	1.44838574109774	13.7095138169104	7.78753734641522e-37	5.22633267867983e-34	73.9950362632881
MEIS3P2	0.66087327906563	0.550171437208647	13.6749823893763	1.10642771142405e-36	7.34102213487682e-34	73.6453825828055
STX19	-1.53833860901134	3.23434874959211	-13.6691062765479	1.17451752447583e-36	7.70523086534497e-34	73.5859249813691
C15orf41	0.595671777906485	0.732759256676692	13.6080534096212	2.1828779159257e-36	1.41612992085726e-33	72.9688857228656
SEMA6D	0.739296299391666	0.578355803956767	13.598700425301	2.40001925742652e-36	1.53988927893804e-33	72.8744759153734
LMO3	1.02680900564848	0.770980022712406	13.5499034903667	3.93433605660649e-36	2.47004386383961e-33	72.382424682785
BOLA3-AS1	0.687206649735475	0.869115305580827	13.5242460586947	5.10024343104288e-36	3.16795652349256e-33	72.1240483476432
MAMLD1	0.800614604330845	0.792980330789474	13.4032525989614	1.72888193426367e-35	1.01680908944324e-32	70.9088455878182
SDCCAG3	-0.74383469241846	3.58908621038158	-13.4025303436205	1.74149911700076e-35	1.01680908944324e-32	70.9016077086275
VPS9D1-AS1	-1.46915445682097	2.78494446372368	-13.4000927412912	1.78476318087986e-35	1.0317521568518e-32	70.8771813825245
PAQR8	1.23309859549472	1.48141162087406	13.3922625994692	1.93111479810989e-35	1.10541176193374e-32	70.7987332258463
EFNB1	1.16842700314646	2.82322722933459	13.3724599937544	2.35682298182542e-35	1.3359982858237e-32	70.6004372606998
EYA4	0.735128735471239	0.658887334693609	13.3584005895462	2.71466174195317e-35	1.52404764545596e-32	70.4597398201827
PGM5P4	0.905188832059271	0.61614364362782	13.3404785856345	3.25030843227921e-35	1.78414838279421e-32	70.2804944777309
C11orf45	0.624758292581223	0.515150770733083	13.3398885369673	3.2696298312806e-35	1.78414838279421e-32	70.2745951909629
PADI3	0.879277674928947	0.195814840642857	13.3365059171797	3.38262432644543e-35	1.82871561618675e-32	70.2407783757003
ALDH1L2	0.723818836072357	0.56002610237406	13.3353504775946	3.42210589016933e-35	1.83308712485612e-32	70.2292281620071
ADRA1A	0.985118033929352	0.667297992219925	13.3137476325203	4.25088430895662e-35	2.23600344276622e-32	70.0133696529599
ARHGAP20	0.79115225740361	0.678546554030075	13.2933223867063	5.21749865894275e-35	2.69587693982027e-32	69.8094384203848
PABPC1P4	0.781865540276057	0.911225190691729	13.2729849591671	6.39729502939895e-35	3.24799012940449e-32	69.6065395204065
EPHA10	-0.843050215962785	1.16021004556579	-13.2573671928094	7.48065084461535e-35	3.76528242124618e-32	69.4508325623401
SAMD10	-0.862406460171134	2.91621062746241	-13.2362205931021	9.24426046794094e-35	4.61320201659545e-32	69.2401505933351
RP11-887P2.5	0.896662834097549	0.68473770156203	13.2138883763209	1.15579502344881e-34	5.67087428858029e-32	69.0178401585841
GNAZ	1.28554083663454	1.7699792092218	13.1813249518062	1.60024921269002e-34	7.78614589844435e-32	68.6940207263583
GOLM1	-2.08261661992623	7.92491957673308	-13.1657885355901	1.86872762015307e-34	8.87068289088435e-32	68.5396648882934
KLHL14	0.890465241906159	0.357995279263158	13.1106776782506	3.23713883567003e-34	1.51205460158613e-31	67.9928790463193
NRG2	0.671039224103908	0.536258316934211	13.1026103887495	3.50791174311616e-34	1.62552732496288e-31	67.91293696287
MCF2	0.794502181289959	0.186484465796992	13.078969490481	4.4383633710494e-34	2.04049387516111e-31	67.6788144052144
COL4A6	1.41917997122143	1.36079311111466	13.0770803990895	4.52255003788362e-34	2.06295413329618e-31	67.6601155265455
ARHGEF38	-1.25872866256468	2.53046208995865	-13.0630356281182	5.20038694068908e-34	2.35375963027917e-31	67.5211389223907
RPE65	0.742230873194081	0.381080126804511	13.0296778815161	7.2436866748434e-34	3.25336256833909e-31	67.1913627877782
HIST3H2A	-1.74846930467984	5.03588838237406	-13.0025052598644	9.48550619253678e-34	4.19568371260337e-31	66.9230538927774
RPL7P16	-2.84907758257154	6.0461398177782	-12.9946292837777	1.02560252391289e-33	4.50239507997758e-31	66.8453386662058
PLLP	0.77894949797028	0.961946245039474	12.9848780736737	1.12968953325642e-33	4.92232707300316e-31	66.7491535122343
C19orf48	-1.60286095877903	6.47107518034586	-12.9667366723451	1.35212657155468e-33	5.84789734321208e-31	66.5703076080302
PCDH7	1.31766150158265	1.42483087022556	12.9421753463899	1.72429187092046e-33	7.34862988813381e-31	66.3283778725278
MAGI2-AS3	0.765400140727689	0.912427601930451	12.9165277792983	2.22210939667099e-33	9.33397851391576e-31	66.0760031427395
C22orf23	0.661567134615179	0.930712583219925	12.89643886561	2.70999317048618e-33	1.12218703010764e-30	65.8785083542969
TMEM132C	0.879120747625493	0.50100856243797	12.8886199066037	2.92752960479862e-33	1.19597350003061e-30	65.8016832917523
HCG23	0.762724417661733	0.695626273631579	12.8885639046718	2.92914879175805e-33	1.19597350003061e-30	65.8011331334303
TMEM252	1.41518352477616	1.08505065033835	12.8669877228883	3.62427219723768e-33	1.45422263028404e-30	65.5892635788307
TRGC1	-2.37909624969775	6.14909296242293	-12.8613644244074	3.83098301769112e-33	1.52162996907436e-30	65.5340755525057
GATM	0.94031832933757	1.2085824147594	12.8467950779394	4.4228083130568e-33	1.74482776334086e-30	65.3911483135993
EPHB1	0.674398053301495	0.389677414035714	12.8380529733072	4.82076032335066e-33	1.88905861073473e-30	65.3054279224188
ICA1	-0.879235547699245	3.96144565707143	-12.8293185431562	5.25396327125531e-33	2.04508769012523e-30	65.2198134100917
PRICKLE2	0.947605851715133	1.27100643050376	12.8236245979334	5.55702476499764e-33	2.14872850962859e-30	65.164018103255
GNL3	-0.868256333629783	5.36809934552632	-12.8146329657652	6.07144166586248e-33	2.33219252989943e-30	65.0759351197215
PDE7B	0.784982913143858	0.918000617601504	12.8067821890223	6.55920933903491e-33	2.50308859920413e-30	64.9990546950086
RBMS3	0.868683894730949	1.16842725803947	12.7969463709722	7.22572821996802e-33	2.73953632194333e-30	64.9027703896487
KCTD14	1.22108276006269	1.18235168068045	12.7961992903232	7.27902723659238e-33	2.74193911782528e-30	64.8954586996064
ACOX2	1.23812301639223	1.42783484332707	12.7693749464262	9.47567242734123e-33	3.52392411474632e-30	64.6330778981485
LGR6	1.32872652203061	0.842303136513158	12.7513149118485	1.13149871430606e-32	4.15501983850239e-30	64.4565888788527
RND2	0.844145883093186	0.847008450140977	12.7483785037499	1.16459634371158e-32	4.24983042001801e-30	64.427905780974
GNAL	0.975099856350002	1.28377339092857	12.7405832932253	1.25721136637372e-32	4.55930435083617e-30	64.3517784710234
DUOX1	1.38098908676079	1.26408902637782	12.7319660718671	1.36814874151319e-32	4.93099386239077e-30	64.2676522563355
PKP3	-0.916229874679847	4.38059739474624	-12.7083857833571	1.72409847439784e-32	6.13810595272357e-30	64.0376028512758
PIP5K1B	0.762733364643308	0.71420810131015	12.6946467516829	1.97256823701922e-32	6.98014191847522e-30	63.9036695503182
ESRP2	-1.09238372584738	3.85819618545489	-12.6924074057425	2.01631795516368e-32	7.09197328000855e-30	63.8818468794517
ABHD6	0.714080324915449	1.68632466815977	12.6808926868317	2.25700697931457e-32	7.87153686653189e-30	63.769667146238
PNMT	1.30100166442526	0.488361635789474	12.6805352759201	2.26491889218038e-32	7.87153686653189e-30	63.7661860156999
TRAF4	-0.981942469881957	4.40087071273308	-12.6683575774627	2.55164492990754e-32	8.8155557705628e-30	63.6476083395122
ANXA2P2	1.08018689743145	1.48535215071992	12.6667336201506	2.59251776819676e-32	8.90407852539435e-30	63.6318000155339
DUOXA1	1.39667714597884	1.06906889682519	12.6648626326574	2.6404168653452e-32	9.01555669689533e-30	63.6135883342908
NDRG4	0.9013998523156	0.585154400169173	12.6542016369192	2.93065455720454e-32	9.89087442956655e-30	63.5098446040121
ETNK2	0.980117835996124	1.67370319569361	12.6403920691245	3.3543116270833e-32	1.11913253126007e-29	63.3755312714634
HFE	0.914961904191143	1.2771778177688	12.605194191125	4.73053139022669e-32	1.54302534235288e-29	63.0335493234315
FOXA1	-1.5039634518913	6.77105056849436	-12.58990314698	5.49167662762731e-32	1.78134735142931e-29	62.8851417993737
SLC25A22	-0.908518916489795	3.39143853583647	-12.549631162242	8.13123593553486e-32	2.59430859326816e-29	62.4947469564086
GPX2	1.94905725297635	1.53953848151692	12.5337986317916	9.48612181420086e-32	3.0101423606834e-29	62.3414525876599
STAC	1.48860405567363	1.09668266259774	12.5283158214351	1.00059162639241e-31	3.15792125892829e-29	62.2883911726576
ARHGEF26	-1.42067242150695	4.00142664459587	-12.489673259194	1.45677327523773e-31	4.57293662480136e-29	61.9147751585341
PCAT7	-1.19793197921369	1.5269861998515	-12.4622775127064	1.90057153359897e-31	5.87135820805518e-29	61.6502802990676
JPH4	1.58185246446736	1.54257040045301	12.4540175552483	2.0591080193142e-31	6.32763894335253e-29	61.5705960187541
BIK	-1.26780009518651	4.75866074707519	-12.4057486720373	3.2867260716556e-31	9.8411320587567e-29	61.1055225193973
POLR2H	-0.802077675471821	4.01896696390413	-12.3938087683352	3.68921157077617e-31	1.09341114712136e-28	60.9906339274181
QSOX2	-0.73658529590058	2.70675930949436	-12.3927804698013	3.72608822589534e-31	1.09876319820884e-28	60.9807422420142
CLU	2.01383716959988	5.61553389313346	12.3907221151811	3.80101059842314e-31	1.11522414979966e-28	60.9609433221204
ADRBK1	-0.702308808245381	5.14800696182895	-12.3840154988474	4.05568573810334e-31	1.18366211793132e-28	60.8964462275302
SLMAP	0.92477806794896	2.84834085579699	12.3466869935305	5.81673530024213e-31	1.67301341859723e-28	60.5378125659589
MICALL1	0.748202894677258	2.83541265802256	12.3263405087836	7.07843213924725e-31	2.00845124913205e-28	60.3425858373904
LINC00665	-0.896535244681143	2.65930870039662	-12.3262270335857	7.08618283729602e-31	2.00845124913205e-28	60.3414975307505
HOXC6	-1.5934609763514	1.92143191885714	-12.3102116646615	8.26927660635402e-31	2.32124160199612e-28	60.1879546678191
ABCG2	1.30228505221617	1.61079847455451	12.3095301985247	8.32376322984679e-31	2.32535676411993e-28	60.1814237595263
AFAP1L2	1.2417814581761	2.0246362911015	12.3055688834774	8.64764102665705e-31	2.3929375195423e-28	60.1434640216399
SOSTDC1	0.878746354690962	0.60825239575188	12.3028738328914	8.87512888781957e-31	2.43282699705691e-28	60.1176422817862
SNAP25	1.06311869592067	0.78827792306391	12.2899720867212	1.00494292699896e-30	2.74185059246207e-28	59.9940720023108
RP5-1039K5.12	0.666262778784597	1.27629850782143	12.2859253263722	1.04486997901788e-30	2.83752667278683e-28	59.9553278197306
CAV2	1.17307756027601	1.95306913148684	12.2826253994331	1.07859424933933e-30	2.91555011278591e-28	59.9237391691898
SLC27A4	-0.789675854557215	4.12632600780639	-12.2817631785936	1.08758300895863e-30	2.92629996055611e-28	59.9154863125475
ST6GALNAC4	1.11116214351938	1.83400114217669	12.2543255506979	1.41607743653687e-30	3.77536590351956e-28	59.6530322363686
ADAMTS5	0.846805925488972	0.714760076417293	12.2427869834036	1.5821556690101e-30	4.17996936861958e-28	59.5427581765586
PLEKHA2	1.03392397142358	2.06694477648872	12.235557623582	1.69594618452468e-30	4.46041485927218e-28	59.47369679192
HSPA4L	0.671425300620316	0.720926852257519	12.2246076265963	1.88399553486571e-30	4.9107521113484e-28	59.3691359869494
FAXDC2	1.27452888194199	2.02186597778008	12.2183541207344	2.00055525552651e-30	5.19139643130783e-28	59.3094451884001
SYNGR2	-0.869263398395446	6.92584665544737	-12.2123384706929	2.11944778380715e-30	5.47558397137823e-28	59.2520409178078
FRMD6	1.29453146792601	2.1488463631297	12.2118125948839	2.13016947767915e-30	5.47903988076002e-28	59.2470235073127
PRKG1	0.924924056977008	0.989004626389098	12.1912070813608	2.59561896863964e-30	6.61792160357916e-28	59.0505206173205
SCARA3	1.56441671589564	3.02708945388722	12.1644857032949	3.35291905206641e-30	8.51160368230442e-28	58.7959721314462
CCBE1	0.650019053608902	0.433432501210526	12.1558288243482	3.64261895571405e-30	9.20699536654875e-28	58.713573960947
RP3-523K23.2	0.926459988966244	0.777259615765038	12.1323070484385	4.56176938723173e-30	1.1382394410782e-27	58.4898554490842
CLCA2	1.11648488008728	0.472025430046992	12.1006969961512	6.17007235947166e-30	1.52649158835793e-27	58.1895943664422
GLIS3	0.722200206014755	0.689283232067669	12.0941590040518	6.56741018462613e-30	1.61793830569521e-27	58.1275459591882
SNHG3	-1.30777373136497	2.98518043024436	-12.0871206458766	7.02365647273853e-30	1.7115668945908e-27	58.0607701268286
RAP1GAP	-1.45783387744091	4.53155247348308	-12.086046022388	7.09603915198988e-30	1.71915534426238e-27	58.0505766684446
SPDEF	-1.70269643381812	8.3304426227218	-12.0665994962097	8.54191771966982e-30	2.03566101999331e-27	57.8662035114382
BYSL	-0.624826622598879	3.46180149941917	-12.0655202941962	8.63024005525732e-30	2.04834888661101e-27	57.8559765059334
SMR3B	0.782956230620929	0.130814007184211	12.0620356085959	8.921680212424e-30	2.10894794559838e-27	57.8229576056614
CYP4B1	1.89099656520488	1.77959759655075	12.0569299194688	9.36646865450909e-30	2.20516131181783e-27	57.7745888019911
APOBEC3G	1.0381659400139	1.1771780403703	12.0520846049695	9.80896046437787e-30	2.30006335194229e-27	57.728697445292
TMEM120B	-0.612423914632552	1.77275205748308	-12.0400580860721	1.09992314938105e-29	2.53838786256568e-27	57.6148362836911
SMPDL3B	-1.44019528171926	3.25114966359586	-12.0315482288099	1.19272615040425e-29	2.74172054108869e-27	57.5343083174478
MPP2	0.947419422616606	1.13378062289474	12.0309079402565	1.20001598498156e-29	2.74766013000463e-27	57.5282506425526
TSPAN18	1.31812156498776	1.98328316968233	12.0268964977688	1.24670698399274e-29	2.84274296262133e-27	57.490303170234
CNTFR	1.19273696850699	1.05725421746053	12.0265116658688	1.25128015036512e-29	2.84274296262133e-27	57.4866631145754
TSLP	0.832258242974805	0.667661750073308	12.0108065606891	1.45286521926994e-29	3.28792409137651e-27	57.3381681455985
HOXD13	1.60294584089955	1.77009497559211	12.0098939729635	1.46552544376308e-29	3.3037696557913e-27	57.3295428537022
LPCAT2	1.01913705857829	1.54837272981955	12.0052789193524	1.53125059248461e-29	3.43865878243842e-27	57.2859295745004
EIF3B	-0.664753903746534	4.79471813013158	-12.0009280996382	1.59589588582863e-29	3.57009858566576e-27	57.2448221502964
PRKCB	1.04630240964074	0.994345421219925	11.9971539301035	1.65416843564554e-29	3.68633329969603e-27	57.209169944295
LARGE	0.857171929338467	1.76744557227444	11.9657847530038	2.22806171696074e-29	4.90905054596932e-27	56.9130939358793
CBX8	-0.722062419408673	1.8473918258985	-11.9560913160964	2.44263533761282e-29	5.34150372498876e-27	56.821693079533
MYOCD	1.30272499121968	1.41050358595865	11.9432792540036	2.7580941868024e-29	6.00883751062805e-27	56.7009516242763
AQP5	0.749942455083159	0.404501558633459	11.9169401837659	3.53959497470942e-29	7.68276326350776e-27	56.4529653602487
CPNE6	0.873241326449553	0.5025690915	11.916516846635	3.55380705599532e-29	7.68504194734811e-27	56.4489821572179
PLBD1	1.0650581550377	1.74140354059774	11.9147061326471	3.6152390994076e-29	7.78903930985651e-27	56.4319459688049
TGFBR3	1.22600175285108	2.2191547349812	11.9044861469617	3.9823154668556e-29	8.49649418050745e-27	56.3358187884914
GATA3	1.71693902359109	1.88991936718233	11.9041286876745	3.99580473592711e-29	8.49649418050745e-27	56.332457459297
GSTM4	0.956444327874851	1.82039163463534	11.8814925305905	4.94940010931922e-29	1.04325135084051e-26	56.1197197754567
DAAM2	1.27766110861024	1.6762248359812	11.8786901410236	5.08221153862313e-29	1.06739239246615e-26	56.093398845712
HOXB13	-1.4997570277575	7.34766077925752	-11.8776689946794	5.13148232491972e-29	1.07387762905049e-26	56.0838088103084
CTC-296K1.4	1.74506474289707	2.11925636067669	11.8699536626018	5.51943710926728e-29	1.14684474910601e-26	56.011366172067
CFL2	1.19638256398503	2.95854196234774	11.854116259149	6.40959808443292e-29	1.32708228140349e-26	55.862747411172
TMEM35	1.76044198074342	2.08060009721993	11.8435507392138	7.08147683146785e-29	1.45075855354005e-26	55.7636642833436
MOGS	-0.643409846622491	4.98930135048872	-11.8414965064911	7.22002449974269e-29	1.47397052610656e-26	55.7444057140176
PTGS1	1.59011361276837	1.66182826582895	11.819435847484	8.88902801048597e-29	1.78445955102102e-26	55.5377081189341
ANO1	1.50483537162936	2.45357654919549	11.8188792169422	8.93576753533066e-29	1.78675568179915e-26	55.532495666258
HID1	-0.852978065643238	5.47952715223684	-11.8008753041945	1.05868370306276e-28	2.1096711730623e-26	55.3639789185059
CAMK2G	0.793024678428183	3.0215888757782	11.7999094119466	1.06835313910355e-28	2.12169846030064e-26	55.3549423972984
LAPTM4A	0.617542388876691	7.24333199609398	11.7879442556286	1.19567604960918e-28	2.36650635622139e-26	55.2430367627543
TLCD1	-1.20484205411578	3.72399490944737	-11.7855924183664	1.22242321612379e-28	2.4112710918858e-26	55.2210487097118
NUDT19	-0.662371320508747	3.68138108903759	-11.785222159304	1.2266880216093e-28	2.41153648207751e-26	55.2175872770448
ME1	1.19740092730675	1.81382933329699	11.7831863915827	1.25040268694595e-28	2.44990811015815e-26	55.1985566764743
AC104667.3	-1.11428726421565	1.53128259456767	-11.7815968876775	1.26923543297945e-28	2.47848994064787e-26	55.1836991400591
SLC47A1	0.58740432587901	0.614586171703008	11.7719589483659	1.38962427468782e-28	2.69554792445839e-26	55.0936357454258
POLD2	-0.750666200097974	5.24718470598684	-11.7690484572154	1.42816492581751e-28	2.76113461999031e-26	55.0664466374389
COLCA2	0.691276166116708	1.23014083961842	11.76813390283	1.44049360918904e-28	2.77577888975976e-26	55.0579039032619
CACFD1	-0.824054497405248	4.23556334337594	-11.7640433241427	1.49694547221479e-28	2.87507089757254e-26	55.0196990958782
DBNDD1	-1.13490294375048	2.87071738817481	-11.7399669677599	1.87672250719499e-28	3.58092147149e-26	54.7949908026844
PGRMC1	0.813601856855368	6.03469029189286	11.7188500577118	2.28785864392664e-28	4.35117923918387e-26	54.5981260512296
CERS4	-0.991280891957903	5.31999716843045	-11.7178234556735	2.30998542700361e-28	4.37899737423571e-26	54.5885607516325
LYVE1	0.912150372878561	0.680957289112782	11.7124236898943	2.42992121655543e-28	4.59145016411075e-26	54.5382568944742
PPP1R3C	1.44462442509253	2.22121634420489	11.7098500108057	2.4892460779621e-28	4.68837454045074e-26	54.5142854753736
TMEM184A	-1.04914858299903	2.95185700635902	-11.6997970205416	2.73510368838341e-28	5.13295559738787e-26	54.4206809865661
PPP1R14B	-1.21724604411488	4.95685692816165	-11.6994941332365	2.74287452067244e-28	5.13295559738787e-26	54.4178615050056
EMX2OS	0.938386673835636	0.208552572740602	11.6883967038874	3.04324974329709e-28	5.67687612657787e-26	54.3145887458153
ENTPD6	-0.784630528625263	5.2550910212594	-11.6878097255088	3.06001858198155e-28	5.68997786452729e-26	54.3091279305285
SLC16A5	1.48781644719897	1.79219712005639	11.6850234675933	3.14087874665039e-28	5.82179325018019e-26	54.2832088427868
TMEM132A	-1.36821199712548	2.84044264647932	-11.6751098493215	3.44620291524929e-28	6.36751422824875e-26	54.191017268145
GSTP1	1.97031852203003	5.37401693759211	11.6680097751895	3.68284924026041e-28	6.76196599343033e-26	54.1250186256962
RAB11FIP2	0.817002311403199	2.27252760733835	11.6580237750828	4.04327771295034e-28	7.35435687931563e-26	54.0322340749979
FUT3	0.762157774167828	0.265680700058271	11.6542624146413	4.18795426346357e-28	7.54697795002616e-26	53.9972977207064
PDZRN4	1.21506555070629	1.5122835262782	11.6422719950818	4.68441319570582e-28	8.41565640792848e-26	53.8859725947693
B3GALT6	-0.866803637805115	3.86430197156203	-11.6393795002916	4.81268757798673e-28	8.59322292403399e-26	53.8591273741646
DUS1L	-1.01077012897572	4.85513665135526	-11.6321298487295	5.14974979916217e-28	9.1391623563429e-26	53.7918607961736
C12orf75	1.38060484669495	3.17754878673308	11.624125208858	5.54924441920667e-28	9.81829496679454e-26	53.7176178715088
CTC-296K1.3	1.81076134908479	2.5834006734718	11.6124406705383	6.1883548911679e-28	1.08831167780307e-25	53.6092984225205
FEZ1	0.809190562504217	1.23591139068985	11.6055252481827	6.60056156897023e-28	1.15731828326566e-25	53.5452207173309
C17orf70	-0.625006526959612	3.3633586797406	-11.6040320710653	6.69308894464412e-28	1.16653547525653e-25	53.5313880467546
RAB7B	0.960588439789285	1.2971418725094	11.6023186619108	6.80085389556772e-28	1.18179004881105e-25	53.5155164689418
C10orf99	0.587030377722107	0.167594187152256	11.5958356684615	7.22445148531029e-28	1.2479705587953e-25	53.4554761035609
VSNL1	0.919233224593329	0.653988993208647	11.5918216325989	7.49977708830909e-28	1.29170939485281e-25	53.4183112858628
RGS10	-1.20012409781461	5.84070168346993	-11.5772450541319	8.59028226730377e-28	1.47085281742248e-25	53.283415349117
CTTNBP2	0.641753095706859	0.693435804678571	11.5725393369992	8.97494531532857e-28	1.53222260855582e-25	53.2398888671391
EPCAM	-1.18908596674527	6.63274413657143	-11.5601090326414	1.00754311507485e-27	1.70514260463406e-25	53.1249630428921
MED21	0.60274127744685	3.0766035437688	11.5555849388033	1.05084349864534e-27	1.77328321836432e-25	53.083153313278
RNF180	0.725332712070722	1.61634798309586	11.5362705602677	1.2575018027196e-27	2.0858453907781e-25	52.904768188473
AKR1B1	1.56044289742745	2.83172054721992	11.5348128017041	1.27464831522654e-27	2.10829720059863e-25	52.8913117630152
DOK4	0.931240431587457	2.09928240828571	11.5261589989347	1.38133102357467e-27	2.27829871393938e-25	52.8114503283052
C15orf59	0.905432147534668	1.07979784517481	11.5189753364379	1.47660153245395e-27	2.42857277958842e-25	52.7451833300209
SLC26A6	-0.944142266569529	2.27354592804323	-11.5147861426404	1.53514661823143e-27	2.5177698201876e-25	52.7065507844879
ERGIC1	-0.867583300785018	5.91886660308083	-11.5130736547262	1.55973861598553e-27	2.55093721488927e-25	52.6907607291696
SLC39A2	1.8193299493807	0.703668317477444	11.5082621325886	1.63095069807393e-27	2.65254368825745e-25	52.6464034596367
LINC00675	0.988980154248908	0.464762021699248	11.5050118001064	1.6808773381374e-27	2.72614958727301e-25	52.6164450449211
C20orf194	0.82884165334401	1.73971508761278	11.4905614530201	1.92188956715803e-27	3.1084034946719e-25	52.4833172760645
TMEM37	0.942623688497407	1.09635679825188	11.4852875870008	2.01816147350107e-27	3.24612655518753e-25	52.4347553912736
COL17A1	1.85658905647466	2.05060593945113	11.4826605406413	2.06789138139982e-27	3.31697731004921e-25	52.4105704876865
ZNF185	1.53051772818242	2.98504646420113	11.4803409232184	2.11281364329935e-27	3.37974932031011e-25	52.3892185782964
RP11-611L7.2	0.596233702591128	0.798591178907895	11.479337001921	2.1325554779263e-27	3.40200865272357e-25	52.3799783605691
AHNAK2	1.07522999151628	1.19670055915414	11.4712203892006	2.29905223790009e-27	3.64768377756175e-25	52.3052898994397
ANO6	1.20940635710358	2.73572003788722	11.4691698214198	2.34312228822884e-27	3.70753065156687e-25	52.286425761444
METTL24	0.655566667281682	0.633101052900376	11.4685208688762	2.35724357406341e-27	3.71979406915785e-25	52.2804561646973
RBFOX3	1.15046659645762	1.0158323643797	11.4675842192984	2.37777453880784e-27	3.74207876003702e-25	52.2718404538493
MBNL1-AS1	0.777199080321185	1.09017462598308	11.4532884654724	2.71412957149951e-27	4.24852234024509e-25	52.1403945170899
KCNJ5	0.972858283031427	0.853788439932331	11.4456621257153	2.91250301553651e-27	4.51067144743051e-25	52.0703126501995
WWC3	0.801665256613139	2.89339739242293	11.4394776590356	3.08390651730991e-27	4.7634933816448e-25	52.0135014932916
B3GNT8	0.941875485250905	1.10429541026692	11.4377753623385	3.13282178190484e-27	4.82628140844532e-25	51.9978672722623
RIMS3	0.603478399166074	0.80443486556203	11.4372535021125	3.14797131226502e-27	4.8368579212952e-25	51.9930746887867
BOP1	-1.03878172918537	3.99466033408647	-11.4356055284317	3.1962916633428e-27	4.89821210886079e-25	51.9779411367706
AC061961.2	0.81750858110293	0.375390185992481	11.4349650419463	3.21526981508627e-27	4.91439682443565e-25	51.9720598233779
ARL4D	1.36921370709514	2.16577063102068	11.4336267790343	3.25528609723931e-27	4.96256891278099e-25	51.9597717699493
C16orf74	0.844671952549018	0.87084365193985	11.4298591154687	3.37062501524988e-27	5.12501778034882e-25	51.925181403544
FGF10	0.834852041715338	0.680541390343985	11.4261783749566	3.48722536968319e-27	5.28853578336864e-25	51.8913957195607
CAV1	1.65045112739439	3.94526082145113	11.4248305351122	3.53091889456656e-27	5.34092646365435e-25	51.8790254823133
ANO5	0.901232742261421	0.938414199862782	11.4195649365454	3.70689655344475e-27	5.59262452366869e-25	51.8307072035395
CAMKK2	-1.46777708725043	5.4142987082406	-11.4088778714962	4.09132033658035e-27	6.15669898175043e-25	51.7326818140756
ST5	0.986691432428675	2.03900862027068	11.4065188187867	4.18137986859104e-27	6.27604695083355e-25	51.7110512692382
CHP2	1.07966816967449	0.657394944129699	11.4016517754312	4.37346100000067e-27	6.53077410248182e-25	51.6664331058945
ACTC1	2.34625455422657	1.84212312363158	11.3995787238006	4.45791645223193e-27	6.63990734429759e-25	51.6474321038411
PENK	1.33989557038164	0.878699888105263	11.3874703213786	4.98462086368376e-27	7.36802679412414e-25	51.5364917866555
SLCO3A1	0.720537698591779	0.97274737262218	11.3794134955512	5.36891871612916e-27	7.91603679491499e-25	51.4627127039123
TTLL12	-0.851549024335471	4.86285347976504	-11.36904530383	5.9071082779744e-27	8.68761539108543e-25	51.3678143316153
SOX15	1.09336500133716	1.55260116681579	11.3628407827657	6.25448364300231e-27	9.17539036341648e-25	51.3110505064555
LRRC56	-0.879072374914848	2.26027332684962	-11.3488946380507	7.11120464989653e-27	1.04060628043486e-24	51.1835290508131
RP11-284F21.11	0.756582934195872	0.67810829231391	11.3333105664459	8.20719168968509e-27	1.18612203263773e-24	51.0411434961265
MCC	1.08023672783009	1.68604120551128	11.3275537467068	8.65321753717959e-27	1.24442219788991e-24	50.9885758637054
EMX2	1.12058684627769	0.252518677575188	11.3236308453345	8.97088109460597e-27	1.28693571123036e-24	50.9527637484289
ZNF663P	0.671617172623006	0.781061620058271	11.3139141399942	9.80851984836029e-27	1.40365207937797e-24	50.8640926832407
FOXP4-AS1	-0.910760003845424	1.24746762669925	-11.309372174342	1.02262996577134e-26	1.45986053328829e-24	50.8226603292017
AC006042.6	-1.17287900559056	2.40574693714662	-11.3047878679563	1.06659126929996e-26	1.51890401074674e-24	50.7808520483535
AMACR	-2.55788442719401	4.09359316183459	-11.3018755404786	1.09548988343272e-26	1.55626199085125e-24	50.7542973818464
SYNE4	-0.9241207266606	3.88261467565601	-11.2947223301091	1.16981700988574e-26	1.64980931778258e-24	50.6890920146986
ACSS1	-0.811064613511601	4.15091392020865	-11.2897171970332	1.22478479805068e-26	1.71645941299375e-24	50.6434825525619
SPTBN2	-1.07534203359644	4.32946652220677	-11.2896183841443	1.22589544799081e-26	1.71645941299375e-24	50.6425822409885
CYP4F22	1.09005256279348	0.570375023990601	11.2792520690962	1.34815157378151e-26	1.87862830401864e-24	50.5481586884714
TMEM246	1.14850848001019	1.44121139714662	11.2785776124134	1.35651329558687e-26	1.88577956641501e-24	50.5420171127642
HN1L	-0.678262536054595	5.81445065073872	-11.2636544685118	1.55530502992606e-26	2.15188613228182e-24	50.4061851759275
AL031587.1	1.08638601013268	2.82720366991917	11.2547747798813	1.68706900431707e-26	2.32867371052153e-24	50.3254137413654
KATNAL1	0.608202075957807	1.11425520021241	11.252820895766	1.71752001843827e-26	2.36511418199423e-24	50.307646068934
MAMDC2	0.971859078460109	1.19624217846805	11.2524225685997	1.72379462449463e-26	2.36816933506748e-24	50.3040241078166
HIF3A	0.717458410099138	0.61733794943985	11.2504365563281	1.75542077489967e-26	2.40595663812365e-24	50.2859666122318
FAM107A	1.59408553373234	2.90979335639098	11.2482366063305	1.79112754943775e-26	2.44342439787435e-24	50.2659662086459
VARS	-0.624126934588573	3.91377779348872	-11.2442360327905	1.85792011029027e-26	2.52863360092116e-24	50.2296019580617
EID3	0.669887008096569	1.03523677943797	11.2432112958935	1.87542356438223e-26	2.54061150008318e-24	50.2202886255689
PGR	0.66677764022551	0.683517174947368	11.2347625394671	2.02612610608027e-26	2.73841261471548e-24	50.1435219046674
FERMT2	1.14252535731262	2.80021470810526	11.2328007913929	2.06280595015645e-26	2.78154852221211e-24	50.1257022337852
VAV2	-0.71914185921557	3.49408827539662	-11.222491827685	2.26668568777998e-26	3.04241327017034e-24	50.0320915508264
CREB3L4	-1.08716842254548	6.60009090594925	-11.2098339420827	2.54460272191833e-26	3.3998105062848e-24	49.9172238803244
NUP210	-1.05786953250492	3.28987214865789	-11.208499305401	2.57581145238303e-26	3.43365075959562e-24	49.9051169883656
SLC8A1	0.913799665355467	1.09419946424624	11.1965743220608	2.87210206401204e-26	3.78540458716639e-24	49.7969813437824
UNC5B	1.31764710380836	2.15268166974248	11.1859658329873	3.16402509677527e-26	4.15141423203185e-24	49.7008433971499
NDRG2	1.18574363986363	3.79400370386278	11.1739087339352	3.53176207117681e-26	4.60287928682591e-24	49.5916460179926
ITGB3	0.603653675096366	0.596925898693609	11.1655702626458	3.81063488656062e-26	4.94425642492477e-24	49.5161697049845
G0S2	1.41584061883514	2.60519178898684	11.1557883729581	4.16579314124663e-26	5.38115407384883e-24	49.4276726510871
SLITRK6	1.19537522716285	1.20754697287218	11.1505160743589	4.3706712033462e-26	5.62093347025935e-24	49.379993937868
SNCG	1.77133287722147	3.08131172443609	11.1499711412989	4.39240979590675e-26	5.63647540117818e-24	49.3750667687005
ARVCF	-0.727644417687543	3.04526660284023	-11.1400088360586	4.80931783841444e-26	6.13434798956112e-24	49.2850160393325
ALDH1A2	1.19248142002686	1.65070504728383	11.1399495615704	4.81191254768869e-26	6.13434798956112e-24	49.2844803980313
DLX1	-2.47178541726775	2.70258291106955	-11.1308955252924	5.22503731766517e-26	6.61766277367714e-24	49.2026832444167
MR1	0.889164092636375	1.57989168494549	11.1226588216555	5.63140225734995e-26	7.10152664362616e-24	49.1283060255833
CYP2T1P	0.848524521131099	1.13641333640414	11.1141992103187	6.08147293813577e-26	7.65256380256321e-24	49.0519515795235
CALM1	0.771061971627682	5.29643677684774	11.110022574276	6.31668666002554e-26	7.93144911868626e-24	49.01426757529
ID4	1.710966097706	3.11447432946992	11.1008573122465	6.8650118053184e-26	8.59172319065736e-24	48.9316042230257
B3GNT9	1.08479357198218	2.21807821478008	11.0864293890911	7.82554928090624e-26	9.70085660009072e-24	48.8015619663266
FAT2	0.866280450137947	0.656486021582707	11.0849489153676	7.93136939699078e-26	9.79046226177802e-24	48.7882240726158
NAV2	0.79029374784766	0.968903556975564	11.080470924681	8.26017831735262e-26	1.01108392330245e-23	48.7478876906181
TOR2A	-0.588633192935556	2.59252704405639	-11.0788703244718	8.38096461382606e-26	1.02372255419971e-23	48.7334724356555
MFSD2A	1.24960599413126	0.551309189657895	11.0734030437008	8.80693578516928e-26	1.06904482263759e-23	48.6842430527801
KITLG	1.10043641501141	2.17681762301692	11.067806337314	9.26528201544961e-26	1.12002488827341e-23	48.6338639865751
FBXO17	1.02681342779866	1.41574052813722	11.0638652866879	9.60218771149853e-26	1.15596481218817e-23	48.5983979420346
Z83851.4	-0.683148709484491	1.99514890631579	-11.0622776581858	9.74132368654679e-26	1.1703017820708e-23	48.5841128892106
PVRL2	-0.763778270404472	6.01092042509023	-11.0601550495696	9.93047921393135e-26	1.19057677590105e-23	48.5650162307284
BHMT2	0.972810772372303	1.32736861372368	11.0561776651883	1.02948055350142e-25	1.22920820198951e-23	48.5292387155957
ZNF516	1.00040165446969	1.66336095710526	11.0544869635181	1.04536682918661e-25	1.24351666631457e-23	48.5140328898509
TP63	1.76511181602213	1.90271637353195	11.0544492798469	1.04572367677814e-25	1.24351666631457e-23	48.5136939871667
TCF7L1	1.00504741076275	2.03648438839286	11.0384004953967	1.20924868763421e-25	1.42923892965382e-23	48.3694272509694
MYLK	2.03229709519619	4.45325679582331	11.0354220444659	1.24228082678153e-25	1.46531415420794e-23	48.3426676073234
ZNF204P	1.16970977235155	1.76203821189474	11.0334380609974	1.2647800240608e-25	1.48884498517819e-23	48.3248451831868
NCLN	-0.633356947234768	4.47540641633083	-11.0277555719152	1.3314877362209e-25	1.5642167898336e-23	48.2738096323527
TPM1	1.31409143748126	5.18469333098684	11.0274270906163	1.33544900456554e-25	1.56572010099534e-23	48.2708599809635
GPM6A	0.851879944893196	0.64488921418609	11.0072602628361	1.60246737042345e-25	1.86381000710984e-23	48.0898742131224
GPR87	1.43953386393115	1.43511900505075	11.0052417591794	1.6319530040329e-25	1.89433081603318e-23	48.0717707411952
ZMYND19	-0.698064053522649	3.48854637547368	-11.0046639000754	1.64049301803763e-25	1.90046559214609e-23	48.0665884462584
ST6GALNAC2	0.818980114119642	0.973275858265038	11.0040533413206	1.64956454954478e-25	1.90541800718184e-23	48.0611130834312
SAPCD2	-1.04645992832107	3.03870627633835	-11.0019987125568	1.68045945015716e-25	1.93524627053897e-23	48.0426890050373
PDCD2L	-0.614722758504017	2.54486393422932	-10.9957919987273	1.77732391408609e-25	2.04128169269626e-23	47.9870458571692
VPS37C	-0.621992381036573	4.2940422657594	-10.9841977429657	1.97337162799684e-25	2.2547798286468e-23	47.8831563095626
ANGPTL1	1.07384801185671	1.00972174901692	10.9799906154199	2.04970301172357e-25	2.33742206534188e-23	47.8454756738021
MAL	1.16182084321385	1.00861470086278	10.9711592138987	2.21961005093378e-25	2.51643440861885e-23	47.7664078371785
PLP2	1.22992742215726	4.87683122655639	10.9681508564993	2.28062657261732e-25	2.58059968401952e-23	47.739483060254
PLA2G4A	1.1458585040452	1.95814799396429	10.9659825518767	2.3256357897786e-25	2.62643901078923e-23	47.7200796342953
STK26	1.05194046689955	2.74011207784398	10.9579211799276	2.50085065617767e-25	2.81343289522631e-23	47.6479623433433
FAM83H	-0.904115863296122	4.14475631494549	-10.9524728648519	2.62663800642518e-25	2.93796002454305e-23	47.5992404811089
LRIG1	-1.0636231056401	5.27183378231391	-10.9367513174469	3.02595502837109e-25	3.35886760915404e-23	47.4587354000845
MECOM	0.884761645508701	1.20371275908647	10.9294202849233	3.23224307868092e-25	3.58104319990404e-23	47.3932607952793
DMD	1.0283733865266	1.35239557728571	10.9269500567911	3.30485385946672e-25	3.65455496766446e-23	47.3712050496694
ACSS3	0.605391547844726	0.730262998253759	10.925408091627	3.35099826882575e-25	3.69857723859979e-23	47.357439015757
GJB5	1.28572906610036	1.1339966627218	10.9110768631986	3.81169254952004e-25	4.18333257309825e-23	47.2295544711312
PARVA	0.727906949066805	3.76549831428195	10.90869905026	3.89399649020943e-25	4.25765492647675e-23	47.2083463627745
RP11-64B16.2	1.10198926329204	1.36879195987406	10.8816432140833	4.96447505694123e-25	5.33813637476294e-23	46.9672372147242
SEC23A	0.8778390074694	2.38919084945865	10.8760006862201	5.22216309041794e-25	5.60489772721015e-23	46.9170014800598
CRYAB	1.77078277393277	3.84850849721992	10.8730730358669	5.36105871235224e-25	5.74341532180019e-23	46.8909429683364
SRM	-0.86624029066463	5.30239580248496	-10.8665267747476	5.68505299424763e-25	6.0682484309897e-23	46.832691950488
HSPB8	2.06286861932366	4.47142883270865	10.863345040651	5.84948002461032e-25	6.22101257189294e-23	46.8043877723764
NT5E	1.04210647059585	1.7816555068703	10.8567592799783	6.20498494527809e-25	6.58709919999912e-23	46.7458186838286
FGFRL1	-1.30639701526657	4.14424995490226	-10.8461456838094	6.82362527137568e-25	7.19153445342621e-23	46.6514764377159
CDC42EP4	0.849398895439399	3.85111435075188	10.8427410827143	7.03476776269775e-25	7.40070243893034e-23	46.621226027303
ARHGEF40	0.892680954989072	2.05961303694173	10.8266083350213	8.12693856042888e-25	8.51898674556124e-23	46.4779663340174
GLIS1	0.992717023381513	1.13270068075188	10.8240180246277	8.31735361505294e-25	8.68739401649545e-23	46.454976905805
S100A14	1.86864157033541	2.00549086189098	10.818704962573	8.72190056276963e-25	9.09367157425768e-23	46.4078335933276
CCDC8	1.2035610044114	1.89964915223308	10.8121410461881	9.24877822705887e-25	9.60798107202284e-23	46.3496117299558
RAB38	0.784398270083035	0.965098362268797	10.8040314529349	9.94357990398183e-25	1.02394320961867e-22	46.277710893913
RP11-279F6.1	-1.63107672280535	3.00764345903383	-10.7971937992577	1.05695302913731e-24	1.08267221951298e-22	46.2171140483449
SEC16A	-0.797123169895611	4.96059461542669	-10.7956159124806	1.07194484275839e-24	1.09610584122827e-22	46.2031339388271
ARHGAP23	1.11797792678301	1.92837361729699	10.7915727824129	1.11133061144732e-24	1.13439266452053e-22	46.1673176864208
RCBTB2	0.748722444687814	2.57046331004699	10.782718997423	1.20267152315963e-24	1.22132598168363e-22	46.0889160087744
FGFR2	1.48410560451004	2.18072420445865	10.7827096384743	1.20277191749548e-24	1.22132598168363e-22	46.088833155583
SLC25A33	-0.761529231749463	2.81864414017669	-10.7759918163953	1.27702547651553e-24	1.28999457607807e-22	46.0293732904797
DVL1	-0.696561506274398	4.77030847429135	-10.7725686230404	1.31659668280949e-24	1.32767064799996e-22	45.9990835198721
AC004967.7	-0.789976142073505	2.7658636230282	-10.7554659793003	1.53330211430434e-24	1.53559023238229e-22	45.8478449669541
RBP1	1.17949222546806	1.7595557456109	10.7540570294068	1.55266023374894e-24	1.55231460732704e-22	45.8353925054044
NEURL1B	0.998825455271326	2.48068848761842	10.7527333707302	1.57106762956629e-24	1.56803291773482e-22	45.8236948112178
MYZAP	1.03544654762411	1.53675888569737	10.7434498275201	1.70640571063157e-24	1.69730681817113e-22	45.7416784535551
MAP1A	0.973784536773591	1.34087203705451	10.7374576465713	1.7998486147269e-24	1.78720682088536e-22	45.6887641168077
B3GALT2	0.856065414041578	0.860959485229323	10.7322745480834	1.88476345838391e-24	1.86637426527521e-22	45.6430097373507
KAT2A	-0.896176141394612	4.19882417918985	-10.7322026357578	1.88596916524632e-24	1.86637426527521e-22	45.6423750231675
PTRHD1	-0.877971496559467	4.19978413041353	-10.7277079215875	1.96286959302121e-24	1.93264868343557e-22	45.6027091033033
CPLX1	-0.901529645556239	1.82846199627068	-10.7269425939379	1.97627053064789e-24	1.94256746587438e-22	45.5959561400028
PLEKHG3	0.706712286219883	1.69729570333835	10.7055086963811	2.39083403075297e-24	2.34217494217405e-22	45.4069574621909
PGF	0.812834812699235	0.884266618934211	10.6974216957121	2.56877615191691e-24	2.49971888636621e-22	45.3357116197871
JAZF1	1.14884405538779	2.4459835059812	10.6953599388908	2.6162083836357e-24	2.54163991506385e-22	45.3175532568858
AF131217.1	1.16539964934625	1.15344857157331	10.6878105621306	2.79743264192187e-24	2.71318437979888e-22	45.2510834425999
TNK2	-0.79335660286438	3.14146730220677	-10.6795002951475	3.01136688271858e-24	2.91100460565049e-22	45.1779492640695
KCNJ3	1.16219927244678	0.742252138894737	10.6709385246999	3.2487769037563e-24	3.13531135668792e-22	45.1026401671294
C1orf186	0.667485739635155	0.369840585522556	10.6641221655731	3.45100601275775e-24	3.32498165126876e-22	45.0427115710958
PLCL1	0.991263415554195	1.10715784836842	10.6627442810747	3.49337992656407e-24	3.3602631593459e-22	45.0306003873926
CAMSAP3	-0.731276665055944	3.87013881067105	-10.6599108870984	3.58214582369884e-24	3.43997941132079e-22	45.0056989007706
RP11-6O2.3	0.707928312887814	0.774493818577068	10.6556860991767	3.71867919841885e-24	3.56523025218524e-22	44.9685769996705
FAM83H-AS1	-1.17671778125903	3.64977230117857	-10.6500969374798	3.90727801155202e-24	3.73378463601453e-22	44.9194814026669
ZDHHC9	-0.789793936573282	4.3525708538515	-10.6471094373555	4.01195273204259e-24	3.82754712689168e-22	44.8932458264561
CTF1	1.24442619778052	2.24400900764286	10.6429657840743	4.16176198492401e-24	3.96399342599932e-22	44.8568650556537
TPRN	-0.93754536854026	3.08232762696053	-10.6373180043895	4.37493669195651e-24	4.14674397131924e-22	44.8072930132944
NME1	-0.886587518404641	3.78899657153383	-10.6349226173119	4.46859358110092e-24	4.22865110890987e-22	44.7862732232285
SGCB	0.964368024723202	3.03303501571617	10.6308145542211	4.6338731529647e-24	4.37088775092327e-22	44.7502316541005
MGAT4B	-0.652323537141383	4.02202211596429	-10.6203366960848	5.08343640073705e-24	4.76415090096042e-22	44.6583463968612
MUC15	0.796523525520402	0.533045240949248	10.6100694681968	5.56593247155168e-24	5.18735220802944e-22	44.5683653100593
GSTM5	1.02173498931307	1.31195541185526	10.6099757936431	5.57053767865185e-24	5.18735220802944e-22	44.5675446146616
FRMD3	0.633550255199868	0.696438763616541	10.603534036716	5.89647410866205e-24	5.47340912213754e-22	44.5111188072805
KIAA1161	0.750054706163749	1.22336087281767	10.6014579534388	6.00550173494036e-24	5.55694500472208e-22	44.4929383470297
NCAM1	1.00897272999241	0.866128260857143	10.6009527345201	6.03233532190827e-24	5.57294244367497e-22	44.4885144466232
CLIP4	0.848313168169131	1.68841931114474	10.597805195018	6.20221255802854e-24	5.72083072078376e-22	44.4609564096765
LPAR1	1.0125239887307	2.12858375515977	10.5943983803579	6.3914410196803e-24	5.88607360908633e-22	44.4311343065682
AP006748.1	-1.99471911134822	2.32798763921241	-10.5895303648247	6.6718218511426e-24	6.12496324563936e-22	44.3885321691209
SCARB1	-0.682621345541162	3.25765637915414	-10.5838891099477	7.01204978213606e-24	6.42719859701065e-22	44.3391790139924
SLC18A2	0.999354683413761	0.580056563321429	10.5793559633137	7.29788921971676e-24	6.66993333316926e-22	44.2995326759398
SRD5A2	1.50248382185728	1.91698778383647	10.57238756192	7.76000802421363e-24	7.06838671622092e-22	44.2386094762372
ANP32E	0.993301700948997	2.70057458482707	10.5704273561704	7.89516074117398e-24	7.18029205911098e-22	44.2214765424777
MEX3D	-0.742055777201463	3.46511248187782	-10.5647316907911	8.30127587413633e-24	7.51452084439067e-22	44.1717060405625
CACHD1	0.932951770164727	1.4591789532688	10.560741420946	8.59808531000039e-24	7.771151811068e-22	44.1368482370075
BDH1	-0.741121389057239	2.75222146214474	-10.5594987603778	8.69265308526026e-24	7.84448123167064e-22	44.1259944799431
FBXO30	0.595872136556682	1.48886940055639	10.5432804642193	1.00258471041406e-23	8.93708602854137e-22	43.9844156301133
RP11-329L6.2	-1.51008152239432	2.34730233551316	-10.5427639352083	1.00714892842511e-23	8.96408604938369e-22	43.9799088857999
RCC1	-0.80204069075179	3.29609145704511	-10.5425296610529	1.00922584737244e-23	8.96889947496721e-22	43.9778648783258
CTD-3157E16.1	1.21968796272173	2.44149413724624	10.529506865207	1.13162157797267e-23	9.98066300197738e-22	43.8642895952875
RGS7BP	0.771026916828053	0.797134329738722	10.5154067829409	1.28080297949555e-23	1.12623860788866e-21	43.7414225475769
C1orf233	-1.25763162440394	2.07650767018609	-10.5151362388664	1.28384856542324e-23	1.12721904044161e-21	43.7390661007247
GRAMD1A	-0.660581140463008	4.16259377899624	-10.5149218345847	1.28626727823812e-23	1.12764696057792e-21	43.7371986613154
C3orf70	0.96399637595161	1.50173288654323	10.5032723164947	1.42471927825176e-23	1.24715269114371e-21	43.6357700439996
RHPN1	-1.23815372459652	2.89303629826128	-10.4983624592343	1.48741480437948e-23	1.30008515244468e-21	43.5930435638696
EZH2	-0.695809877641844	1.28036005306767	-10.4981526825735	1.49015369457995e-23	1.30053219380329e-21	43.5912183405667
KLF16	-0.798687123244676	2.90409719560338	-10.4957664711482	1.52166331513628e-23	1.32407385962536e-21	43.5704580921449
LINC00992	-1.16425789515805	1.91406439382331	-10.4860632896332	1.65675388045276e-23	1.43733861542341e-21	43.4860714536267
ST14	-0.731180874500026	6.05377094778947	-10.4777898130569	1.78130123225653e-23	1.53928398353166e-21	43.4141591396438
SNX7	0.985926165321956	2.4872258639718	10.4693508123416	1.91791854143314e-23	1.64921222207153e-21	43.3408465159796
RP11-867G23.10	0.96096434192336	1.03255562653759	10.4621885148011	2.04199543937661e-23	1.75074871833895e-21	43.2786555309455
SNHG20	-0.630946156511113	1.80737205179323	-10.4500563236545	2.27061344394604e-23	1.93222228469461e-21	43.17337431486
C16orf45	1.04556334697411	2.64024575436466	10.4499103148556	2.27351415483789e-23	1.93222228469461e-21	43.1721077634178
RP11-160O5.1	0.742619585013368	1.32758778226128	10.4496312867938	2.27906775656291e-23	1.93412687648894e-21	43.1696873704993
GPR160	-1.13740433069138	4.29548364452256	-10.4488377432141	2.29493569596093e-23	1.94194797797204e-21	43.1628041116706
EIF2AK1	-0.597730403690523	5.52709280181955	-10.4426625904468	2.42222293448703e-23	2.04669074494782e-21	43.1092521169921
PJA1	0.718999575436339	3.2739497307688	10.4362357096113	2.56214633221589e-23	2.15867298555684e-21	43.0535392404857
RRP12	-0.604792126250057	2.61416344577444	-10.4346080402796	2.59883888665298e-23	2.1770216079628e-21	43.0394330061181
SEMG1	3.42514117052929	0.900696386018797	10.4335919428651	2.62200881402603e-23	2.19014633225376e-21	43.0306277093327
ENTPD3	0.82129645241001	1.13522131162782	10.4248296463998	2.83051758997385e-23	2.36093472179719e-21	42.9547188633723
CTD-2583A14.11	-0.688576776105138	2.46146661746053	-10.424179530802	2.84662827568906e-23	2.37098552257713e-21	42.9490885086449
CRNDE	-0.988465668280144	2.79032847221805	-10.4218560615673	2.90495454105628e-23	2.41611938445374e-21	42.9289678945769
MAT2B	0.626915059370375	3.51775246678008	10.4206688492476	2.93521375377479e-23	2.43781401766214e-21	42.9186880999496
HCG11	0.864899124565772	1.51429372133647	10.4165140808846	3.04359397496948e-23	2.5206570413694e-21	42.8827190147916
DNAJB5	1.11372670609167	2.16956795444925	10.4064392397978	3.32318554000176e-23	2.74054850457744e-21	42.7955374004375
CCDC69	1.18290465342761	2.73110801374624	10.4018056431314	3.46019591534296e-23	2.84149731236469e-21	42.7554597525389
NMRAL1	-0.740627603438961	4.61030708686278	-10.4014508312483	3.47091559349206e-23	2.84629703310704e-21	42.7523913428498
AC084357.1	0.915654702800496	0.96591651975	10.3995208904907	3.52980358472551e-23	2.89052793690559e-21	42.7357024456476
MSI1	-0.84450687651397	2.61858262302256	-10.3919929426922	3.76913731534037e-23	3.07788280322767e-21	42.6706251228795
LRRN3	0.695917254957441	0.465819179934211	10.3880366002689	3.90130954090705e-23	3.17810772721183e-21	42.6364359764968
AQP2	1.37589401705401	0.194628066225564	10.387993988172	3.90275787488805e-23	3.17810772721183e-21	42.6360677864928
PLCD1	0.585972873038148	2.36968808264474	10.3784404207457	4.24132345161159e-23	3.43464843785362e-21	42.5535453829757
AJUBA	0.942136957963143	1.73759436466541	10.3770307895789	4.29368854012443e-23	3.47223812731642e-21	42.5413734383899
LDB3	1.54209776723138	1.84080315052068	10.3687862610045	4.61306763839131e-23	3.72535518952633e-21	42.4702051592821
CPA6	1.24829962885573	1.08511396396241	10.3682055364372	4.6364331718214e-23	3.73735091072549e-21	42.4651936515227
CAPN6	1.36315153191855	1.30538243023684	10.3615635904626	4.91217662032439e-23	3.93966011443517e-21	42.4078885527847
CSRP1	1.47847724857498	6.04080882060338	10.358677982992	5.03699047368342e-23	4.0342217117552e-21	42.3829998185383
RAC3	-1.15779769345392	4.10124630197368	-10.3566072182826	5.12849480347348e-23	4.10188254918365e-21	42.3651420411485
FILIP1	0.632377768045819	0.572334123	10.3506252312324	5.4022045640556e-23	4.30899614592233e-21	42.3135681269374
CHRDL1	1.97419690704329	3.80985906425376	10.3500959968852	5.42710719872147e-23	4.3229537245805e-21	42.3090062662723
FOLR1	0.915927555538785	0.653098044770677	10.3474231773983	5.55462616079945e-23	4.41850078543049e-21	42.2859696318282
PRAC1	-2.02542295247126	7.6439407647594	-10.3466158550489	5.59372486780284e-23	4.43564022879442e-21	42.2790122169833
MEIS1	0.818583971793932	1.35738416087406	10.3465081109198	5.59896355116975e-23	4.43564022879442e-21	42.2780837172361
SCPEP1	0.873765448184249	4.30480051726316	10.3445922842299	5.69293149504787e-23	4.50397278050623e-21	42.2615748910184
VWA5A	1.0040022641141	1.79251275841165	10.3417435766337	5.83555797281158e-23	4.60433409943986e-21	42.2370311116803
KCNAB1	1.12193225956748	1.4496176386203	10.3366549887358	6.09921231864268e-23	4.80586652697153e-21	42.1932002363959
RPS2	-0.888173485389641	8.93642845184023	-10.3305400342423	6.43173176206123e-23	5.05423314120416e-21	42.14054765054
CYP3A5	1.19018913354087	0.915966457148496	10.3260627545926	6.68655235696257e-23	5.24741575895126e-21	42.1020093372623
ARFIP2	-0.630463278428858	4.89393122163534	-10.316259547403	7.28002399707169e-23	5.68260375824899e-21	42.01766675314
AC009299.5	0.647929962898411	0.818655448731203	10.299495018618	8.41851163351804e-23	6.54502847864471e-21	41.8735555474383
TES	0.921302007402137	4.09667728283835	10.2969304479064	8.60761067245687e-23	6.66541862510264e-21	41.8515237616193
CLDN3	-1.33102434068151	7.4809264809812	-10.2954706640116	8.71712503653466e-23	6.74128184779005e-21	41.8389846426314
FXYD6	1.30193412547091	2.17419475553195	10.2887214665952	9.2417102191378e-23	7.12808103784411e-21	41.7810264104739
REPIN1	-0.596495362141994	4.96527250801316	-10.2868621588359	9.39165263130404e-23	7.23417443514444e-21	41.76506419662
LY6G6D	0.658653854062084	0.411953142843985	10.2716555057674	1.07121688016541e-22	8.22962368187075e-21	41.6345868908867
PCA3	-3.58349151843856	5.07934048589474	-10.2694917758731	1.09144698023891e-22	8.3740229744033e-21	41.6160319625149
WIF1	1.56702613200583	1.14221206656955	10.2584075466137	1.20118158283708e-22	9.19179411233398e-21	41.521020827339
GPR161	0.840120775981776	1.41347609060338	10.2387487722254	1.42340449876805e-22	1.08355043636988e-20	41.3526797458982
SLC43A1	-1.50796752842718	4.40269761623496	-10.2357555665453	1.46064494504679e-22	1.11045151570894e-20	41.3270674337064
ACSF2	1.09030131975076	1.76285817819173	10.2242207911668	1.61342388292761e-22	1.22341532795447e-20	41.2284134073471
SVIL	1.25502668531058	3.79013380798872	10.2204201990135	1.66715792990505e-22	1.26252075296195e-20	41.1959242347431
DBNDD2	0.595939550510823	0.865364723806391	10.2170503648974	1.71628532129845e-22	1.29804081677011e-20	41.1671241522945
PEAK1	0.659892681276668	0.928424139890977	10.2160202840387	1.73158722363369e-22	1.30791957601941e-20	41.1583219003084
IMPDH2	-0.889886095559834	6.51404735117669	-10.2157500588918	1.73562380350515e-22	1.30927476763895e-20	41.1560128696535
KIT	0.958532307335044	1.23154472609023	10.2130189135305	1.77694911821254e-22	1.33871907309775e-20	41.1326779697721
LPPR2	-0.692987139416135	4.59576868466729	-10.2079285443696	1.85659579376568e-22	1.3915411888395e-20	41.0891970433969
CBX7	0.779241105692953	3.32188881744737	10.2030681716279	1.93594742011395e-22	1.44544964217638e-20	41.0476942838505
POPDC2	1.23854823268362	2.48463249234962	10.1961059303417	2.05551282685652e-22	1.5308064722152e-20	40.9882667845254
DNAJB4	1.04308661209755	2.08033059049812	10.1944429234644	2.08513998308329e-22	1.55089258843674e-20	40.9740759144699
RRP9	-0.60715560515255	4.18156639988534	-10.1854675781037	2.25250943391601e-22	1.6647755483298e-20	40.8975138231586
SH3PXD2B	0.881926209895515	2.03656035503571	10.1832972639274	2.29494294141413e-22	1.69399283843675e-20	40.8790072730285
MFSD12	-0.716922520477816	3.45933431485526	-10.1751747866829	2.46091224489402e-22	1.80509149802295e-20	40.8097694073327
ALAD	0.866735038384442	3.53668644826504	10.1732881393356	2.50113663070561e-22	1.82999830146627e-20	40.7936925128026
SFXN4	-0.710637894631825	4.3273952109906	-10.167723422916	2.62361982467232e-22	1.91481613378929e-20	40.7462849779687
GPM6B	0.926950683116911	1.96730679413722	10.167427492294	2.63029763153622e-22	1.91729323111742e-20	40.7437643429545
PPP1R14BP3	-1.14421398161128	4.26297420426692	-10.166766232241	2.64528028373328e-22	1.92581022352039e-20	40.7381321363707
KLHL13	0.612449177401123	1.00614734935902	10.1622335882202	2.75028493292252e-22	1.99727470620083e-20	40.6995325046194
RASL12	1.53242382476772	3.43657353462594	10.1573441498358	2.86819664892186e-22	2.0751598233036e-20	40.6579074457128
TINAGL1	1.14871873162871	2.83088489179699	10.1435564767272	3.22840470008614e-22	2.32296266023358e-20	40.540602161101
RHOBTB2	0.635364606963961	2.00056699677632	10.1434775119891	3.23059187851691e-22	2.32296266023358e-20	40.5399306400628
FAM162B	0.773589369799925	1.12687568974812	10.1356604468151	3.45454996379401e-22	2.47789691321917e-20	40.4734712978313
PRNP	0.829092871200019	5.41139288188722	10.132279101069	3.55613671703554e-22	2.54451169727395e-20	40.4447343976115
MSRB3	1.42863246882711	3.31917830732707	10.127362166282	3.70916953887357e-22	2.65076232394383e-20	40.402958609006
NDP	1.09366737201357	1.16165150027256	10.1252778841752	3.7759959503189e-22	2.69193010441111e-20	40.385254042827
KRT18	-0.849532678532526	7.80676146378008	-10.1207772548889	3.92439849169889e-22	2.79431530164419e-20	40.3470326437457
SLC16A4	0.612200670276994	1.0694877074906	10.1193380200004	3.97306598145221e-22	2.8255225756279e-20	40.3348124280364
SLC12A8	-0.733747617884682	2.25629359305075	-10.1185669047555	3.99938705288403e-22	2.84078116614039e-20	40.3282655475262
PDGFD	0.981882686691893	1.99547256347932	10.1160813977502	4.08541026169105e-22	2.89835782441501e-20	40.3071655280563
MEIS2	1.13236129136639	1.89718039634774	10.1152364709073	4.11506931799887e-22	2.91585621686893e-20	40.29999355536
TBC1D1	0.842993469037621	2.54016949133459	10.1140155837675	4.15830335927801e-22	2.94291949379594e-20	40.2896310434221
MXRA7	1.16578195314434	3.12102540437594	10.1080208019663	4.37721958826042e-22	3.08290374064851e-20	40.2387614709786
HOXC4	-1.14685879649668	1.44436077069173	-10.1065782399127	4.43158346450496e-22	3.11743209327772e-20	40.2265234522833
PHLDB3	-0.704802284029681	3.18643438061654	-10.1049134662741	4.49515478169909e-22	3.15455050768107e-20	40.2124017643028
METTL7A	1.11071572479319	4.35866644506391	10.1029976143856	4.5694344965012e-22	3.20282799456442e-20	40.1961522169653
FOLH1	-2.21542596225475	6.38090287125752	-10.0948141412745	4.90067411889637e-22	3.42267535622012e-20	40.126766514576
CRYZ	0.782005430884261	3.02021159449248	10.0874391326931	5.21954507442678e-22	3.62801878881615e-20	40.0642682232211
NOP16	-0.706606302377325	2.80752914584586	-10.0866224439948	5.25609828569389e-22	3.6490821713057e-20	40.0573492337085
KCNMB1	1.4304194975546	2.62876667895489	10.0842468547955	5.36387490946405e-22	3.7194841370413e-20	40.0372253926937
PALLD	1.38165888932725	4.30017798050188	10.0830863133424	5.41732132088956e-22	3.75208944202584e-20	40.0273955046996
FAM167A	0.892095382794055	0.648828606828947	10.0825920611769	5.44024325969856e-22	3.76350098582962e-20	40.0232093783869
CERK	0.914987759138352	2.06860223765226	10.0789689587047	5.61123647297319e-22	3.87719838991107e-20	39.9925273389062
TMEM238	-1.27648046127121	3.11161009158647	-10.0756073035666	5.77465586577542e-22	3.98539990585142e-20	39.9640660414466
SPATA18	0.853224350987441	1.25280703546053	10.0722606493696	5.94203605888451e-22	4.09124598313786e-20	39.9357381477291
GNB2	-0.673044918136654	7.21543096670301	-10.0676244023011	6.18189588732134e-22	4.25138227530072e-20	39.8965049949623
ATP2B4	1.39129950793207	3.21338518498872	10.063596683916	6.39805624654828e-22	4.38969812064882e-20	39.8624313282624
CTD-2008P7.9	0.73501955704329	1.00927373586654	10.0466812811464	7.39080815483186e-22	5.03532223729484e-20	39.719431666856
CTD-2583A14.8	-0.598158718094212	2.92009138577256	-10.0458728271642	7.44190604841969e-22	5.05833024969826e-20	39.7126012424167
TP53INP1	-1.07201394666166	4.75251484559211	-10.0373834523531	8.00010108059451e-22	5.42510919619828e-20	39.64089922754
RABEP2	-0.944114427043341	4.56713171403007	-10.035771967947	8.11065813949968e-22	5.49370065882794e-20	39.6272931448708
C1orf106	0.856067136933838	0.830403040736842	10.0347125647144	8.18416381775496e-22	5.5370657338037e-20	39.618349203164
TIMM13	-0.773390585441008	5.32666294581767	-10.0322805870735	8.35541413208651e-22	5.64638385335804e-20	39.5978198240725
TRPC1	0.643061474845501	1.05718100966729	10.0303956849704	8.49058317188228e-22	5.72902870670275e-20	39.5819108774386
GGCT	-0.974944414719067	5.1359643672312	-10.0259712844343	8.81644703974986e-22	5.93732287554642e-20	39.5445760587954
ATP6V1G1	-0.720915158607533	7.74976507033647	-10.0203625981245	9.24742610391286e-22	6.20608583826621e-20	39.4972639027233
PAQR7	0.822102881840318	2.33007544914474	10.0190128288947	9.35422651678316e-22	6.27055365827116e-20	39.4858805975268
RPL29P19	0.657300714238106	0.663000569043233	10.0184369053071	9.40016810800668e-22	6.28691426485895e-20	39.4810238527727
ABCC4	-1.76106977533097	5.95251020179699	-10.015731307242	9.61900858728986e-22	6.42591595407429e-20	39.4582101797474
DUOX2	0.870665340999795	0.470511993642857	10.0150912209124	9.67151656272376e-22	6.45360957197431e-20	39.452813569623
IP6K3	0.940006793363783	0.771057453697368	10.0125442443973	9.88328404539112e-22	6.58738933285675e-20	39.4313421717546
FGF14-AS2	0.842714452487748	1.12465021962594	10.0082305939096	1.02524857956574e-21	6.81790305411219e-20	39.394985939408
SLC25A45	-0.662970016656317	1.5995796985188	-10.0040195034127	1.06261021410587e-21	7.05029801943173e-20	39.3595044098189
SYNPO2	1.87242649215987	4.41021440729699	10.0004975597743	1.09489266657132e-21	7.24801566021535e-20	39.3298372727935
CLIP3	1.25937778407794	2.8603527025188	9.99383065918648	1.1586895707942e-21	7.6480166547344e-20	39.2736980758028
MBNL2	1.04508309760356	3.14987757514474	9.98543529870798	1.24429624565323e-21	8.19061160033318e-20	39.2030406087966
EFEMP1	1.38216176097289	3.48328444631955	9.98383217479599	1.26134275082217e-21	8.28414164142341e-20	39.1895529276251
ROR2	1.18839994040801	2.09690103157331	9.97213973086769	1.39288068758108e-21	9.10706883603547e-20	39.0912248002364
MYOF	1.37200773079613	3.24404993869173	9.96914620324052	1.42869053843e-21	9.33075553325643e-20	39.0660632668904
NECAB3	-0.773404909903839	4.59745106167857	-9.96807201528475	1.44176188191295e-21	9.40560346360354e-20	39.0570356421425
C17orf62	-0.591052078227391	3.5538261031203	-9.9595319019709	1.54999328723609e-21	1.00666805408068e-19	38.985287032376
KCNMA1	1.10763562773764	2.03536839957895	9.95936497306213	1.55218723047188e-21	1.00697284250624e-19	38.9838850211526
ASPH	0.839061039907705	2.03344550704511	9.955570023918	1.60290378650375e-21	1.03872079225965e-19	38.9520161456559
BNIPL	1.11629951871897	1.18279134071241	9.94813774139532	1.70704095872712e-21	1.10375415788704e-19	38.8896261096087
PRRG4	1.00826542777942	2.22491501562594	9.94795887714261	1.70962811046515e-21	1.10420416466514e-19	38.8881250332953
RBBP8	0.601076852075896	2.05305713854511	9.94733112536247	1.71873894219178e-21	1.10886199577626e-19	38.8828569200028
RGN	0.936179995909337	1.50072585639098	9.93828026713611	1.85557909701366e-21	1.19187785189589e-19	38.8069271557505
RP11-483P21.2	-1.51163998151283	1.98858193047556	-9.93762636817504	1.8658740333375e-21	1.1971734855437e-19	38.8014432803535
SNORD88A	-1.26007592218667	1.66699766675752	-9.93664020914574	1.881507309419e-21	1.20587889434739e-19	38.7931733984604
MEIS3P1	1.01977975207354	1.72363364242857	9.93641630057066	1.88507492527268e-21	1.20684067611728e-19	38.7912957904013
CHST2	1.10922398496188	1.8309098987218	9.9314555408498	1.96586075351983e-21	1.25580647500834e-19	38.7497042821461
AC004447.2	-0.854620515789697	2.76271953629887	-9.93087817476654	1.9754834867533e-21	1.26057436438323e-19	38.7448645126668
PDLIM5	-1.70589537207605	6.47589233243421	-9.92872647205975	2.01175842842366e-21	1.2805058438612e-19	38.7268295718095
SNAI2	1.46337811325971	2.44255813789098	9.9283220485865	2.01864989298522e-21	1.28251263658029e-19	38.7234401123318
MRPL17	-0.730447495126262	4.84250277707143	-9.92606424529563	2.05755590366609e-21	1.30439214492239e-19	38.7045192805176
RP11-764K9.2	0.74429132370531	0.86534453399812	9.92170386614487	2.13481068661897e-21	1.35043544484964e-19	38.6679868154042
UCN	-0.973514169018796	1.47156114231579	-9.91837086319495	2.1957972939785e-21	1.38451421818059e-19	38.6400694260848
PGM5	1.87130537624365	3.75731716187406	9.91761017021849	2.20995676173998e-21	1.39043906732449e-19	38.6336987289598
DZIP1	0.634293944975416	1.06944607368421	9.91513061483043	2.25674277609658e-21	1.4168219405156e-19	38.6129351302138
ATP1A2	1.61448277719689	2.24368407292669	9.90514312191219	2.45535325152703e-21	1.5365563804599e-19	38.5293367942155
SERPINB5	1.38008118960238	1.25547744490977	9.9047500638334	2.4635145325895e-21	1.54001309437156e-19	38.526047963775
RP11-48B3.4	-0.789297637682689	1.79475085209398	-9.9045661181666	2.46734313563941e-21	1.54075683059442e-19	38.5245088680921
DUSP3	0.669903901182415	4.3286765538609	9.90377075889338	2.48396561382349e-21	1.54947970399906e-19	38.5178542269053
LINC01509	-0.96126194639542	1.36743450377068	-9.89934750386725	2.57845594606034e-21	1.6049926153798e-19	38.4808522799515
PCED1A	-0.786174511235465	4.32873674793045	-9.89320802319748	2.71554445770642e-21	1.68852496541113e-19	38.4295124016923
PRTFDC1	0.716940971061962	1.18570921518233	9.88844874129027	2.82676797602411e-21	1.75394794703634e-19	38.3897291748348
BEND5	0.711219023573598	1.23602439379699	9.88625150507946	2.87963035166068e-21	1.78485113951605e-19	38.3713667443228
VCL	1.28111464325489	4.04820100081579	9.88235237559465	2.97586305088484e-21	1.84059021135607e-19	38.3387884110109
MLPH	-0.954674920762848	5.55746904704323	-9.87401615173449	3.19243732566096e-21	1.96971455887825e-19	38.2691665951627
ITGB8	0.88874467257148	1.34059172393797	9.87393013137005	3.19475172085858e-21	1.96971455887825e-19	38.2684483881334
ASB2	1.16417633067514	1.85106110358647	9.87025905574266	3.29508936546527e-21	2.02943441752554e-19	38.2378016156507
C2orf72	-1.81039672363651	3.60760027716729	-9.86887048909438	3.3338510294064e-21	2.04898484267318e-19	38.2262116697561
CTU1	-0.651406434897073	1.56959438098496	-9.85874599297054	3.6304821840589e-21	2.22660675714966e-19	38.1417395593196
TRIB3	-0.872037946761981	3.51094622747744	-9.85855230608832	3.63640492568904e-21	2.22789899681223e-19	38.1401241469929
STEAP1	-1.28960352932837	6.28719816673308	-9.84374518260857	4.11874388161383e-21	2.51919111849082e-19	38.016692734493
FGF7	0.963378059896333	1.13361209082143	9.84369491547639	4.12048489930761e-21	2.51919111849082e-19	38.0162739285204
ITGA2	1.03769889536186	1.85846594855263	9.84205576014707	4.17765931127496e-21	2.55147483480556e-19	38.0026179407491
ANXA6	1.1677340965879	4.45969099997368	9.83968761414985	4.26165351663455e-21	2.59733991519563e-19	37.982891424634
DNPH1	-0.823869309825168	5.00962758387782	-9.83778102458091	4.33049247752858e-21	2.63654290182962e-19	37.9670120300818
CA12	0.920234579242752	1.19996202969173	9.83484079519194	4.43881967580999e-21	2.69687163799706e-19	37.942527938547
TMEM161A	-0.602822473936946	3.9552789327688	-9.83408057721391	4.46726306519204e-21	2.71098769721779e-19	37.9361982194196
LRCH2	0.949263948684478	1.45127604522368	9.8335745688508	4.48629539201067e-21	2.71723370387269e-19	37.9319852852963
ACACB	0.680808457241241	1.36003971643797	9.83110289428806	4.58042382510848e-21	2.76850109603115e-19	37.9114087241417
TXN	-0.757658028711278	6.98007830531579	-9.8288856059027	4.66652987684968e-21	2.8176285410509e-19	37.8929529583399
SCARA5	0.746037159359789	0.408572056915414	9.82622933801971	4.77179923043091e-21	2.87524294806161e-19	37.8708471047594
LINC01018	0.631155186097793	0.599018352543233	9.82136168593368	4.9708562963041e-21	2.98594019107313e-19	37.8303485138769
DDO	0.599173984618521	0.880592372257519	9.82062535776301	5.00167634632335e-21	3.00136564062468e-19	37.8242235141563
RARB	0.754422597017158	2.01450912577444	9.81742493657997	5.13785155020995e-21	3.07991517928242e-19	37.7976051389541
ACSL4	0.922321987381106	2.06143985207143	9.80970613537028	5.48159687548296e-21	3.27924177017237e-19	37.7334314459165
TRO	0.585518569620152	0.791583145007519	9.80085999163877	5.90367030019392e-21	3.5209151973179e-19	37.6599280897989
PDIA5	-0.88729054914811	4.72582557821805	-9.79991075143225	5.95083324642283e-21	3.5454214363152e-19	37.652043502962
PTP4A3	-1.47765654191098	4.95357286824436	-9.79971453404341	5.96062880237066e-21	3.54763745039771e-19	37.6504137464888
RPL22L1	-1.15032766410257	4.18013566945865	-9.79906213833267	5.99331279468146e-21	3.56345778149762e-19	37.6449951939994
LRRC45	-0.750804273626398	3.11194394090789	-9.7982815704882	6.03265163772021e-21	3.58319868943611e-19	37.6385124207521
RUVBL1	-0.604008794242066	3.03717207652632	-9.79614742178756	6.14151996561425e-21	3.64045610388141e-19	37.6207897133889
ATRNL1	0.605037189970974	0.523349950808271	9.79494243540234	6.20384774259787e-21	3.67367198932111e-19	37.6107842729504
FAM46B	1.32559521130891	1.9680831922312	9.79309108071886	6.30083329196622e-21	3.72732272966597e-19	37.595413464403
BNIP3L	0.714616808769912	4.3583074081485	9.79009635554823	6.46090892225799e-21	3.81043524488765e-19	37.5705541281491
TAF1D	-0.669572008104524	2.85438206317293	-9.78610260108994	6.68067730325178e-21	3.93607170237095e-19	37.5374100165003
NCS1	1.01106014028902	3.35445076410902	9.7841340982817	6.79171186029101e-21	3.99745645551221e-19	37.5210768921416
CDC42EP3	1.00894258522302	3.2239905582594	9.78159687709094	6.93752894525925e-21	4.07096987464173e-19	37.5000283434007
GDF15	-1.93470644030803	6.97259850690977	-9.77503461398195	7.32922874888273e-21	4.28360039000016e-19	37.4456060028334
PIK3R1	0.914872843128399	2.86426308178759	9.77445535900492	7.36484002535318e-21	4.30010914560296e-19	37.4408033277288
SLC44A4	-0.983220089594816	7.59686994868797	-9.76844095252561	7.74488534570742e-21	4.49950866348079e-19	37.3909488185961
PTPLA	0.767657824446617	1.45147538092481	9.76691321000792	7.84448026104251e-21	4.55283965210228e-19	37.3782884786873
RP11-191G24.1	-0.971844301312017	1.94382434763722	-9.76277351384952	8.12077999563295e-21	4.69918713186344e-19	37.3439899025172
BAIAP2L1	-0.772698360763741	4.50297307937782	-9.75412063393838	8.72986086395081e-21	5.03666389588435e-19	37.2723309492634
MRAP2	0.88468662292177	1.73598858546241	9.75318115542795	8.79865836556487e-21	5.07134517265781e-19	37.2645533036131
AC012307.2	0.861560775123761	0.235172292783835	9.75017098972473	9.02273289210967e-21	5.18514080090164e-19	37.2396366034491
PAICS	-0.689382616278553	4.29853914915602	-9.74409894371394	9.49209525319691e-21	5.43881222324248e-19	37.1893914228622
SLC51B	0.665963593170762	0.904198264323308	9.74318292894433	9.56497346817937e-21	5.46983453365905e-19	37.1818134428373
FOXQ1	1.3140840656504	1.53919023359023	9.74084912697167	9.75316838155044e-21	5.5719984568844e-19	37.1625086762394
PAEP	1.25848272204125	0.180748867206767	9.74060253881078	9.77326617458106e-21	5.57802240601431e-19	37.1604691339013
CEND1	0.847533231848069	0.913198472114662	9.73896754929045	9.90756637671565e-21	5.64915115270798e-19	37.1469469677781
PPP1R12A	0.7381094087636	2.86689723803008	9.73129186958828	1.05629282633937e-20	6.01108862100164e-19	37.0834864634308
NRK	0.613908563774122	0.488776315449248	9.72296441766139	1.13226205365856e-20	6.430873981222e-19	37.0146767147789
ATAD3C	0.67088412815034	0.863276207	9.71981575506371	1.16237717857612e-20	6.58270769403722e-19	36.988670011269
NUDT10	1.27562590734356	2.50497880544549	9.71571699500091	1.2027722320476e-20	6.80487037912435e-19	36.9548246813936
DIXDC1	0.897063726527494	2.40160726017669	9.70772716607133	1.28555911774715e-20	7.25216813602923e-19	36.8888776561669
HGH1	-0.686404162668103	3.84257289838534	-9.7071615333093	1.29162964495973e-20	7.2793803166278e-19	36.8842104310372
KIAA1644	0.791801925925888	0.956593502270677	9.69888821156602	1.38373908563779e-20	7.7909714554613e-19	36.8159661878565
SCGB3A1	1.92980498882467	1.64079984815414	9.69210785772013	1.46406026976519e-20	8.23465757750925e-19	36.7600673138591
PLS3	1.00232432335302	2.73654315440038	9.69200103424348	1.46536201946189e-20	8.23465757750925e-19	36.7591868539049
TCEAL2	1.46205017152068	2.57702102465038	9.68772901474805	1.51837227120903e-20	8.51615771364857e-19	36.7239815948273
C1QTNF1	1.2232308571048	2.7170385680188	9.68519167184577	1.5507529686609e-20	8.68942548763955e-19	36.7030767577832
ITIH5	0.962435121911128	1.79061436519925	9.6846603180072	1.55762014288918e-20	8.71953665224072e-19	36.6986994877197
PDK4	1.92490816319211	3.71181307446992	9.68295644728295	1.57984484880523e-20	8.8354790409187e-19	36.684664206703
C10orf2	-0.631863346388166	2.52332908653383	-9.68041795945299	1.61354046526708e-20	9.00667181123798e-19	36.663757144159
TOR1AIP1	0.641935227517745	3.17635904314662	9.67269589065993	1.72048541529739e-20	9.58530362051226e-19	36.6001815309265
NRXN3	0.604061321702701	0.640279287520677	9.66931379744207	1.76951058958579e-20	9.83029636480926e-19	36.5723480174359
FBLIM1	0.75724157047001	4.15304564402256	9.66749934855044	1.79638026479956e-20	9.97008122821788e-19	36.5574185091229
EDN3	0.930248656817985	0.724044137078947	9.65903433540771	1.92718036760573e-20	1.06555189510792e-18	36.4877932734243
SP6	0.768532348185151	1.04360103575564	9.65230948451955	2.0377861541995e-20	1.12457675033314e-18	36.4325114360646
FHOD3	0.992794698390684	1.76916154391353	9.64977497832093	2.08108558357007e-20	1.14522473108299e-18	36.4116834546421
ILK	0.82264833753866	2.60339858668609	9.64886818920618	2.09679768824801e-20	1.15278461980919e-18	36.4042326044159
GJA1	1.39968709452382	4.54038480093985	9.6477067599809	2.11709389409764e-20	1.16284817680789e-18	36.3946901597693
KPNA3	0.689970332100479	2.78880470867105	9.64687792165307	2.13169699447302e-20	1.16976872571707e-18	36.3878808151591
CIRBP-AS1	-0.630097765274677	1.33380922137406	-9.64634321171536	2.14117087049537e-20	1.17386425930153e-18	36.383488108323
KLK2	-1.67996203932258	9.62225232573308	-9.63953456600426	2.26551802900273e-20	1.23854682733504e-18	36.3275691935618
FAM124A	0.644505852813622	0.945443924171053	9.63608044981325	2.33131202162949e-20	1.27213378511104e-18	36.2992113790578
AIFM2	0.604534765297906	1.69031457049436	9.63552944797729	2.34198128223021e-20	1.27666890007557e-18	36.2946883901051
PRIMA1	0.935484336838609	1.18812840720301	9.6354256693144	2.34399619929268e-20	1.27666890007557e-18	36.2938365262421
GNAI2	0.61383373444449	4.76833068544737	9.62989960817148	2.45380690101807e-20	1.33523227893515e-18	36.2484853313339
ADM2	-1.0746015023547	3.10696810566353	-9.6265775033812	2.52226085971235e-20	1.36992785875372e-18	36.2212303243375
PMEPA1	-1.06311686188009	7.09108386142105	-9.62475443903186	2.56062729867139e-20	1.38689560378039e-18	36.2062764590987
SDPR	1.29297810201556	3.27119890569173	9.62346847131829	2.58803798776196e-20	1.40044276173733e-18	36.1957293786303
SHMT2	-0.719754285283404	3.92909573805451	-9.62137384377839	2.63330958447088e-20	1.42362080285649e-18	36.1785520583158
APOBEC3D	0.643851034278747	0.849662414827068	9.61730529723829	2.72349924317598e-20	1.47101711666342e-18	36.1451948151112
PBX1	0.789784907115604	2.53573835203947	9.61400253637766	2.79896003546031e-20	1.50898319104729e-18	36.1181233959792
ANKZF1	-0.670763304544054	3.0177737885	-9.60692329642462	2.96775906706206e-20	1.59409888361134e-18	36.0601197029852
CALD1	1.21658065815277	5.76091619644737	9.60481375400654	3.01998391164585e-20	1.62065993243811e-18	36.0428409965244
LRRC17	0.622194623380496	0.98562261681015	9.59783562411104	3.19931535600849e-20	1.71217622081822e-18	35.9857039954278
TRGJP2	-1.76283612207069	3.56478552467669	-9.59729627281031	3.213607822265e-20	1.71667813283245e-18	35.9812889980068
TIMP3	0.887687830294646	1.18599107428947	9.59617823389401	3.24343705808289e-20	1.7294480320574e-18	35.9721375619761
SORBS1	1.54689470003566	3.49296082209586	9.59477158048506	3.28135671833306e-20	1.74807093716526e-18	35.9606248082553
KCNS1	0.617179121004116	0.333026345473684	9.59363810665369	3.31223166995267e-20	1.76130483163503e-18	35.9513487570332
CRABP2	1.82438371095678	3.6860574907312	9.58781169009876	3.47554192087168e-20	1.84478605576304e-18	35.90367907787
ADRB1	-1.16861174573361	3.45325955208459	-9.58758882256171	3.4819447774095e-20	1.84650599199463e-18	35.9018560595318
SPON1	1.31781587711707	2.22168278326128	9.58560555966228	3.53944028117563e-20	1.87529310069875e-18	35.885634622962
P4HB	-0.709624715968582	8.40570750549436	-9.58225105670802	3.63883848067256e-20	1.92446433307092e-18	35.8582029678867
ERBB3	-0.812781301697943	5.06154096627068	-9.57387375088696	3.89931724985216e-20	2.05292548482523e-18	35.7897265851895
TMTC4	-0.898508297454007	3.16680505491729	-9.57125059753667	3.98461838512373e-20	2.09594516803801e-18	35.7682935218132
NPR2	0.807816122307773	1.84739333221053	9.57028823039225	4.01637481789085e-20	2.10884960874274e-18	35.7604313235459
KANK1	0.815932158376619	2.65479701601692	9.56977420961823	4.03343926538e-20	2.11590672405878e-18	35.7562321845621
VAV3	0.682830186637559	0.902158128838346	9.56734949213847	4.11490912041787e-20	2.15670735021399e-18	35.7364263255266
EEF2	-0.62820497021233	10.0463811974699	-9.56634925472827	4.14899017961061e-20	2.16872953999037e-18	35.72825710161
KIAA1210	1.15887965824124	1.09000182936842	9.56608445517854	4.15805943513127e-20	2.17152608442764e-18	35.7260945091178
ITGB6	1.05665677978537	1.31020854524624	9.56387099561661	4.23464211094218e-20	2.20560257744497e-18	35.708019049575
CTD-2396E7.11	-0.70717539510987	4.75465904822556	-9.56309023960392	4.26198744048113e-20	2.2178668510461e-18	35.7016439771195
CORO1C	0.823189867387302	3.36158951178571	9.56121066367746	4.32853806888824e-20	2.24849067818663e-18	35.686298265553
DTNA	0.793431616974519	1.28974749574812	9.56104967679068	4.33428583926435e-20	2.24947508708558e-18	35.6849839944658
TMEM40	0.63883332633215	0.505585856703007	9.55907303536404	4.40547833374536e-20	2.28034276128006e-18	35.6688482845782
RP5-1092A3.4	-0.902494339492359	1.31501591622744	-9.55793986158334	4.44681323074617e-20	2.2996995934772e-18	35.6595990277869
RRAS	1.01950740534376	5.55900229159398	9.55595877933995	4.52000300645798e-20	2.33135526093694e-18	35.6434307830119
ADCY5	1.0763080386557	1.96898572405075	9.55502371403658	4.55496197492327e-20	2.34731301703305e-18	35.6358002385327
C20orf166-AS1	0.68027685609123	0.716217352725564	9.55308847742813	4.62816764433221e-20	2.37873965008472e-18	35.6200095307968
PYCRL	-0.797699305874616	3.42979472401128	-9.5509490264447	4.71045623080041e-20	2.41677862871479e-18	35.6025551495939
CORO1B	-0.721106256438973	5.85297308618797	-9.54391717964746	4.9912708408712e-20	2.55188555679463e-18	35.5452063672957
SPATA6	0.666967966227627	1.2151254396203	9.542516300961	5.0491656020476e-20	2.5786625904592e-18	35.533784955704
GPRASP1	0.944854740053602	1.97617603840414	9.54243664663508	5.05247744101482e-20	2.5786625904592e-18	35.5331355668771
RRP1	-0.628078591190745	3.22496014333835	-9.53922642666426	5.18775816964397e-20	2.64539420306552e-18	35.5069671579433
PATE4	1.14353607673075	0.145423143785714	9.5352291636721	5.36123375737397e-20	2.72908766688574e-18	35.4743917952662
SYNM	1.81261930469597	4.5539708710094	9.53319502925637	5.45170757180083e-20	2.77031201039804e-18	35.4578184923918
TTYH3	-0.85248751558123	3.92698126335526	-9.53294284694732	5.4630290074866e-20	2.77365108400105e-18	35.4557639873647
RASL10B	0.776278028904894	0.704795150469925	9.53125391562137	5.53945466027841e-20	2.81000989791204e-18	35.4420054170392
SMOC1	1.62056065545754	2.43621319401692	9.53077778132123	5.56119101427949e-20	2.81858732422514e-18	35.4381269875738
NLGN3	0.908991335947207	1.47768128417481	9.52555688355766	5.80515156311009e-20	2.93459207199402e-18	35.3956083070974
KANK2	1.12960687523952	4.00851916516729	9.52256445832963	5.94973265872298e-20	3.00507820713545e-18	35.3712456070318
SMIM10	1.0197374655332	2.0672263588703	9.52229916207127	5.96272157461381e-20	3.00903564889349e-18	35.36908597051
RAB3D	-0.804818093156672	4.74348056649248	-9.51971914222695	6.09051442110485e-20	3.06822144525495e-18	35.3480856147155
SSPN	0.908508407962859	2.16912969413722	9.51530705953511	6.31537348953342e-20	3.17270007938591e-18	35.3121823181011
CHTF18	-0.743672641429746	1.67732150133647	-9.51522479227204	6.31964340062995e-20	3.17270007938591e-18	35.3115129806657
CAND2	0.633462023304431	0.95409553425	9.51457549558414	6.3534443652503e-20	3.18419361505467e-18	35.3062303599496
HMG20B	-0.843406300183536	5.75273919165789	-9.51405945814671	6.38043589684428e-20	3.19497865102098e-18	35.302032106853
CD200	0.9849688019693	1.76676180761842	9.51031948446901	6.57948310167942e-20	3.28619572162323e-18	35.2716101502101
ZBTB7C	0.718340040728749	0.94563797293421	9.50718689454273	6.75093202028431e-20	3.36317056970494e-18	35.2461353386782
TTC28	0.631397235916796	1.39284494533647	9.50461158768833	6.89519134360705e-20	3.42921241038488e-18	35.2251969123479
FAM13B	0.679191711412245	2.8279547722594	9.49857870420394	7.24520438731588e-20	3.59715772586915e-18	35.1761625445034
KLHL17	-0.664954391921613	1.68269131706579	-9.49760182453523	7.30351393183467e-20	3.62302691536135e-18	35.1682246902911
PKN1	-0.775427082920687	5.37747853707707	-9.49697172971174	7.34137054614357e-20	3.63871478843535e-18	35.1631050210224
LINC01116	0.63000860189662	0.392130534484962	9.49320821013149	7.57157020687143e-20	3.74011226453978e-18	35.1325305520502
STRA13	-0.907350832706832	5.66225889726504	-9.49248124184929	7.61685348559089e-20	3.75612520661483e-18	35.1266257226044
CPED1	1.17285291510138	2.04603701112782	9.48913833361205	7.82856466231839e-20	3.85401690504877e-18	35.0994769438958
KCNJ8	1.02493077412616	2.10458208555827	9.48725207710886	7.95058723920862e-20	3.91079138277737e-18	35.0841610731675
CBX4	-0.744427721740947	4.02706306832519	-9.47637052707045	8.69222669972236e-20	4.25765973420041e-18	34.9958481576442
KRT23	1.71341343033846	2.02720011006203	9.4738692732035	8.87216658186064e-20	4.33851918103096e-18	34.9755585553969
LRP4	0.607073596067179	0.945385830015038	9.47286455227191	8.94548104483824e-20	4.36872863576063e-18	34.9674095588855
MFSD3	-0.952468190758849	4.68481826291541	-9.47281777575973	8.94890891528888e-20	4.36872863576063e-18	34.9670301832853
ASPHD1	-0.975232284181037	1.83852850967481	-9.47054022392416	9.1173965184184e-20	4.44726341287297e-18	34.9485599673028
TPD52	-0.907340626111298	5.3411609452782	-9.47036244718648	9.13067951431219e-20	4.45002491487601e-18	34.9471183876623
PSIP1	0.617938325070595	3.0132589691109	9.45822237628959	1.00846179413507e-19	4.89859058021335e-18	34.8487208747507
PRKCA	0.934807575155923	1.90895151274812	9.45457801809766	1.03898004204625e-19	5.03844914576036e-18	34.8192001950277
TRAF3IP2	0.753011481461572	2.33358507956767	9.45374251042596	1.04610464311028e-19	5.06878936077013e-18	34.8124334072215
PATE1	1.46561167346745	0.21770666662782	9.45307750038938	1.05180995296667e-19	5.09220793730224e-18	34.8070477861068
DSTN	0.614400000441032	7.31264238168233	9.45130179102713	1.0671958200453e-19	5.16241610149005e-18	34.7926684249441
ARHGEF38-IT1	-1.01495032108834	1.42746024953008	-9.44254925020006	1.14635416628054e-19	5.53158518236546e-18	34.7218200853584
CPAMD8	1.18757659878435	2.41085947296805	9.44039985581521	1.16666696761317e-19	5.62495328142279e-18	34.704428739033
FOXI1	1.06399132198634	0.552016126118421	9.4332641473287	1.23669483965326e-19	5.95275363584787e-18	34.646711962714
TNS1	1.50073821646398	4.40790957812406	9.43189921059844	1.25055697499406e-19	6.00956955547145e-18	34.6356752912479
CTC-471J1.2	-0.672954497787824	2.07488423496053	-9.43070017615371	1.26286120595293e-19	6.05984431122954e-18	34.6259810194264
UBXN10-AS1	1.21195370901312	1.33146689043797	9.43056797991663	1.26422509630966e-19	6.06028823466604e-18	34.6249122579649
NR2F6	-0.605093735352219	4.44690638726128	-9.4286615773332	1.28405685336751e-19	6.15030578322959e-18	34.6095008308681
APOC1	-1.70367799721618	3.54108560658271	-9.42222747375338	1.35329268428746e-19	6.46601472647233e-18	34.5575037035001
LINC01139	0.745167683887855	0.315886029415414	9.41873273069085	1.392436226486e-19	6.63674889435414e-18	34.5292715882139
LENG9	-1.01242684730219	3.77436773166541	-9.41500278312794	1.43545251032241e-19	6.83619622513824e-18	34.4991476260127
NKX3-1	-1.30829440901331	8.39684533540414	-9.41418828503255	1.44501962415361e-19	6.87055055337597e-18	34.4925706739508
MARC1	-0.857120362988515	3.72352104409962	-9.41199811011514	1.47106001104102e-19	6.9886721614851e-18	34.4748873479519
HPN-AS1	-0.619818253092619	0.694549279129699	-9.41060439546816	1.48787233555098e-19	7.05959720003664e-18	34.4636361175897
GLI3	0.67422134922824	1.27253656678571	9.4074264225085	1.52692352694193e-19	7.22467455166599e-18	34.4379853090353
LINC01138	-0.627823207910241	1.5976848717406	-9.40712139238385	1.53072476285305e-19	7.23006734021077e-18	34.4355236028653
FASN	-1.43737760170386	6.90819801340414	-9.40436563422917	1.56549441748294e-19	7.38324091709019e-18	34.4132861960097
SNHG8	-1.00897185776716	6.81663338000376	-9.40248633688951	1.58965338696268e-19	7.48508808907982e-18	34.39812399916
LA16c-312E8.4	-1.28391781249457	3.23359486863158	-9.39857115416949	1.64117724167923e-19	7.69665988834741e-18	34.3665432013053
CTD-3116E22.8	0.742166905683665	0.410328482522556	9.39447182512144	1.69689827804032e-19	7.91980813428776e-18	34.3334871039974
OGFRL1	0.611521264127304	1.95555987159962	9.39349642585607	1.71043032305274e-19	7.97658907923966e-18	34.3256232140525
C9orf91	-0.623826572581922	4.13482722995677	-9.3899392429122	1.76069263421862e-19	8.19135942901374e-18	34.2969493432126
SMCO4	-0.743723506810249	5.65782821238722	-9.38677256926432	1.80666691198865e-19	8.3918743826795e-18	34.2714298351446
DAB2IP	0.761791864086538	2.95346077960714	9.37732193477476	1.95106418398948e-19	9.03384492550305e-18	34.1953059012911
GMDS	-1.01517374885195	3.80829469340789	-9.36842923634227	2.0973564703499e-19	9.69583153082498e-18	34.1237261878983
TMSB15A	-1.69350328933183	5.24760127223496	-9.36481897836898	2.15980428793787e-19	9.97662127846745e-18	34.0946801278928
EOGT	0.694482229149847	2.36066238132143	9.36423873016644	2.17001145090156e-19	1.00158465283628e-17	34.0900125321642
CALR	-0.590887932658159	8.90625005293797	-9.36248191049459	2.20120806114547e-19	1.01518116165956e-17	34.0758816977781
CHST3	0.915455175524108	1.95879251182331	9.3583406959625	2.27651481039486e-19	1.04743002548877e-17	34.0425796936488
LINC00087	0.749213792185802	1.14038407211654	9.34958960002869	2.44414988008615e-19	1.11926728665561e-17	33.972241577818
PITPNM3	0.620838784203372	1.11558901455075	9.34690477994245	2.49799053760239e-19	1.14213135097095e-17	33.9506714289019
AP000696.2	-1.07990981886666	1.67065841642481	-9.34103698990637	2.61978651576884e-19	1.19594585845344e-17	33.9035444024388
IRF7	-0.932527971330613	3.62723952973872	-9.33721033144487	2.70236642773436e-19	1.2307571654924e-17	33.8728221151916
TBL1X	0.63338994211401	3.49559687628383	9.33650095611757	2.71795580579078e-19	1.23689232761268e-17	33.8671278951135
RBM38	0.86269081884484	3.24467872222368	9.33486645768409	2.7542158825963e-19	1.25046969469012e-17	33.8540088096347
ATAD3A	-0.635349395730104	3.17699284764098	-9.33298866030597	2.79646528735672e-19	1.26768026966535e-17	33.8389389519507
DEFB131	0.692446981694183	0.0805983222330827	9.32985301040708	2.86845169258341e-19	1.29930402618206e-17	33.8137793209248
LMOD1	1.69699606646063	5.1773729012594	9.32765682341508	2.91996075553009e-19	1.32058674386627e-17	33.7961613074716
RGL2	-0.757292791508224	4.8726657461203	-9.32389783005922	3.01025883696983e-19	1.36037138323651e-17	33.7660132291154
FBXO32	0.900535160308213	3.86900656392669	9.32309149016196	3.0299861005459e-19	1.36822736622253e-17	33.7595473157652
HOXB2	0.920047910157551	1.43701655794549	9.32100751929148	3.08156613707444e-19	1.38936989996421e-17	33.7428381401714
LINC00092	0.608623721904486	0.865562677682331	9.31978574017443	3.11220973545374e-19	1.40102228083221e-17	33.7330432231815
SYNC	0.677061769813296	0.887146502041353	9.31819680604696	3.15251402857325e-19	1.41698103607626e-17	33.7203062302308
TACC1	0.999535085586348	3.38417072047932	9.31798992932617	3.15779948838459e-19	1.4182649132947e-17	33.7186480086061
CCSER2	0.599360238843537	2.57903654687782	9.31271775604841	3.29550042571964e-19	1.47897296968864e-17	33.6763977993907
CAPG	1.26447725258264	3.95907515118985	9.31239543337954	3.30410935677351e-19	1.48169764219612e-17	33.6738153233316
SLC2A5	1.39199673965223	1.29957025089662	9.30488664942112	3.51108894835852e-19	1.5684923521638e-17	33.6136725069628
IGSF8	-0.606486457095564	5.30206876236278	-9.3021907778421	3.58849263620256e-19	1.59959396287019e-17	33.5920879999583
PPP1R12B	1.21513421941294	3.39923047978759	9.3021757368878	3.58892919889692e-19	1.59959396287019e-17	33.5919675871145
TARBP1	-0.804055216393921	2.68216278282895	-9.29840457220235	3.70006410065953e-19	1.64661312991775e-17	33.5617813254324
ANKRD65	0.948339028505274	2.3453413568703	9.29344771221151	3.85134189340963e-19	1.71002508844493e-17	33.5221175705414
SPOCK3	1.46476098761815	2.84869169819737	9.28809166724007	4.02169469237838e-19	1.77946543837751e-17	33.4792767333782
PNKP	-0.646735290305581	3.67448104065789	-9.28805227202125	4.02297494075448e-19	1.77946543837751e-17	33.4789616928315
SPINK2	1.43739096850495	0.477430381531955	9.28598786893988	4.09063096816267e-19	1.80802172852471e-17	33.4624541658551
PRSS8	-1.00050201551243	6.44403492101692	-9.28334501676076	4.17889181491316e-19	1.8428471026989e-17	33.4413250600651
QSOX1	0.975875723118294	3.25983630720865	9.28027534961449	4.28377703666343e-19	1.88620146050089e-17	33.4167890870812
TMEM200B	1.12468885558224	2.11787296243609	9.2801852425109	4.28689492195983e-19	1.88620146050089e-17	33.416068945692
RP11-465N4.5	-0.609982897520124	1.49570190519925	-9.27684464695223	4.40408653852396e-19	1.93630572834939e-17	33.3893742608112
WSCD2	0.754811880559535	0.848418718943609	9.27384783935322	4.51191522083007e-19	1.9807307819444e-17	33.3654326776238
FBXL7	0.64427110119795	2.22640546844173	9.26838403558005	4.71528320044612e-19	2.06845409635197e-17	33.3217965410656
CANT1	-0.747523249338555	6.47867039106015	-9.26804388825679	4.72823988000472e-19	2.07258064469847e-17	33.3190806006658
RP11-166D19.1	0.840386063192446	1.60692984539474	9.26593899289705	4.80920631131895e-19	2.10333429886876e-17	33.3022754512895
CCND2	1.1494142785866	2.75828109442857	9.26404499412795	4.88323356449894e-19	2.13092195912107e-17	33.2871564196623
B4GALNT4	-1.28380943468563	2.5504791901109	-9.25876272268961	5.09570922275434e-19	2.22032219693252e-17	33.2450019480208
pk	1.0221636313476	2.66983358369925	9.25728885935332	5.15661142630894e-19	2.24518323152797e-17	33.2332430711209
STK32C	-0.611599038806862	2.12815503719737	-9.25703507740571	5.16717059575987e-19	2.24810424422229e-17	33.2312184670189
AVPI1	1.03228651421111	3.07380713804699	9.25602744923494	5.20930700422623e-19	2.26474912923125e-17	33.2231802757965
ITGB1BP2	0.676551274806896	0.901259471067669	9.25103619353028	5.42310026299707e-19	2.34895070516031e-17	33.1833726510669
RNA5SP283	0.666058516194243	0.68858760812218	9.24259664204262	5.8045446414637e-19	2.50673038447589e-17	33.1160985085155
RIPK2	-0.742929173745434	3.3315942100282	-9.24184120399209	5.83995721652372e-19	2.51829824225384e-17	33.1100788525836
STARD8	0.78567574297244	1.34893600251316	9.23693737532727	6.07509407664658e-19	2.6139021212466e-17	33.0710116766199
PDK2	0.61324028111707	2.48936203714098	9.228624939293	6.49528130646897e-19	2.78852933559415e-17	33.0048234912853
EDDM3A	0.946455734017692	0.109218542263158	9.2216938408994	6.86755729016643e-19	2.93755360806555e-17	32.9496672223549
TGM1	0.592827253859686	0.689232506819549	9.22011701104024	6.9551581782011e-19	2.9719332156068e-17	32.9371233174058
TBX4	1.15388587260254	0.754690269926692	9.21997321189502	6.96320180682362e-19	2.9719332156068e-17	32.9359794520532
DYNC1I1	0.716627709191023	1.13465569685902	9.21424733197491	7.29108702924991e-19	3.10054405227104e-17	32.8904428330349
TM7SF2	-0.974779084864593	5.45583609066729	-9.20582648313232	7.80126770401547e-19	3.30067114082863e-17	32.8235109473646
SOX12	-0.636489690751134	3.25030208884211	-9.2008525341859	8.11906526234083e-19	3.4276779716001e-17	32.7839970641356
LSR	-0.596925313531583	5.64938910551316	-9.19672845534381	8.39226055511387e-19	3.53534572172751e-17	32.7512464248616
ARMCX1	1.39809026161233	3.10418578398496	9.19411288945285	8.57022421422431e-19	3.60511297691581e-17	32.7304808879222
STAC2	1.26141241663267	0.973959932090226	9.1901460014434	8.84728963118438e-19	3.71363551183294e-17	32.6989950875769
WFDC2	2.16626521818967	4.26068709165226	9.18657073587525	9.10459339805477e-19	3.81068024897651e-17	32.6706260966086
CD40	1.04231435586661	2.45257507709774	9.182093295001	9.43729970283986e-19	3.94710327900939e-17	32.6351098238839
FAM110C	1.06770869212233	1.31234212229511	9.17930809185337	9.65030638378417e-19	4.03041801738202e-17	32.6130231762752
HLF	0.910294336259954	1.84960186756579	9.17598544375949	9.91065189005123e-19	4.12734116907576e-17	32.5866809533638
CLIC6	1.01914943436288	1.72892028618045	9.17541971305044	9.95566747927122e-19	4.14313298012978e-17	32.5821964841315
QTRT1	-0.768561816675276	3.89022073853195	-9.17500033713188	9.98916816152837e-19	4.15411368552106e-17	32.5788722786488
PRDM8	1.5378855967102	2.15678643493609	9.17301006353868	1.01496841410216e-18	4.21786197823365e-17	32.563097773158
FAAH	-0.965099855572222	5.87304233180827	-9.17264449822481	1.01794435388666e-18	4.22697709249515e-17	32.5602006465734
SNHG18	1.33056205760816	2.15663859756015	9.17013518556318	1.03860635612629e-18	4.30384026367251e-17	32.5403164589591
LMO4	0.735653957571397	3.11660696506767	9.16664214143138	1.06806173688706e-18	4.41649579544086e-17	32.5126436061079
CLDN2	1.06583584303681	0.20638363837594	9.16287517211783	1.10075465046083e-18	4.5468179122613e-17	32.4828092251716
TCN2	0.806076301338588	2.62460389459586	9.16274359158431	1.10191435522458e-18	4.5468179122613e-17	32.4817672689242
DAB1	0.731469102546165	0.620626565421053	9.16205983998764	1.10796021237899e-18	4.56531213268683e-17	32.4763529709285
PARM1	1.19710411140971	4.91041030674436	9.15913550700066	1.13419059216378e-18	4.66352014821594e-17	32.4531999061006
FGF2	0.781779165961352	1.24065326915414	9.15862515308497	1.13883093199962e-18	4.67930482946249e-17	32.4491597890421
NKX2-3	-0.792790536320901	0.782374049323308	-9.15755774783603	1.14859707695865e-18	4.71611375051933e-17	32.4407104128727
METTL12	-0.589426447011417	1.76629814966729	-9.15372433651078	1.18435935520714e-18	4.85612287025837e-17	32.410371762144
SOX4	-0.892065744160539	4.33950182591353	-9.1502393611185	1.21782684074671e-18	4.98284903648761e-17	32.3827987412316
POU3F3	0.729189957190616	0.0963582451409774	9.147424440797	1.24554195273374e-18	5.08911532500104e-17	32.3605327500862
RPL36	-0.898615599071404	8.20713672237594	-9.14482696375131	1.27166986577811e-18	5.19223695476829e-17	32.3399911533028
RP1-288H2.2	-1.27121993165893	3.29337543443421	-9.14418210833617	1.27824009907954e-18	5.21541611914443e-17	32.3348921084321
MRPL41	-1.04470467389394	6.07649572993985	-9.14169319893926	1.30391562068284e-18	5.316460987766e-17	32.3152140870312
PTPN14	0.657397403839832	1.72489490157707	9.14138206820836	1.3071609401856e-18	5.32597388797047e-17	32.3127544735577
DPYSL3	1.1356997889778	4.71202336636654	9.13945060757411	1.32748719937728e-18	5.39373661169391e-17	32.2974868637794
NPY6R	0.756065914483877	0.41019461581203	9.13588883690186	1.36579471594722e-18	5.54552545758069e-17	32.2693383053234
ZNF350	-0.841019457607895	3.90334657111466	-9.13412067088998	1.38521628405316e-18	5.61657105395914e-17	32.2553675129218
C5orf38	-0.767630928516005	2.47125043390602	-9.12389994281098	1.50296055236186e-18	6.07289673153991e-17	32.1746491664818
RASL11B	0.828538504238185	1.13018017611842	9.11721328291723	1.5853006083342e-18	6.37911417083453e-17	32.121876800471
OR7E38P	-0.693427195777064	2.32936590991917	-9.11303906585303	1.63895088711942e-18	6.58592054000285e-17	32.088947398039
RGAG4	0.627427282977453	1.57635372431579	9.10888105290965	1.6941797700362e-18	6.79849307444013e-17	32.0561567569616
YAP1	0.837088243630586	4.15926412581579	9.10634313550083	1.72879131056833e-18	6.92786123885745e-17	32.0361477675479
PCAT6	-0.810696784038324	3.01559552611278	-9.10066422089415	1.80879590229616e-18	7.23853093539177e-17	31.9913898299754
CTC-444N24.11	-0.590075995298854	2.99152265044361	-9.09944950413231	1.82637907071574e-18	7.30135710359228e-17	31.981818776227
GJC1	0.703709144672007	1.19715927903195	9.09940708080094	1.826996202639e-18	7.30135710359228e-17	31.9814845291573
RNY3P8	-1.54345558838727	4.54537628070677	-9.09873506708813	1.83679956959241e-18	7.33551412242082e-17	31.9761899855219
TSHZ3	0.81023378542179	1.97459697145489	9.09751742622134	1.8546954514897e-18	7.40192093821797e-17	31.9665973774893
DGKD	-0.676748821729615	2.91646715632143	-9.09134231968895	1.94814457347911e-18	7.75895751785298e-17	31.9179641474585
TLR3	0.714143403087518	1.27285069230827	9.08600878023712	2.03260054279788e-18	8.08980558229993e-17	31.8759782475824
DNAH5	-1.08380617797603	1.59374935013158	-9.08470983171734	2.0537122395654e-18	8.16826270650578e-17	31.8657555824748
SGCE	0.939478654407356	2.49561996951692	9.08266289105861	2.08742248044427e-18	8.29104329018364e-17	31.8496484206856
LAMB3	1.85240273070156	3.1181675144812	9.07686482364604	2.18591135612476e-18	8.64108370684201e-17	31.8040384317351
BAIAP3	-0.845551077792594	2.70724252516165	-9.07597180598764	2.20148411877039e-18	8.69675597040913e-17	31.7970154783865
TRIB1	-1.45903102236698	5.46593680249624	-9.07354454168489	2.24436888829724e-18	8.85418691087912e-17	31.7779293107849
SEMG2	2.741569781565	0.846366368298872	9.07290203327043	2.25585848200488e-18	8.89350500937334e-17	31.7728777360917
TTC6	-0.789673660171704	2.03653023980451	-9.07202596789674	2.27161853244949e-18	8.94959455156062e-17	31.7659902949359
HSPD1	-0.673830776037152	6.28228139664098	-9.07054453451012	2.29851732764269e-18	9.04946265738865e-17	31.7543446846241
SPG20	1.02007990609983	2.78394331509586	9.06777486640031	2.34965570906034e-18	9.23833992490949e-17	31.7325759376511
NNT	0.751030850290852	2.52998865037782	9.06620406471997	2.3791575219689e-18	9.34175321016798e-17	31.7202320761323
FAM111A	-0.81183051506401	3.61421143092669	-9.06506981259953	2.4006880871004e-18	9.4199580202642e-17	31.7113197331195
GSC	-0.720147367162897	1.11968003799812	-9.06478629582478	2.40609991989152e-18	9.43485265431205e-17	31.7090921382439
RP11-417L19.6	-0.614219912293997	1.14299341933835	-9.06123886986384	2.47484382240605e-18	9.68489988329907e-17	31.6812242766679
FHL1	1.6468807368578	4.39667655402068	9.05731606470473	2.55312787300728e-18	9.97120248302849e-17	31.6504168057914
HEBP2	-0.665619023833121	4.27052920624436	-9.05573727530375	2.58532194625123e-18	1.0083446391167e-16	31.6380206512403
MPC2	-0.908415445674259	6.33249661413722	-9.05336741729521	2.63440315880751e-18	1.02611672603932e-16	31.6194162458948
PRAC2	-1.17613645983079	4.47136942179511	-9.05266118370845	2.64920732029872e-18	1.03119511873521e-16	31.6138726977605
TRGV9	-1.9199140295604	2.95903188586842	-9.05236608433513	2.6554176051474e-18	1.03292383552126e-16	31.611556422563
PARP3	0.713106492191223	2.6389259862688	9.04880383953987	2.73153094494887e-18	1.06041155108198e-16	31.5836002398642
MPZL2	0.952954111914752	3.98720325359586	9.04814727064336	2.74579355657901e-18	1.06524018862444e-16	31.5784484246015
RRS1	-0.719325784959291	3.96661611708271	-9.04591111658416	2.79492487405113e-18	1.0835808673388e-16	31.5609043345497
GATA5	0.858140151444987	0.828934344099624	9.04525784660598	2.80944167854274e-18	1.08761655006493e-16	31.5557796041399
SNHG4	-0.941273701647634	1.39905192514662	-9.04521758864048	2.81033871917289e-18	1.08761655006493e-16	31.5554637999038
RPS6KA4	-0.608687347570098	3.50711222943233	-9.04041030849135	2.91952023533552e-18	1.12739436495063e-16	31.517760419622
ITGA9	0.961201920577879	1.91534948004511	9.03846363829756	2.96491773287678e-18	1.14341249451438e-16	31.5024969110466
LIX1	0.587211171019485	0.422430700817669	9.03816060697173	2.97204719203696e-18	1.14540540859051e-16	31.5001211108534
ANXA2	1.09469306412204	4.61539882602632	9.031163097017	3.14148273645986e-18	1.20831194027458e-16	31.4452760763135
QPCTL	-0.589744798588612	3.49113240418609	-9.03063778536724	3.15458171096267e-18	1.21175369972353e-16	31.4411600491342
BCAM	-1.01567444253783	7.54315429794925	-9.03049897930839	3.15805194965274e-18	1.21228914651134e-16	31.4400724773915
CRISP1	0.807528468927113	0.118299689110902	9.02630101825576	3.2648081592832e-18	1.25244647829217e-16	31.4071864502905
ADRA1D	0.877349905893603	0.77725227175188	9.02301217940605	3.35093428889305e-18	1.2837992147349e-16	31.3814301493198
ZNF750	1.1111362300622	1.50208898113534	9.01737348643908	3.50386210462951e-18	1.33887432397253e-16	31.3372871647146
HOXB8	0.839920102521055	0.211502992315789	9.01590136643359	3.5449123473945e-18	1.35278952436159e-16	31.32576588272
PDPN	0.944405848026573	2.07280787754887	9.01283609708809	3.63192178476841e-18	1.3850882903153e-16	31.3017805355784
NPTN	0.666306462143808	4.94612187164286	9.01102427188619	3.68434223519816e-18	1.40416246792764e-16	31.2876060470698
CELSR3-AS1	-0.69583700505214	1.24247142844737	-9.00948758667393	3.72938878214149e-18	1.42040327999279e-16	31.2755857068299
PCSK6	-0.694757060840123	1.16828502958459	-9.00251607829233	3.94069692864077e-18	1.49600436653153e-16	31.2210717176074
TSPAN13	-0.927747955986916	6.33973630714474	-8.99816164173297	4.07865048784001e-18	1.54736949989288e-16	31.1870377575986
CRACR2B	-1.24500368631149	4.35039709940038	-8.99048550900463	4.33357911931253e-18	1.63982296849838e-16	31.1270711366806
NFKB2	-0.68716357336575	3.89558234345301	-8.98737898640734	4.44117615700935e-18	1.67836215067511e-16	31.1028134067569
APBB1	0.728416211274466	2.9192601905	8.98689737207747	4.45809240273061e-18	1.68257686566407e-16	31.0990532038177
TSPAN2	0.990087306316902	2.22386360433083	8.98478729694477	4.53296185796472e-18	1.70752286452249e-16	31.0825805436473
NEXN	1.30295602461012	2.97863494913346	8.97998537199529	4.70801438519969e-18	1.7700375782914e-16	31.0451041078407
NACC2	0.693209494945369	2.83062754482143	8.9775615958767	4.79889710402141e-18	1.80188556406751e-16	31.0261934406038
SNORD104	-1.84809017427016	4.13557482841917	-8.97652663329582	4.83823153237927e-18	1.81548730386265e-16	31.0181196509707
TELO2	-0.635131214655586	3.70957013132331	-8.97508617591295	4.89350879283058e-18	1.83505008276814e-16	31.0068837185727
EDNRA	1.18154334490473	2.96570254031955	8.97156002994529	5.03147627470007e-18	1.88315900801867e-16	30.9793844892183
SAC3D1	-0.724559629504755	2.86151282928383	-8.96976859692795	5.10303771357511e-18	1.90674806656279e-16	30.9654167521353
TEAD1	0.844081888280457	2.50627992666165	8.96973723875591	5.10429929271524e-18	1.90674806656279e-16	30.9651722719179
MAML2	0.858410803922829	1.95247526853195	8.96671404784473	5.22738703152254e-18	1.95023288568375e-16	30.9416052831977
PDE4A	0.698553833740204	1.47283520745301	8.96578025211565	5.26599666477338e-18	1.96338280501994e-16	30.9343271528429
MYH11	1.92876130777972	7.02967060581391	8.95788477672256	5.60393920162976e-18	2.08538685892643e-16	30.8728110725646
SOWAHA	0.752586412394723	0.929278033434211	8.95748603770268	5.62156416882479e-18	2.09061316640238e-16	30.869705433478
RNU1-106P	-0.70478624708724	1.37444523124624	-8.95456791692105	5.752231275878e-18	2.13512732043667e-16	30.8469803106258
DPT	1.7188197368219	2.44886306002632	8.95041826229225	5.94323650723202e-18	2.2032238091921e-16	30.8146739101158
PDGFC	0.932700060584316	2.36601192156015	8.95029514377587	5.9489984260088e-18	2.20396047651888e-16	30.8137155613883
SNPH	0.795776484434712	1.52086565368421	8.94603960691016	6.15159157133409e-18	2.27757119261562e-16	30.7805966387135
RTN4RL2	-0.61667513537088	1.23710801142293	-8.94514012559205	6.19527958579725e-18	2.29084097008198e-16	30.7735978688677
GRXCR1	0.596250744104562	0.0701121127988722	8.93580318574693	6.66731605208381e-18	2.45760468644582e-16	30.7009787895949
CLIC4	0.983693795478321	4.98389516194549	8.93497990514952	6.71060689979249e-18	2.47200129374249e-16	30.6945783191963
C14orf132	0.814613930192324	1.58549062717293	8.93238975868914	6.84862823992821e-18	2.5212538275201e-16	30.6744444569735
FAM221A	-0.597839823347442	1.31349719713534	-8.92912595201736	7.02655418972091e-18	2.58512551654212e-16	30.6490802012445
SLC25A39	-0.670996004712618	5.75216307739662	-8.92760700490308	7.11091211322928e-18	2.61286863156147e-16	30.6372782323705
C16orf13	-0.866817994753424	4.98809261522556	-8.92575375787679	7.21519474000644e-18	2.64452966280449e-16	30.6228808166593
BICD1	-0.935678150631896	1.86101924571617	-8.92522084545479	7.24546107347523e-18	2.65395693661856e-16	30.6187411611664
SCRG1	0.600273175283801	0.776949796133459	8.9245441028733	7.28407730227268e-18	2.66475827974809e-16	30.6134844983507
SLC24A3	0.985789625007577	2.25933061038534	8.92335626108816	7.35235103783944e-18	2.68636871117854e-16	30.6042585355222
TMEM51	0.701431747884103	2.71678759308459	8.91974934092386	7.56357211722961e-18	2.76008928255428e-16	30.5762491603129
HMGB3	-0.631632747002206	3.1555274300094	-8.917348969502	7.70745489752607e-18	2.80908345257088e-16	30.5576138221591
BBX	0.741222569261419	2.90475163576692	8.91272695569309	7.99217999624847e-18	2.90922327581646e-16	30.5217411548633
SCRIB	-0.676961393463871	4.13527559870301	-8.91121417978133	8.08761232755804e-18	2.94029527378039e-16	30.5100030888514
SEC61G	-0.682268693087129	5.21237592335338	-8.9074378356725	8.33079017372974e-18	3.02117916691651e-16	30.4807077719112
EPHA2	1.18101973975003	1.9465087163609	8.90487645376919	8.49983530181626e-18	3.07865932858031e-16	30.4608428566506
EMILIN3	0.745019401345151	1.23844524962782	8.90380559284153	8.5715119273962e-18	3.10269601304948e-16	30.4525389981613
HOXD11	0.757045250671353	0.868839632592105	8.90067309107973	8.78463407604876e-18	3.1759035900821e-16	30.4282526426983
RP11-126L15.4	-0.724343196959564	1.61184216961842	-8.89921270218415	8.88577710583629e-18	3.2084963999905e-16	30.4169323764098
NR3C1	0.81495580564681	2.54476598874812	8.89074391017723	9.49543782502993e-18	3.41806490930963e-16	30.3513132817875
EFEMP2	1.02041327679458	2.90154187110526	8.89031275745075	9.52756006176812e-18	3.42751478328068e-16	30.3479738004233
TCEAL7	0.904153931215234	1.71776550018985	8.88324396825289	1.00698063577187e-17	3.61590272944725e-16	30.2932397953053
RBPMS	1.04212837630202	3.06649958681391	8.87841856228905	1.04573924007712e-17	3.75046541832819e-16	30.2558949477995
PHYHIP	0.829741842883085	1.19762314349812	8.87801354246597	1.04905881535567e-17	3.7600612063948e-16	30.2527610968568
C1orf116	-0.970072175459264	5.87288842126504	-8.87461576201886	1.0773211679479e-17	3.85662483341348e-16	30.2264748592881
MDFIC	0.720792793168392	1.88564755707143	8.86971005679779	1.11946043097642e-17	4.00502059947429e-16	30.1885360278182
LPCAT1	-0.619861581480627	3.36030313146429	-8.86258754835553	1.18356059745004e-17	4.21883715526956e-16	30.1334809859664
DKK3	1.20309003371414	3.77267802787594	8.85762636560733	1.23034257151262e-17	4.38024461725046e-16	30.0951517879358
TMEM114	0.792493425375729	0.102128905789474	8.85551672074753	1.25078592422364e-17	4.45031308699851e-16	30.0788578807227
RPL39	-0.833259203158543	6.05723102679323	-8.85046394607544	1.30112629970407e-17	4.6181678578007e-16	30.0398443333085
CHST11	0.704133027006436	1.36569792607331	8.84964132363271	1.30950967527087e-17	4.64509972114462e-16	30.0334942553425
ZNF692	-0.912628707616375	3.38668020205075	-8.84821219459091	1.32420126785133e-17	4.69151331468663e-16	30.0224634067999
RP5-1159O4.1	-1.07887006914125	1.96286355540601	-8.84697192382075	1.33708350238439e-17	4.73428104631395e-16	30.0128913484261
CTD-2227E11.1	-1.28774309155058	2.20336545301692	-8.84374266658055	1.37120932567324e-17	4.8404352417221e-16	29.987973531464
FBXL22	0.635023598637436	1.36626074504323	8.84071178443604	1.4040222836574e-17	4.95028074129857e-16	29.9645925777872
GPR126	0.844714277475885	1.04453223424248	8.83704597118035	1.44474880721703e-17	5.0877291077793e-16	29.9363215695178
PCAT14	-2.68752610928724	4.80312123103571	-8.83557603487087	1.46140596001233e-17	5.13887747429386e-16	29.9249877653444
SEPT10	0.680805780510932	3.53772132764286	8.83480912107678	1.47017183756338e-17	5.16479681587324e-16	29.9190751057082
IRX2	-0.758851702020102	2.45915629069361	-8.83258008467597	1.49594634768644e-17	5.24587503918127e-16	29.9018921150085
TUBA4A	1.02102282399001	2.99395244394549	8.82994566521342	1.52698534612982e-17	5.3482959450799e-16	29.8815883006202
LPP	0.847329030186001	3.50721932989662	8.82615699378344	1.57274420795596e-17	5.5019662114994e-16	29.8523964115338
JPH2	1.26152248210329	2.38698871761654	8.82419956261753	1.59691466527864e-17	5.57983582056399e-16	29.8373179640154
SOX7	0.767600818628713	1.31561051301692	8.82334118471206	1.60762955139892e-17	5.61391546755556e-16	29.8307065078381
SHC2	-0.941439954943877	4.21989697619549	-8.82119927439985	1.63467763998107e-17	5.70495656697995e-16	29.8142110282661
RASSF5	0.787786258351795	1.67253061927068	8.81954477113094	1.65587856718724e-17	5.77549473729756e-16	29.8014712529216
HES4	-1.31633400855412	3.62389176749436	-8.81851023188597	1.66927324720297e-17	5.81526593582575e-16	29.7935061415833
C1QL1	0.816821064861562	0.534699778035714	8.81104846393086	1.76911212951604e-17	6.1484017801222e-16	29.7360771894581
S100A16	1.20797988146552	3.73508915460714	8.80661332702748	1.83123079135394e-17	6.3491729343695e-16	29.7019596313005
SNRNP70	-0.846173915806622	5.57076074480451	-8.8049034120003	1.85575214018507e-17	6.43037389964306e-16	29.6888094233932
PGM5-AS1	1.01700377751149	1.4978868652265	8.80440677312047	1.86293497194465e-17	6.45143441322256e-16	29.6849903475891
ZP3	-0.925972550955287	1.98011036122556	-8.80307520767013	1.88232928844692e-17	6.50701954793073e-16	29.6747516080236
HEPH	0.925427697442295	1.79826604687406	8.79763583631328	1.9636505150199e-17	6.78412204854835e-16	29.6329389042461
RND3	1.21510118853862	2.96444834132519	8.79424648398232	2.0160708853974e-17	6.96110767508561e-16	29.6068945317965
PRR7	-0.842447958061474	1.4165440446203	-8.79390994656511	2.02135079744864e-17	6.9752132985008e-16	29.6043089279834
TRPC4	0.666360508577431	1.04479115233271	8.79234534940445	2.0460778719169e-17	7.05637027215665e-16	29.59228915769
TMEM47	1.00115487720549	3.36837572526316	8.78838992269478	2.10993259753723e-17	7.25943633308227e-16	29.5619093278861
MSLN	1.22149963311247	0.885366977612782	8.78430160857414	2.17800483796612e-17	7.47602401377589e-16	29.5305195631818
OR51E2	-2.75757723686817	6.57148736395301	-8.78205682597708	2.21630092654947e-17	7.59854152662619e-16	29.5132889259089
PAQR6	-1.30519909528372	2.12853615932895	-8.781127067372	2.23235708106364e-17	7.64909817441682e-16	29.506153190931
HSD17B13	1.4784311341059	1.07848067993233	8.77834463362018	2.28109814571436e-17	7.80694474993108e-16	29.484801864945
GSTM2	0.845622564438993	1.23554764168609	8.77616695864921	2.31997861856259e-17	7.93071379402891e-16	29.4680947471802
CTBP1-AS	-1.05942275854963	1.43552660864474	-8.77058509735642	2.42265762513594e-17	8.27687014387433e-16	29.4252848468759
NEK5	-0.710841244351517	1.10150690842293	-8.76990274489276	2.43551402203406e-17	8.31592732190076e-16	29.4200529618587
BEND4	-1.24388907393087	2.43046695250752	-8.76656435324629	2.4993931162488e-17	8.52406926859922e-16	29.3944604815492
CTC-459F4.9	-0.664506898689703	1.96256205946429	-8.76215116315653	2.5863884522977e-17	8.81561369318774e-16	29.3606396451293
MRVI1	1.21486174455765	2.85255332518797	8.76039319052841	2.62187105610019e-17	8.92613325670681e-16	29.3471708235502
TSPAN1	-1.30152003983234	8.44903518810714	-8.75857079097077	2.65916245138168e-17	9.04781573711086e-16	29.3332105221554
AP001610.9	-1.40738034749843	1.58254605845113	-8.75575468168012	2.71782234510569e-17	9.23169707276901e-16	29.3116422788285
RP1-63M2.7	-0.588494235273452	1.54969829081767	-8.75574867927706	2.7179487331238e-17	9.23169707276901e-16	29.3115963126785
EPB41L3	0.670105275752679	1.18025881405451	8.75221191293051	2.79343992744239e-17	9.48259168858017e-16	29.2845159998921
FBXW9	-0.618607895906163	3.16754709722932	-8.75046728624949	2.83143876932932e-17	9.60599740992625e-16	29.2711607540995
C11orf80	-0.621567630730265	3.09836404733083	-8.74550711571871	2.94229000837471e-17	9.97048675095614e-16	29.2332011578001
PLCD3	0.730336437705961	1.8590148087688	8.74211008791284	3.02067394792785e-17	1.02301676216742e-15	29.2072133932878
RP9P	0.675719023698827	1.25388142584211	8.74181029661697	3.0276898110162e-17	1.02479840577277e-15	29.2049203082
YBEY	-0.680067631485634	3.35937653897368	-8.73743659848974	3.13189739424644e-17	1.05884246182899e-15	29.1714728511407
RERG	0.773567892091106	1.88543817791541	8.73691315121185	3.14460437221664e-17	1.06252323773503e-15	29.1674706749397
NETO2	-0.783507202734583	1.11918334750752	-8.73593979113012	3.16836898681758e-17	1.06993383477917e-15	29.1600290298191
APOE	-1.55466217491408	5.07852578786278	-8.73103421138242	3.29086984597613e-17	1.10956339773988e-15	29.1225337675191
B3GAT3	-0.630435028768346	4.84808330506015	-8.73101242817972	3.29142412674991e-17	1.10956339773988e-15	29.1223673051449
CAMK1D	0.761328827464388	1.43716042459586	8.72470642917802	3.45582785580722e-17	1.16230081231e-15	29.0741913414304
VIT	0.626826570306672	0.570410809340226	8.72118757600632	3.55107238000491e-17	1.19296008660153e-15	29.047319676476
OXR1	0.669193225278825	2.44672022466729	8.72103620053793	3.55522739366943e-17	1.19366913073132e-15	29.0461638823183
FAM222A	-1.00384879952118	1.87682925619925	-8.71353539702535	3.76724880120823e-17	1.26267712833608e-15	28.9889119676608
DANCR	-0.864083698574261	5.05397859965977	-8.71322302339681	3.77634472262871e-17	1.2649996518653e-15	28.9865284919503
RPL7A	-0.661661846082783	9.60822679345113	-8.7106543785278	3.85196888671773e-17	1.28885333747156e-15	28.9669316261336
RP11-832A4.7	0.865394066702945	0.955261886522556	8.70618589447396	3.98711307954707e-17	1.33330796893193e-15	28.9328507097735
ZNF219	0.698020793227624	2.19713350037406	8.70411892244104	4.05120263383852e-17	1.35396432845982e-15	28.9170904470955
HAAO	0.924725002203087	1.71720574006015	8.7031970055032	4.08011566576707e-17	1.36051235509504e-15	28.9100619133501
EFS	1.29573335715351	2.98043810662594	8.70109350795209	4.14685167116263e-17	1.38118784098216e-15	28.8940273056061
CD59	0.588565646528704	5.62571207623308	8.70041284426676	4.16867690917526e-17	1.38687486436476e-15	28.8888393434302
GPX8	0.839030135785494	1.86637078006391	8.69831403086943	4.23669248243824e-17	1.40870025041071e-15	28.8728442783234
RP11-334C17.5	-0.973568071832092	1.88863548838158	-8.6911093622699	4.4786307392737e-17	1.48323206451488e-15	28.8179594995881
PPP1R1A	0.751092336122782	0.761879275962406	8.68898010599948	4.55271398448011e-17	1.50656116178839e-15	28.8017454736432
DDR2	0.967102013727605	2.12117344446617	8.68886326778101	4.55681403688887e-17	1.50656116178839e-15	28.8008558512114
ATP1B1	1.13250584288642	4.28752419617105	8.68778174421455	4.59494034209627e-17	1.51744786059941e-15	28.7926214067606
EHD2	1.12081269063193	4.11221457445865	8.68376123771916	4.73945994721845e-17	1.56164135405329e-15	28.7620170440783
CTSB	0.842334540441833	6.03013602898308	8.68347798954391	4.74980936351185e-17	1.56328703104491e-15	28.759861341219
ECI2	-0.666587942742953	4.38106357867857	-8.6803110468612	4.86705744573729e-17	1.59917210514498e-15	28.7357624432317
TRIM29	1.64467654864481	2.51423355631955	8.67758984497315	4.97008665823499e-17	1.63118858748941e-15	28.7150606905507
COLEC12	-1.09206320505924	3.63300283896992	-8.67738274238682	4.97801566713259e-17	1.63287303795995e-15	28.7134853413537
MANEAL	-0.804768181745148	2.89257701640977	-8.67653419264624	5.01063360959967e-17	1.63988713320457e-15	28.7070310469252
CTD-2566J3.1	0.997901698994903	0.579731143586466	8.67483977469991	5.07640025033266e-17	1.65878905164014e-15	28.694144273391
GLYATL1	-1.62626637154466	3.20813288921429	-8.67482670041938	5.07691101663202e-17	1.65878905164014e-15	28.6940448452448
GPX3	1.38385049461619	4.32099549557519	8.67334009764488	5.13532008669568e-17	1.67693475336633e-15	28.6827401652007
APOBEC3F	0.72371795491215	1.46945048618421	8.6697246510947	5.28016054038764e-17	1.72326849341315e-15	28.6552530420587
PLEKHJ1	-0.598930516632806	3.66443940469361	-8.66289871155651	5.56472064876341e-17	1.81208781103932e-15	28.6033810188141
BCL2	0.893983678616279	1.9707510492782	8.6614401395908	5.62746486836135e-17	1.8314982790915e-15	28.5923009487101
RP11-20I20.4	-2.35319982155547	4.02295966462218	-8.66084049901737	5.65346245455423e-17	1.83893433055185e-15	28.5877461744828
PLSCR4	0.779494421665236	1.84455190619173	8.65827123120951	5.76620528269098e-17	1.87456251581558e-15	28.5682331108064
FFAR2	-1.28608545359627	2.3502332661015	-8.65678384982044	5.83248685870638e-17	1.89400116918403e-15	28.5569387434762
SLC13A2	0.72194957647976	0.147673081753759	8.65433234266408	5.94338073108841e-17	1.92893924817153e-15	28.538326513825
GNG11	0.843337575982991	2.66711854416353	8.65079264575929	6.10718747443707e-17	1.97880330227501e-15	28.5114595737871
CELSR2	0.66489604824915	1.73980047635338	8.64963235860074	6.16184778650717e-17	1.99430048065851e-15	28.502654584245
CTD-3184A7.4	-0.973338643955328	3.22339667360902	-8.63949984748541	6.66021420394915e-17	2.14608127332218e-15	28.4258004951418
FAM69B	-0.683488974226697	2.64158648169361	-8.63404100274974	6.94502122197433e-17	2.23661861052077e-15	28.3844238209587
REEP1	0.74811361806518	1.38726051528008	8.63040542717786	7.14135043222387e-17	2.2947827610691e-15	28.3568780004989
PEX6	-0.602832522709724	4.4682913232782	-8.62991262475982	7.16838185287038e-17	2.30220193203269e-15	28.3531448362004
ITM2B	0.595147109192115	5.78363345194737	8.62946477939645	7.19303502148462e-17	2.30884956459276e-15	28.3497523778891
PVT1	-0.643938975950555	1.56642778138534	-8.61656566671797	7.94024472660301e-17	2.53614370269239e-15	28.2520977117766
SPRY2	0.712390192139123	2.68381757804699	8.61533668291692	8.01532028140421e-17	2.55872337490622e-15	28.2427992536544
RCAN2	1.04285130835143	2.59749666475376	8.60497767876444	8.67666658045225e-17	2.76379995435278e-15	28.1644630782618
APOF	-1.39652928534283	2.12439986959962	-8.6037156541385	8.76083810045516e-17	2.78756977750014e-15	28.1549243400076
SLC25A37	-0.697298901565207	3.94438424625564	-8.60193422417621	8.8810276923588e-17	2.82427322371325e-15	28.1414615873474
SLC37A1	-0.840668559418988	3.81119302170113	-8.59993140582059	9.01810184406299e-17	2.86318603789726e-15	28.1263282556035
RPS15	-0.848092948099563	7.76226114740226	-8.59924070179343	9.06585756874113e-17	2.87678383622874e-15	28.1211099005287
MLC1	0.674550749437568	0.429419051219925	8.5966034956633	9.25050710723534e-17	2.92900953617218e-15	28.1011883906735
FAM212A	0.886658187467406	1.40682787144173	8.58925949945379	9.78453981852247e-17	3.08972377709071e-15	28.0457360154724
ARHGAP10	0.612538680278501	1.68913788878195	8.58906986165798	9.79872602617168e-17	3.09253089994641e-15	28.0443045899817
SMKR1	-0.865723645157355	1.50474339002444	-8.58822674085415	9.86204387048882e-17	3.11083282261605e-15	28.0379408280657
RP11-817I4.1	-1.06369353394387	1.85665600120865	-8.58285497729205	1.02750682036636e-16	3.23936504971548e-15	27.9974065696762
RBPMS2	0.967999624117643	2.79798936244737	8.58003575267915	1.04986301005082e-16	3.3062757048456e-15	27.9761409331986
LINC01503	0.867151048678034	1.52844784616729	8.57800525024589	1.06626201480549e-16	3.35610998697834e-15	27.9608279634594
SEMA5A	0.708234113944517	1.03668735495677	8.57382280141934	1.10084322114082e-16	3.46308907073003e-15	27.929294795706
LINC00342	-0.747857504047088	1.61009505292669	-8.56983844775666	1.13481712122849e-16	3.56420480135385e-15	27.8992659667908
AMOT	0.966375563744643	2.08083016593985	8.56082011465626	1.21559132177141e-16	3.80970104692793e-15	27.831336618913
PTRF	1.13849884870844	6.22098888856955	8.55643515412226	1.25689459886578e-16	3.93492251710327e-15	27.7983270732055
C14orf159	0.839077105911208	2.37307645600752	8.55584402584312	1.2625677173344e-16	3.95056491489837e-15	27.793878098019
GJB1	-1.38385970089712	5.06903606932519	-8.55556166878148	1.26528645472319e-16	3.95695127112602e-15	27.7917530922525
C9orf3	0.639062668938604	1.9176345648891	8.5518094857407	1.30196950288542e-16	4.06079558573562e-15	27.7635193846482
EDNRB	1.14686636294399	1.96543927231391	8.5440914436089	1.38076257417669e-16	4.30424903462116e-15	27.7054736418195
GAS1	1.14919046327071	2.29246518917669	8.54299025695705	1.39238228544567e-16	4.33584130668353e-15	27.697195090295
SGSM3	-0.60714273717856	5.15017311092669	-8.54228582878521	1.3998660563164e-16	4.35682193124445e-15	27.6918997320219
UCK2	-0.648766984489468	2.6664262020094	-8.54041358344288	1.41995046471916e-16	4.40758361422422e-15	27.6778272163258
S100A6	1.31244284336454	7.02425657322556	8.53981463098959	1.42643564653008e-16	4.42536121646928e-15	27.6733257531321
NRP2	0.778825694074108	1.38174167310526	8.53820816034877	1.44397473579011e-16	4.47739526811351e-15	27.6612534082664
IDUA	-0.730838036409204	2.73201746156015	-8.53664541249844	1.46124101602461e-16	4.5261262176461e-15	27.6495112848356
GGT6	1.1419449684215	1.66862226081955	8.53409827783167	1.48982197460562e-16	4.61220761565738e-15	27.6303762012504
IL6ST	0.784829700311926	4.3296831046391	8.52595201183887	1.58499177621195e-16	4.89645052051254e-15	27.5692073062648
FLJ20021	-1.28975340187222	6.02906616667857	-8.52396472720624	1.6091058910108e-16	4.96831653402684e-15	27.5542918565494
CENPM	-0.889589602241944	1.57460934040414	-8.51702564149028	1.69618540192297e-16	5.22613071567686e-15	27.5022316464903
RHOB	1.12433040395703	7.1962249641391	8.51471551538922	1.72619668593046e-16	5.3127450983425e-15	27.4849071604852
GALNT7	-1.13989653500086	4.95494557446992	-8.51455280331653	1.72833019039555e-16	5.31395549376646e-15	27.4836870572816
PDLIM1	1.02274483044632	4.81499748848684	8.51251522389343	1.75526898420771e-16	5.3939415884703e-15	27.4684096828896
TRIP6	0.956539747244623	3.73124625465038	8.51079190388081	1.77837666772696e-16	5.4563362321899e-15	27.4554907319658
COL23A1	0.737279767999224	1.00467091989662	8.50675051052684	1.83375325221365e-16	5.62328524879194e-15	27.4252020265513
FLNC	1.69615202278206	4.3306806992312	8.50571656774416	1.84819242351041e-16	5.66299485339954e-15	27.4174547745614
MASP1	1.1854789353818	1.75742941318609	8.50521265768241	1.85527028837726e-16	5.68031810841548e-15	27.4136792754068
CTD-3094K11.1	0.910441657632626	1.28574017789098	8.49981359562013	1.93280704021329e-16	5.89915340600801e-15	27.3732379737062
PNPLA7	-0.800872657492969	3.17547518433083	-8.49903412096215	1.94426268553474e-16	5.93101700210641e-15	27.3674009848931
HCAR2	0.73172458909494	0.864568933729323	8.49786242293544	1.9616090880895e-16	5.97768631661178e-15	27.3586276508527
TGFB1I1	1.15136696409127	3.01904127567481	8.49294100812752	2.03615450491582e-16	6.19838128667989e-15	27.3217875715818
ID3	1.28187536451334	4.78482198503947	8.49252645580958	2.04256020074659e-16	6.21464108603394e-15	27.3186851114251
ISYNA1	0.964631412949687	3.28746779870113	8.48912617054367	2.09585908793521e-16	6.37348565454548e-15	27.2932421282271
ARHGEF25	0.978931941336999	2.88920645968797	8.48832512563948	2.10861408785335e-16	6.40560097541589e-15	27.2872493554726
FOXO1	0.628999897474008	2.37951917887782	8.48358365252719	2.18569901442389e-16	6.63286945712929e-15	27.2517862825143
KLK4	-1.40578201383215	8.47994428193233	-8.48240618931484	2.20526954321546e-16	6.68878300362187e-15	27.24298197574
SLC25A42	-0.668686596085206	3.28048093293609	-8.47591603025158	2.31629175438634e-16	7.00808928041685e-15	27.1944694649778
GNB2L1	-0.594178327859226	8.08135212757519	-8.47590157041348	2.31654517464581e-16	7.00808928041685e-15	27.1943614124267
TGM3	-1.44768587196756	2.11967534992481	-8.46195994231435	2.57408482655912e-16	7.74706653444883e-15	27.0902465580795
ENO2	0.767492327451098	2.23894124770489	8.46008606722798	2.610791153122e-16	7.84944711932721e-15	27.0762625779871
AP000892.6	1.04527988163674	1.9379251954718	8.45890712415706	2.63414949594511e-16	7.9155988996267e-15	27.0674658070419
KCTD9	0.622835834252859	2.60309710965601	8.45714567266701	2.66943445683096e-16	8.01429417489984e-15	27.0543243473009
GAL	-1.0839739323737	1.4949813098891	-8.45710578693618	2.67023882355548e-16	8.01429417489984e-15	27.0540268005406
DMKN	0.86155683623888	1.27327006367669	8.45706254650087	2.67111111452123e-16	8.01429417489984e-15	27.0537042289598
RBMS1	0.622630578421786	1.8966875194906	8.45407752300951	2.73201393519798e-16	8.19281446504388e-15	27.0314391354239
SS18L2	-0.812245187651961	4.52594878143985	-8.45376131781398	2.73854525739778e-16	8.20397341937837e-15	27.0290809326885
ITGA3	0.813456103868648	2.91533477606391	8.44984307561918	2.82076978101002e-16	8.42867375659326e-15	26.9998649514277
MYL5	-0.73743601851943	2.47938787921053	-8.44723919369735	2.87675723503215e-16	8.59157159497812e-15	26.9804550788571
HIST1H4I	-0.895487389299634	3.86932730788534	-8.44492008342319	2.92754559193735e-16	8.73431806215872e-15	26.9631717943438
ROBO1	0.912962156112057	2.09919889040038	8.44089025140919	3.01791522057019e-16	8.99474303131352e-15	26.9331478821934
ACSM1	-2.23049451713678	4.01742733643985	-8.44003741912644	3.03739074442017e-16	9.04817007114593e-15	26.9267953314162
TNS4	1.6300058343584	2.34259758919173	8.43440986228806	3.16905432065663e-16	9.430763232425e-15	26.8848892406758
TMOD1	0.725691244295706	1.51296131795113	8.42417502600381	3.42312926633559e-16	1.0160968402315e-14	26.8087293429054
VTCN1	1.01544247014602	0.987354978330827	8.42391541371191	3.42982920115957e-16	1.01756828032573e-14	26.8067984233172
RP5-1159O4.2	-0.882999429837719	1.40501774666729	-8.42179447561875	3.48505291740102e-16	1.03290246034667e-14	26.7910252145425
PALM3	0.859622967015204	0.80830801206391	8.41660375394419	3.62394054452357e-16	1.07352113938659e-14	26.7524351277028
UAP1	-0.841685172680173	5.49296432128383	-8.41447159412662	3.68256294180614e-16	1.09033368399206e-14	26.736588990561
RP11-295G20.2	-0.818821671208026	2.28040532833083	-8.41109698899449	3.77726669150511e-16	1.11441773783178e-14	26.7115153154028
MAZ	-0.712010205158223	4.88078324706015	-8.40899002069223	3.83761235674603e-16	1.1310786101632e-14	26.6958642157917
FLRT3	1.24100651157987	1.94148624521429	8.40640414243554	3.91297807589199e-16	1.15270964135775e-14	26.6766597482729
RP11-66N24.3	-0.802129731533857	1.36143607472744	-8.40611910762129	3.92137443032797e-16	1.15460054898416e-14	26.6745431648007
C9orf152	-0.881376802606707	4.5809333098703	-8.4028282688756	4.01961268065584e-16	1.18114305780298e-14	26.6501103533366
RAB3B	-1.16595570157602	3.98336855232895	-8.40037239865937	4.09450658198528e-16	1.2019404514951e-14	26.6318815286694
SPEG	0.761096418927313	1.28310834303383	8.39979918727669	4.11218471424751e-16	1.2059172722791e-14	26.6276274240448
GCNT1	-1.42507407869183	3.47832267595301	-8.39734052785163	4.1888706221331e-16	1.22778910147834e-14	26.6093829324152
CDK18	0.654732517018178	1.29111480641541	8.39475287036272	4.27110664906197e-16	1.24982823817299e-14	26.5901856243121
HSH2D	-0.792912605433743	2.76745055340038	-8.39470557904335	4.27262432286859e-16	1.24982823817299e-14	26.589834821698
PPIB	-0.622707034948767	7.59025265026316	-8.39420087695534	4.28885446271192e-16	1.25394764904537e-14	26.5860910826907
WFDC1	1.06065859333317	2.13523818663158	8.3858893839378	4.56506742705331e-16	1.33203694084638e-14	26.5244635338945
ZNF30	-0.789119695380995	2.09755277799436	-8.382780876198	4.67282726866389e-16	1.36211865070134e-14	26.501426772118
CTD-3157E16.2	0.795085482715987	2.54510863481579	8.36936118609293	5.16762298847849e-16	1.50035804787814e-14	26.4020502309351
KLHL5	0.803174908979896	2.64887178025188	8.36710410096188	5.25578496857256e-16	1.52368181211542e-14	26.3853478750479
ANO4	0.758995953830293	1.03312282708835	8.36480017493918	5.34730934206509e-16	1.54714247054091e-14	26.3683024602063
PNMA1	0.940754711854627	4.34179160384586	8.36131334631705	5.48882859732559e-16	1.58573100104923e-14	26.3425122800556
RPL28	-0.775334273687708	7.15571431438158	-8.35750055143068	5.6478161133508e-16	1.6308557834333e-14	26.3143205439087
SLC14A1	1.78850670834128	2.73627293921805	8.35555986621228	5.73047863592509e-16	1.65064359208563e-14	26.2999749407492
HMGN1P7	-0.595560591817009	1.00282111832519	-8.34811603194354	6.05878117803491e-16	1.74005930468236e-14	26.2449736046626
AP000438.2	-0.895781822682649	1.64687451586466	-8.3443323076341	6.2327142445451e-16	1.78737468858671e-14	26.2170306772015
MTHFD2	-0.652620203807356	3.42833219844737	-8.33542285902631	6.66199753054805e-16	1.90300415761306e-14	26.1512725302424
EPS8	0.696056156124452	2.33065783281391	8.33475168176747	6.69549548619938e-16	1.91163762813068e-14	26.1463209442832
OGT	-0.837931773526281	4.10729730660714	-8.33270572013347	6.79863820089183e-16	1.93824262029039e-14	26.1312288264566
TLN1	0.739684034654752	5.30195333164662	8.33235540083383	6.8164555324029e-16	1.94237378804494e-14	26.1286449675809
ZBTB42	-0.588145922131841	3.71775900242105	-8.32543955158118	7.17779579140454e-16	2.03738436010081e-14	26.077652656576
DSC3	1.16125190638465	1.70129918385338	8.32305769822223	7.30657358311479e-16	2.07292960057008e-14	26.0600981822974
PLIN4	0.995811491623043	2.11326877989662	8.31898245292586	7.53222168868658e-16	2.13176843304577e-14	26.0300722132853
C17orf96	-0.63424520470609	1.54309698535902	-8.30878677087519	8.12736780038288e-16	2.28950831910405e-14	25.9550010749725
BCAR3	0.608177098458231	1.94868808319361	8.3087634672705	8.12877994331393e-16	2.28950831910405e-14	25.9548295709071
ZFAS1	-0.78488715911945	5.31233967201692	-8.30675063755675	8.25167181222516e-16	2.32188126313441e-14	25.9400174449563
FZD1	0.682970328054006	2.96236637822744	8.30078997779185	8.62646435894243e-16	2.42383722100853e-14	25.8961700047393
RP11-498C9.4	-0.725423433059356	1.24130609125	-8.29989513150473	8.68416358011638e-16	2.437717124968e-14	25.8895894832033
RPS2P5	-1.07937993866281	5.76025372941917	-8.29738401426871	8.84812322426042e-16	2.48134183811188e-14	25.8711261440442
ESRP1	-0.689353258975672	4.54209076998496	-8.29446991799684	9.0422316352554e-16	2.52849031842748e-14	25.8497052390498
ZNF577	-0.638282318954063	2.30159128309398	-8.29047275277122	9.31534276192607e-16	2.60112347126053e-14	25.8203323508595
TRGC2	-1.7261054259069	3.93161791376316	-8.2879532594186	9.49166100320632e-16	2.64655974686823e-14	25.8018236353998
SEPT5	-0.664620482912969	2.44724922322932	-8.28769115873996	9.51019149318753e-16	2.65046086259064e-14	25.7998984389226
EXOSC5	-0.599919034804746	3.94468602296429	-8.28525645000858	9.68404214164623e-16	2.69759616112005e-14	25.7820171231425
ACTA2	1.45646631759033	7.89476452588158	8.28519376541436	9.688559353741e-16	2.69759616112005e-14	25.781556799966
TMEM100	0.896037394890259	1.16089652131015	8.27922673051695	1.01282271808315e-15	2.817326347819e-14	25.7377502784414
NEAT1	-1.40670658264548	5.0027292267594	-8.27876925346007	1.0162737614776e-15	2.82557981482823e-14	25.7343927504751
SLIT3	0.756221620963432	1.19581870374812	8.27817494466152	1.02077436795189e-15	2.83404436622002e-14	25.730031196913
PTGS2	1.65374262391321	2.66979377897556	8.27527760888466	1.04299897959635e-15	2.89412590001674e-14	25.70877149099
RP11-97C16.1	-0.978399155827937	2.92758417014474	-8.2726206996697	1.06379916534763e-15	2.94928973728168e-14	25.6892810014939
LY6D	0.993633800313724	0.572210715075188	8.27061051167132	1.07980817039899e-15	2.99225247484983e-14	25.6745379214872
RARG	0.781862342032972	2.11781681688534	8.27002886918299	1.08448456666889e-15	3.0037855974429e-14	25.6702725664965
SV2B	0.589952673161957	0.471229948556391	8.26913285437272	1.09172768882006e-15	3.02241368265229e-14	25.6637022798766
ACTG2	1.84394627458403	7.50998671758835	8.26622035118141	1.11560324153097e-15	3.08704864754829e-14	25.6423493057589
CTNND2	-0.746680298959405	1.70234850544173	-8.2616003785006	1.15453812633354e-15	3.19176219612862e-14	25.6084899509861
RGS9	0.641835192032448	0.786550189744361	8.25724216885986	1.19249610679279e-15	3.29202223107852e-14	25.5765624261134
PNCK	0.836671635362641	1.41114467489662	8.25683095410454	1.19614061108764e-15	3.3005227721916e-14	25.5735506061254
FBXL8	-0.830192928024338	2.61933413393045	-8.25247944333094	1.23538778310281e-15	3.40720767557978e-14	25.541686359208
CELF2	0.790867793315434	1.85144859418233	8.24735021483024	1.28328521797098e-15	3.53096955804297e-14	25.5041438775638
AF001548.6	0.741479473755002	0.897860955218045	8.24475644636268	1.30819992520141e-15	3.59444089565812e-14	25.4851661122815
RP11-196G18.22	-0.914272739972936	2.12390639623308	-8.24398271849135	1.31572414446268e-15	3.61171535602927e-14	25.4795058887232
HNRNPA1P33	-0.775157861756027	1.23703396108083	-8.24012939185306	1.35383761887265e-15	3.71284720775562e-14	25.451322904411
TBX5	0.711711319491744	0.629199748052632	8.23954440900004	1.35971828174931e-15	3.72722400546934e-14	25.4470452675851
KIAA1244	-1.1006430226088	4.3246997328797	-8.23496680835246	1.40661521060532e-15	3.85396725957826e-14	25.4135800622689
PLP1	0.841862654153641	0.828386520659774	8.23272120567953	1.43020171649874e-15	3.91491737558425e-14	25.3971685189554
SCRN1	0.935330942397126	3.35198032706767	8.22996796899706	1.45965377579135e-15	3.98992532804913e-14	25.3770517559751
RAPGEFL1	0.737269617912353	1.41859577745865	8.22744698250273	1.48714637519604e-15	4.0612729377255e-14	25.3586365131933
FLNA	1.49846355258818	7.01030082333271	8.2262648718067	1.50021341409672e-15	4.09504257170945e-14	25.3500029617053
GAS5	-0.884503978785552	5.86443968722556	-8.22408390746169	1.52462009024515e-15	4.15777642265968e-14	25.3340767961455
DDIT4	1.16612379357151	4.64894562865977	8.22164165337332	1.55241649359279e-15	4.22822727201045e-14	25.3162464792214
MAP1B	1.11363309307774	2.89316941734211	8.21029323906658	1.68828684479328e-15	4.57844886237554e-14	25.233448178088
ZNF511	-0.671978096058795	3.29357263431955	-8.20586004878338	1.74449732495264e-15	4.71773808763362e-14	25.2011275693751
OLFML2A	0.806171072877743	1.78366326563158	8.19989681493954	1.82303300793244e-15	4.91646319788229e-14	25.1576733562555
SNHG19	-1.31860790873366	6.79267963253195	-8.19682317817227	1.86486627820484e-15	5.02463993472755e-14	25.1352852586479
ACE	0.750217630358074	1.87775812859023	8.19567906174813	1.88067905103611e-15	5.06490810668105e-14	25.1269532773991
KLK3	-1.55433959573469	11.6763981316861	-8.19231951322618	1.92788052437322e-15	5.18724240445065e-14	25.1024927122483
EFHD1	0.918248689275973	2.0384639888515	8.18713102046945	2.00308684650215e-15	5.38711339045238e-14	25.0647310484326
RP11-58O9.2	0.906089548925235	0.977570776385338	8.18555664439948	2.02647489464513e-15	5.44249262528268e-14	25.0532764645492
P2RY11	-0.611733853212103	2.02141508321429	-8.18509710517102	2.03335225727615e-15	5.45845233313022e-14	25.0499333474793
RALGAPA2	-0.983451224233022	3.69702631181955	-8.18482079047608	2.03749861366449e-15	5.46706946489102e-14	25.047923246681
GDPD1	-0.835699516467128	2.07393286327256	-8.17946962733474	2.11946465871506e-15	5.67917315412558e-14	25.0090056314423
KRT4	1.22632965958958	1.00114480142105	8.17886614561959	2.12891035297367e-15	5.70186645775567e-14	25.0046179051464
LGALS3	1.17586119537454	5.3434020173703	8.17858709601462	2.13329208120083e-15	5.71098233585846e-14	25.0025891079051
MPP6	-0.630439382437287	1.51920359701316	-8.17536235688079	2.18457872625708e-15	5.82957029661665e-14	24.9791479191854
NFE2L2	0.601147089236918	3.98651625780263	8.17392234269944	2.20787236812352e-15	5.88903809765318e-14	24.9686825231151
BAIAP2	-0.661871457899691	4.31074650031391	-8.17313881816622	2.2206495106374e-15	5.91771168313948e-14	24.9629888090141
CCDC64	-0.633449976897928	1.89080434087406	-8.17295757918609	2.22361540615981e-15	5.92291207661736e-14	24.9616718423785
ATCAY	0.624297042989236	0.781030478573308	8.1724412695837	2.23208604674267e-15	5.94276370319947e-14	24.957920221188
LAYN	0.77072746309624	1.92558894143985	8.17115328039218	2.25335611227035e-15	5.99665922183813e-14	24.9485622051801
HSPE1	-0.605593802416871	5.5091462978797	-8.16451619572081	2.36617605776555e-15	6.28257942177158e-14	24.9003579481905
AC144450.1	-1.17444753346195	1.58798536766353	-8.1634922012207	2.38407206796009e-15	6.32463345353821e-14	24.8929235216383
RP11-627G23.1	-1.0286252667118	1.22709687694173	-8.1634859853767	2.38418110730772e-15	6.32463345353821e-14	24.8928783954474
CNN1	1.64460553933834	6.76124487746053	8.16243082242177	2.4027625038929e-15	6.37103062283355e-14	24.8852184411449
SERPINB1	1.0063291966411	2.72140586391541	8.15125559226814	2.60855175318377e-15	6.88853510688109e-14	24.8041390874042
HSPB6	1.57733849013129	4.68721085363722	8.1509326116402	2.61475117120932e-15	6.90178465792941e-14	24.8017970579728
KCNJ16	0.591024034221149	0.121937003456767	8.14945625254732	2.64327474743492e-15	6.96831964958436e-14	24.7910924536825
P2RX1	0.95733655523358	1.28274098219361	8.14676986480703	2.69596672878822e-15	7.09370930120584e-14	24.7716181881015
D4S234E	1.13763584150104	1.53236284753008	8.13887901093588	2.85681334545938e-15	7.5067849145516e-14	24.7144443759845
RP11-356O9.1	-1.24580758689728	3.73283760697556	-8.13674809429369	2.90185122048766e-15	7.6182728062326e-14	24.6990120389091
ZNF853	0.671837312142388	2.10229312790414	8.12889288450867	3.07401305047528e-15	8.04493052344689e-14	24.6421508878224
MPZ	0.850780393214299	0.92128593887218	8.12793445436846	3.09569735024355e-15	8.09442369855217e-14	24.6352160685365
SLC4A11	0.598200941880476	1.05545538758271	8.1241598638794	3.18257525391973e-15	8.30670636346048e-14	24.6079108226535
HMGN4	0.613267108172624	4.89236459693045	8.12366339522308	3.19417991532824e-15	8.33327000519525e-14	24.6043201217978
MFSD10	-0.617095001705482	4.96807505382519	-8.12238562764982	3.22423947080216e-15	8.40043150297749e-14	24.595079475917
KCTD17	0.691688429623614	1.74816335537782	8.12189429322766	3.23587234499176e-15	8.42697942047431e-14	24.5915265117086
EHMT2-AS1	-0.692113628286579	1.17541347658271	-8.12073409899639	3.26350591689039e-15	8.4913689825971e-14	24.5831375162201
EDIL3	0.843515694893478	1.52734885915038	8.11791822217369	3.33154741370212e-15	8.65683394943594e-14	24.5627806878759
SMTN	1.10575080862019	3.96244677571805	8.11565380190244	3.38727827045588e-15	8.78991183898256e-14	24.5464144951675
BCHE	0.945650165217192	1.09170132020865	8.11545946138802	3.39210395879626e-15	8.79852393790482e-14	24.5450100566386
SFXN3	0.699061122557085	2.41188853815789	8.10855011147099	3.56815268650932e-15	9.22238737969101e-14	24.4950953569475
MTURN	0.719617796972687	3.08036259269361	8.10600827111178	3.63516292751262e-15	9.37897736847898e-14	24.4767408656191
RNF112	0.723076833517833	0.809897249026316	8.10298509943237	3.71648165661565e-15	9.58455010975344e-14	24.4549165468169
RP11-295M3.4	1.36745729292099	1.85293182579135	8.10103524512568	3.76987983372462e-15	9.71367934032125e-14	24.4408438878236
PCA3_1	-1.776877237652	1.98078393220865	-8.10028950800464	3.79050203197257e-15	9.76250737277381e-14	24.4354623867165
TACR2	0.641398086918591	0.929309622571429	8.09890086200005	3.829200105557e-15	9.8578265680404e-14	24.4254424585452
TP53I11	-0.66301936076712	4.46543867521429	-8.09202771395422	4.02655562122344e-15	1.03158623543823e-13	24.3758682281855
ELF4	0.717841340657655	1.53221027791917	8.09010345212548	4.08358582983111e-15	1.0448217609393e-13	24.3619949103255
SNHG17	-0.704335118303051	2.64050491814286	-8.08797661344052	4.14754800531442e-15	1.0607222312146e-13	24.346664072531
VGLL1	0.720921597902204	0.718729195885338	8.08689375090442	4.18049280370165e-15	1.06774467773284e-13	24.3388597100978
FAM84B	-0.688923465369507	3.68994522337782	-8.08549109396193	4.22355128768276e-15	1.0773284798337e-13	24.3287517507639
SCGB1A1	2.39657174036097	2.85684251905075	8.08082751868664	4.36988488349902e-15	1.11222523405779e-13	24.2951544916669
GPD1L	0.771225176664579	4.32065069962218	8.07899312718328	4.42880619852374e-15	1.12574970619593e-13	24.2819433423504
SGCG	0.708239326805266	0.570568700962406	8.07643998178087	4.51212166901894e-15	1.1459297428839e-13	24.2635596794482
TRABD	-0.620359031525304	4.06865836919737	-8.07387250277267	4.59746495011938e-15	1.1665892483382e-13	24.2450773844359
RP11-170M17.2	-0.621712785396969	1.6049511399906	-8.07354366744627	4.60850995448278e-15	1.16888388667414e-13	24.2427105567714
GJB3	0.825322890631729	0.989579589073308	8.07270021177514	4.63696006774793e-15	1.17558917705427e-13	24.236640037986
MYL9	1.55634302734073	8.00281423570677	8.06908593727509	4.76084724341343e-15	1.20595049024373e-13	24.2106329927065
ACAA2	0.744345440591287	2.37461297310714	8.06689529524849	4.83752083647177e-15	1.22431005235838e-13	24.1948743332818
SLC9A3R2	-0.688120178735734	5.73321615944737	-8.05947223385873	5.10650751623599e-15	1.28959193058162e-13	24.1415004672168
RPS28	-0.786470180274083	7.58018835177632	-8.05913220194403	5.11917661317503e-15	1.29223244666429e-13	24.1390564635138
GNG12	0.625376410593935	4.17677276121804	8.05608260777272	5.23419599892519e-15	1.31955527542852e-13	24.1171408907152
PYGM	1.09923462546765	1.70591646656955	8.05252903744096	5.37144478115538e-15	1.3529876895484e-13	24.0916117300428
ANXA13	0.617628462946435	0.162746048328947	8.05037542601974	5.45634586705148e-15	1.37318821611868e-13	24.0761442834185
CHDH	-0.819361632154343	2.88978681086842	-8.04571993410545	5.64443074775245e-15	1.41929964715341e-13	24.0427191466266
BVES	0.697158783867553	1.36780547712594	8.04031960360425	5.87063607888392e-15	1.47427453220557e-13	24.0039652276432
PCDH10	0.87816885954759	1.54171705579323	8.04009049914883	5.88042800032728e-15	1.47609866575713e-13	24.0023215756328
ABCG1	-0.671102159132325	2.78771043718233	-8.03856598686487	5.94599745185191e-15	1.49063526501193e-13	23.9913852810304
SPINK13	0.610920322474583	0.205492432458647	8.03138856588494	6.26452603355129e-15	1.56578288322328e-13	23.9399188968538
CHST15	0.775258578850267	1.86782819736842	8.02635590138105	6.49785929169278e-15	1.62063438899644e-13	23.9038531646994
FZD8	-0.982549230783829	2.20014007207895	-8.02510007874386	6.55740876618975e-15	1.63339345405939e-13	23.8948562862654
TTC38	-0.623265561276314	4.41681451981015	-8.02229051499657	6.69259222343059e-15	1.66493558649102e-13	23.8747321957983
WISP2	0.945026968669641	0.826913751622181	8.01759351721289	6.9247596897504e-15	1.72049337874662e-13	23.8411012932674
C2orf40	1.26147795426362	2.63797522463346	8.00438456638136	7.62113060575583e-15	1.8830933249186e-13	23.7466068516573
BMP5	1.27186674238788	0.728215962520677	8.0041514485294	7.63402143160996e-15	1.88468333753662e-13	23.7449402659151
CAP2	0.903851920664012	2.48752296564098	8.00121476361215	7.79826753990259e-15	1.92036038318133e-13	23.7239488359322
MARVELD1	0.904187965699028	3.6182679733515	8.00053108992333	7.83700248186613e-15	1.92827249856181e-13	23.7190628020862
TAGLN	1.41607318996228	7.81802851431015	8.00031140930697	7.84948920514519e-15	1.93014826439696e-13	23.7174928727357
UBE2S	-0.674237174998336	2.47171485796992	-8.00028067617444	7.8512376521191e-15	1.93014826439696e-13	23.7172732436432
REXO2	-0.922238531467056	4.69860769315413	-7.99970132873967	7.88426947645482e-15	1.93745303839128e-13	23.7131331598078
FADS1	0.844276338555251	1.98683869553195	7.99825663307182	7.96723827923997e-15	1.95629951642254e-13	23.7028102219718
TECPR1	-0.694421608667616	3.32944924528383	-7.9973192492113	8.02153252971187e-15	1.96869785545308e-13	23.6961130157388
TK1	-0.983356699719869	3.00024422263158	-7.99489222242732	8.16381100810091e-15	2.00193378131032e-13	23.6787758107271
LIMS2	1.06010748165451	2.78487275915601	7.99444372501137	8.19037438917879e-15	2.00760448976063e-13	23.6755724697015
WWTR1	0.677362183287017	3.18626009764286	7.99405207348727	8.21364068847882e-15	2.01246260544781e-13	23.6727752592487
PRSS16	0.764328968193751	1.24019234710714	7.99158344722588	8.36179958290291e-15	2.04618772945076e-13	23.6551465837554
AC011523.2	-0.983821897686195	1.30879983692481	-7.99130282775962	8.37880750469318e-15	2.04949071544416e-13	23.6531429261749
RP11-142C4.6	-0.91093593949978	1.82353977212594	-7.99048392693941	8.42863527871806e-15	2.06081544396362e-13	23.6472961891148
RP11-1148L6.8	-0.638850374075016	3.61510001456767	-7.98468327424547	8.79005932670618e-15	2.14379780245779e-13	23.6058945179564
LUZP2	-1.20137385756382	2.01079938981579	-7.98450929588117	8.80113248071637e-15	2.14560218017364e-13	23.6046531266516
SH3RF1	-1.05731819305276	4.42236608660714	-7.97478705434281	9.44229962890342e-15	2.29138631933826e-13	23.5353155900966
FBXL6	-0.627637404005267	2.61158082392293	-7.97470364526157	9.44799506932997e-15	2.29181590408379e-13	23.534721016449
GPX7	0.887855729047363	2.09113898950564	7.97307637260756	9.55979122251441e-15	2.31604784277572e-13	23.5231221368016
ZFAND5	0.585570062512893	4.53876616434586	7.96903363670396	9.84321521955751e-15	2.38076142097889e-13	23.4943143613332
CNTN1	1.03104678942281	2.03537152880263	7.96545728743752	1.01008445365381e-14	2.44206215302215e-13	23.4688395429334
SPARCL1	1.18963218853503	6.63004704518233	7.96458374012336	1.01647766440981e-14	2.45548536995843e-13	23.46261851363
TSTA3	-0.724749871875314	4.99084617948684	-7.96100717539243	1.04307245283749e-14	2.51452812980275e-13	23.4371533483776
C4orf19	0.680701050562064	0.767299209808271	7.95919499729353	1.05680845225803e-14	2.54658997531943e-13	23.42425406127
BTG3	0.704470643717693	3.03203484169737	7.95850366938139	1.06209550506559e-14	2.55721939192843e-13	23.419333720199
DNAJC15	0.789216786202025	1.40331376621429	7.95721697092938	1.07200535096778e-14	2.57895246917824e-13	23.4101768840008
ABO	0.899332294113487	0.952816684093985	7.94222275996647	1.19443495686441e-14	2.86757704878464e-13	23.3035559327386
MMP26	-1.01946016391737	1.18431268344925	-7.93320068288574	1.27464575387572e-14	3.0438749133555e-13	23.239477972666
CDK5RAP3	-0.623489012911187	4.4525582897218	-7.93311264572039	1.27545406401077e-14	3.04455995238745e-13	23.2388529844042
INMT	1.05529169627793	2.91609664293609	7.93231347413522	1.28281480284131e-14	3.06087894946856e-13	23.2331798024404
CTD-2194D22.3	-0.939198485749747	1.85938849929511	-7.92588515397322	1.34356730918732e-14	3.19799692138279e-13	23.1875626398411
KRT5	2.16786874519933	4.54214583674624	7.92554686232604	1.34684188493128e-14	3.20448480584688e-13	23.1851628346192
RP5-894A10.2	-0.587686549157559	1.48902242247368	-7.92501934402686	1.35196384600188e-14	3.2153610214465e-13	23.1814208365963
RAB34	0.959236202847089	3.50132499434211	7.92415077120915	1.36043919628868e-14	3.23420046228448e-13	23.1752599656809
PATE2	0.651326094372508	0.238291304526316	7.91879469272948	1.41387320097586e-14	3.35167740906932e-13	23.1372805451526
OAT	0.98183187770053	4.28278865678196	7.90778842372864	1.5302588629202e-14	3.61583262765366e-13	23.0592997484659
PGLS	-0.61933415997987	4.61711742508647	-7.90658284382808	1.54356789761005e-14	3.64433072534403e-13	23.0507632626536
RPL18A	-0.75253639307767	7.00533343990226	-7.89753753563688	1.64713383506443e-14	3.87162653896566e-13	22.9867478910806
ASPN	-1.1647311964876	2.27585371571241	-7.89735399807394	1.64930472140801e-14	3.87516920598992e-13	22.985449559447
UBE2QL1	0.622973978743627	1.25366626575188	7.89682127007788	1.65562184016576e-14	3.88844699846171e-13	22.9816812144985
MEF2A	0.641334982052581	2.81943229806767	7.89527365302899	1.67410928827603e-14	3.92994806791325e-13	22.9707350121723
STOM	0.95451462147062	4.91981989436842	7.89445541724594	1.68396588392927e-14	3.95024974146155e-13	22.9649483642217
KRT16	1.01612791749977	0.911490549253759	7.89348822564245	1.69569068070411e-14	3.97615629615545e-13	22.9581088960305
CAPNS2	0.917573256938158	0.694012879665414	7.89161145442401	1.71867210534742e-14	4.02681012098393e-13	22.9448392490061
CTA-228A9.3	-0.843826593385797	1.47571014753571	-7.89122762981642	1.72340982074237e-14	4.0330552787048e-13	22.9421257370965
CDCA8	-0.606006611416251	1.30342395314286	-7.88899813120889	1.7511853741619e-14	4.09641267793233e-13	22.9263659870255
CES1	1.27180660717198	3.08193480499248	7.88396902537444	1.81547096372447e-14	4.24169280348063e-13	22.8908294531566
RP11-561N12.6	0.647580154535566	0.57487205012782	7.88000501366986	1.86777762815614e-14	4.35692898022982e-13	22.8628316774171
IL33	0.976612116965794	2.67967020903759	7.87867290282586	1.88568692989564e-14	4.39694899264444e-13	22.8534254895641
SMPD2	-0.592596925434599	3.47563605840601	-7.87779804840059	1.89754079144727e-14	4.42282292176574e-13	22.8472487256119
RUSC2	0.631242265605598	2.52190507966729	7.87388910026553	1.95140949407887e-14	4.54475253812456e-13	22.819656871681
CDKN1C	0.746201223013281	2.83856441650188	7.87242436885744	1.97198097052173e-14	4.59083145637368e-13	22.8093206497363
PCAT1	-1.00531226115511	1.26943119412782	-7.87168061058958	1.98250845867654e-14	4.61350025415493e-13	22.8040727264567
SNORA73B	-1.11479012597881	1.81483238410902	-7.869436937168	2.01460346468696e-14	4.68632081644132e-13	22.7882438478077
BIRC5	-0.884303471892751	1.33752290387782	-7.86793637415116	2.03635400051558e-14	4.73502990952223e-13	22.7776595257089
PTGIS	1.11178186069687	2.60670731458459	7.86730222425142	2.04561543591807e-14	4.75277948495615e-13	22.7731869866057
RPL12	-0.714792539015267	8.67856618077632	-7.86504168474486	2.07896877816435e-14	4.82835123511065e-13	22.7572461494321
PPAPDC3	0.613494917495698	0.985683878216165	7.86418337965695	2.09177274679937e-14	4.85442232778394e-13	22.7511945161007
PDE2A	0.595105759756959	1.27737740723684	7.86036393682511	2.1496999204144e-14	4.98469139210627e-13	22.7242711878277
ZEB1	0.73092019955464	1.91318438156203	7.86022770312788	2.1517950620694e-14	4.98756880861635e-13	22.7233110649197
ATF5	-0.650972257667121	4.51475843926316	-7.85705297706035	2.20119369847956e-14	5.10004351083833e-13	22.7009405405605
RPL36A	-0.860397413611968	4.36858603819737	-7.8552001951759	2.23053811023289e-14	5.16036945543779e-13	22.6878883245384
CCDC159	-0.595082264483599	3.32489379228759	-7.84278615112892	2.43735360274315e-14	5.61822995670606e-13	22.6004984888303
RP11-23F23.2	-0.708720611087812	1.8596613238515	-7.84106736097419	2.4674402315642e-14	5.68309399606861e-13	22.5884075297725
ZBTB38	0.647009791324683	2.52899272764286	7.83985656472336	2.48885429046619e-14	5.73015518365338e-13	22.5798913524196
GAS6	0.889989647030201	4.07008732106391	7.83420052781632	2.59133971673228e-14	5.95437040695977e-13	22.540123223434
PAFAH1B3	-0.797823811405984	4.33614857274436	-7.83110543677378	2.64917236723864e-14	6.08247058615661e-13	22.5183709746661
NEK7	0.598066541853362	3.23281149612218	7.82671013539894	2.7334933583986e-14	6.25884222418898e-13	22.4874925767803
TBC1D2	0.643495313473923	2.36026870975376	7.82498652994614	2.76727740186529e-14	6.33123141311554e-13	22.4753874487057
ZFP36L1	0.93363405451827	5.58331304928571	7.81988244331767	2.86975569489484e-14	6.55285200460793e-13	22.4395531169912
FZD7	0.887363100216821	3.16338186320865	7.81391209870457	2.99438342981309e-14	6.8187622978353e-13	22.3976605707397
XPO6	-0.628478560315566	4.17764450728383	-7.81338164332103	3.00571121543382e-14	6.83922294370749e-13	22.393939714185
PRDX4	-0.677772400916567	5.83208385898496	-7.81257477919537	3.02302274876622e-14	6.87593413448436e-13	22.388280384648
NCCRP1	0.655998329540824	0.618965750327068	7.811945366473	3.03659524615239e-14	6.90411552325155e-13	22.3838660178357
CLIP2	0.598137319976719	1.89988093245301	7.80957614434774	3.08822558471522e-14	7.0160399694462e-13	22.3672520818012
CHMP4C	-0.789947126245047	4.07336405822368	-7.80796909986772	3.12373829097045e-14	7.09120169498024e-13	22.3559851176504
ARHGEF19	0.788748771374504	1.95955747468421	7.80306000579492	3.23473324914326e-14	7.32892395101775e-13	22.3215789333657
UQCC3	-0.767849075823374	4.28336935169361	-7.79865353922416	3.33767096408838e-14	7.55042985587867e-13	22.2907101276782
AC053503.12	0.613654639090496	0.671881761964286	7.79775499758466	3.3590546074729e-14	7.59586062612395e-13	22.2844172357562
NSUN5P1	-0.798494933149491	1.88537946923684	-7.79439236240945	3.44028482445093e-14	7.76751392286219e-13	22.2608722969803
TUBB2A	-1.11628705134027	4.18008793618797	-7.79248098838182	3.48731769747645e-14	7.87066170864158e-13	22.247492584181
FAM46A	0.799696069972846	2.20727480878947	7.79072087628246	3.53118902212262e-14	7.96659711880499e-13	22.2351740179772
AC074212.5	-0.745259450006442	1.47971428830075	-7.78841595813927	3.58946376697813e-14	8.0949409410024e-13	22.2190458396245
RPL37	-0.651301796319699	6.65151781162782	-7.78648294538888	3.63906612613483e-14	8.2004690816918e-13	22.2055229145409
FOXRED2	-0.613007326002369	3.43472957314286	-7.78637255858025	3.64191903693797e-14	8.20373174420128e-13	22.2047507536194
DES	1.74250502125256	8.61004671547181	7.78619373714073	3.64654529961182e-14	8.21098497525783e-13	22.2034999076955
CCK	1.59774415267563	1.54439578079323	7.77466508862326	3.95735737660018e-14	8.88330722738229e-13	22.1229058562756
SLC2A4	0.976436197752228	1.62384830973684	7.7746129576979	3.95882052608435e-14	8.88330722738229e-13	22.1225416369784
HIST3H2BB	-0.753307735171743	1.19071872276316	-7.7691267674054	4.11582018426459e-14	9.21789003063507e-13	22.0842225342424
AC004066.3	-0.592166936763079	0.990112513453008	-7.76790711633256	4.15154880213984e-14	9.29078113877112e-13	22.0757066255605
B3GAT1	-1.00313322809291	1.82104816378383	-7.76432120688128	4.2583758575869e-14	9.51526181388926e-13	22.0506750709733
PLN	1.19221877715429	3.06629253104511	7.76392822578307	4.27024661189708e-14	9.53448906037609e-13	22.0479324131379
INPP1	0.681155368721449	1.91515018237218	7.76247302089609	4.31448870761334e-14	9.61855869306682e-13	22.0377773418766
APBA2	-0.631826239429703	1.47289829895865	-7.75956881594239	4.40413973279527e-14	9.81093119338868e-13	22.0175150283128
ZNF524	-0.640024476485926	4.2239505645188	-7.7513461727303	4.6680509030631e-14	1.03632504972299e-12	21.9601793053103
PKIB	-1.08633589659582	2.47281507530827	-7.74901280615892	4.74574142410098e-14	1.05237221621338e-12	21.9439177757211
INPP5D	0.682246318764416	1.41165439955263	7.74835551127808	4.7678555788492e-14	1.05647356236155e-12	21.9393377076976
SLC27A2	-0.801494715616983	2.76273952453383	-7.74741205446859	4.79977511559664e-14	1.06314290468263e-12	21.9327641879958
H1F0	-0.608512254632155	7.65688294281767	-7.74644515358068	4.83270644046003e-14	1.0700312132694e-12	21.9260279836434
RP11-60A24.3	0.886604571865066	1.00526996612406	7.74367813416011	4.92818334460291e-14	1.08951851927804e-12	21.9067544159021
KLK15	-1.09880322977625	1.68831051632143	-7.74090712258219	5.02566141082678e-14	1.10980821782883e-12	21.8874585390873
RPL37A	-0.674238721182407	7.32301134822368	-7.73876572929277	5.10229087617073e-14	1.12545318242154e-12	21.8725507647784
UFSP1	-0.644805568819905	1.97213658152444	-7.73572028372111	5.21325969478766e-14	1.148195374574e-12	21.8513548962205
MET	0.859452157590272	1.79275261015601	7.73516398150966	5.23378552264626e-14	1.15228143028185e-12	21.8474838301628
FENDRR	0.840291115234146	1.4251399966109	7.73446751809955	5.25959521837403e-14	1.15752727484058e-12	21.8426377558817
EME2	-0.806380430131757	1.87067522842481	-7.72917642031694	5.45981515300641e-14	1.19978256431534e-12	21.8058330365115
PDIA3	-0.599435019729832	7.77409460810526	-7.72529640153745	5.61139638977916e-14	1.23077611198361e-12	21.7788565052216
TWSG1	0.632176179672775	4.05997366115226	7.72170443833868	5.75541876974958e-14	1.2614175514616e-12	21.7538923633047
RP11-303E16.2	-1.42530958086064	4.91583163041353	-7.71842114295528	5.89024960488053e-14	1.28855003252214e-12	21.7310815652484
PTOV1-AS2	-0.759271294191191	2.13792301074436	-7.71732660073994	5.9358861757705e-14	1.29756116115579e-12	21.7234789191205
STARD4	0.765768137052382	1.67999676968421	7.71019585203139	6.2418517149483e-14	1.36138586507541e-12	21.673970090806
SLIT1	-0.990692079088707	1.22868610945677	-7.69966546533177	6.72232663066481e-14	1.46181186214014e-12	21.600924386196
NDUFV2	-0.602532259451312	2.84965612971429	-7.69618561294452	6.8889807428994e-14	1.49693680177025e-12	21.5768033654054
MICALL2	-0.629398136779264	2.48476923358647	-7.69574516626193	6.91036250781137e-14	1.50102431452226e-12	21.5737509766537
TRERF1	0.623897858397004	1.41824051143045	7.69341720347812	7.02446630586698e-14	1.52354202897717e-12	21.557620020338
CYP27A1	1.46697375546463	3.73891038868985	7.69192214045591	7.09872333054241e-14	1.53679332258205e-12	21.5472624626892
NPDC1	-0.707850493787588	6.99953467393421	-7.6901845341223	7.18599975842617e-14	1.55453489401715e-12	21.5352266251489
MCAM	0.98318882008205	3.35366171179135	7.68769164353804	7.31306284414421e-14	1.58026573012971e-12	21.5179629735002
CKMT2	0.723361993754757	1.21245019730451	7.68324632619559	7.54516068976554e-14	1.62921337719431e-12	21.4871895692104
STAP2	-0.680790586207788	5.03798376441541	-7.68278962444738	7.56941330295919e-14	1.63324218226119e-12	21.4840287861065
PI16	1.61442970818038	1.79492248691165	7.68224240101403	7.59857418348594e-14	1.63771853396528e-12	21.4802417101217
LSM7	-0.684445323483475	4.54054578228383	-7.66816548531813	8.38797864729007e-14	1.80187236673777e-12	21.3828961695442
ACTN1	0.79955959063123	4.7264982533891	7.6680854419404	8.39269077618753e-14	1.80222153861442e-12	21.3823430571742
THBS4	-1.56256053004106	3.41556141529887	-7.66628475038343	8.4993892482511e-14	1.82178355373582e-12	21.3699012156319
FAM174B	-0.644596210934864	5.08334271860338	-7.66559143815167	8.54082643636983e-14	1.82999351611128e-12	21.3651114125058
CYSRT1	-0.757893419328935	1.67843722760526	-7.66493911702854	8.57999549701251e-14	1.83771165474714e-12	21.3606051163269
GSTM1	1.72244948862117	1.48920814331203	7.66315722961697	8.6878948149799e-14	1.85872789970271e-12	21.3482972336334
FAM195A	-0.75007249519136	3.03830095594925	-7.6631087179201	8.69085098770002e-14	1.85872789970271e-12	21.3479621848558
PLAC9	1.09116669620761	1.7490823719718	7.66101922834318	8.81912428896133e-14	1.88539034958235e-12	21.3335326185863
RGS11	-0.972725306664834	2.0552354317688	-7.66097313612597	8.82197481470014e-14	1.88539034958235e-12	21.3332143511467
PPM1H	-0.737823302722972	4.4282422032312	-7.66021966982171	8.86870113112566e-14	1.89398995224226e-12	21.3280118725734
ITPR1	1.06786429542949	2.54682774906203	7.65548075054538	9.16822846904524e-14	1.952956423284e-12	21.2953003249755
RP11-111M22.4	-0.592970093981577	1.01401805259023	-7.64965579163938	9.55008764756617e-14	2.0308018263367e-12	21.2551143366097
CACNA1D	-1.27747302503567	2.1205934866203	-7.64946786912119	9.56266457273444e-14	2.03252747145339e-12	21.2538182801845
BDH2	0.752333566138796	2.25117461398308	7.64329545612872	9.98495846567293e-14	2.11765989805756e-12	21.2112628128122
WWC1	-0.601624414970009	3.68922478900564	-7.64165417586866	1.01003086029855e-13	2.13901602612446e-12	21.1999517017726
EDRF1	-0.590031891270846	2.20297138472744	-7.64085207004078	1.0157157850768e-13	2.15027547292527e-12	21.1944245862413
CA11	0.794904566443187	2.3494087611015	7.63722056340315	1.0418512043757e-13	2.20400602427115e-12	21.1694065797559
TWIST2	0.838323456934366	1.75059797164098	7.63631802841998	1.04844877320329e-13	2.21715967117061e-12	21.1631903570858
RP3-325F22.5	-0.650018396837066	2.48667737776316	-7.63315678855965	1.07188390769047e-13	2.26425780457032e-12	21.1414219172031
ANKRD35	0.709067016514407	1.39797294613346	7.6282976543902	1.10891622361946e-13	2.34079145149925e-12	21.1079757958909
PDE4D	0.588667922258445	1.90494015413158	7.62676266415872	1.12087462694179e-13	2.36347081412965e-12	21.0974137874861
RPLP0	-0.598083855314083	8.7759447704718	-7.6245540614397	1.13830413156753e-13	2.39676030760308e-12	21.0822197572595
MATK	-0.993068178521261	1.4153875815094	-7.62370531765978	1.14507292583546e-13	2.40927469984703e-12	21.0763817835846
BCAT2	-0.614055518741361	4.21379033108271	-7.62096467013283	1.16720177783383e-13	2.45494993524437e-12	21.0575341568344
DLK2	1.09454772430202	1.98684419087406	7.62069811689803	1.16937636900908e-13	2.45863802871204e-12	21.0557013415724
CCDC136	0.611999250209078	1.45788371782519	7.61902223286289	1.18314030109494e-13	2.48489254532482e-12	21.0441791715846
APRT	-0.751539707665497	6.24677003518421	-7.61834291986586	1.18876482119173e-13	2.49580768122695e-12	21.0395092846258
ITGA1	0.81391615421988	2.24137316187218	7.60848105324624	1.27344870600135e-13	2.66432872704941e-12	20.9717522647194
CCNB2	-0.716334002445808	1.61119543465038	-7.60470154198581	1.30745579498995e-13	2.73222696857831e-12	20.9458034060772
CREB3L1	-0.886146665356003	6.18868956545865	-7.59839296691713	1.36622303296408e-13	2.85197226405699e-12	20.9025139153628
MBOAT2	-0.967322297018596	4.33543914571617	-7.59162478576739	1.43216715710227e-13	2.98323024622655e-12	20.8561027069755
RPL14	-0.588935797173499	6.48310176608459	-7.58867996185178	1.46182939633974e-13	3.03851309946915e-12	20.8359196499993
SLC16A2	0.696622604402019	2.18203575747744	7.58777550151441	1.47106064878134e-13	3.05661274378634e-12	20.8297219779136
FGFR1	0.706994940806118	2.66699963220113	7.58583588402728	1.49105120352233e-13	3.09374579317904e-12	20.8164330571374
RASD2	0.796114533179932	2.70448326702444	7.58484888866041	1.50132613561227e-13	3.11285259517022e-12	20.8096718946608
SLC25A27	-0.914854414216713	2.35034267068797	-7.5832007950137	1.51863904232392e-13	3.1476314435274e-12	20.7983836224341
CNN2	0.82812436066417	4.42530732527256	7.58277709476748	1.52312162744854e-13	3.15580207458616e-12	20.7954818951379
CTC-498J12.1	-0.638074996920267	1.39260816570113	-7.58086846158027	1.54347640934849e-13	3.19684133070699e-12	20.7824121647917
ZNF697	-0.740659088091645	2.75499107066165	-7.58076875269197	1.54454709880189e-13	3.19792451977823e-12	20.7817294618688
ALDH1A3	-1.08029032035622	5.98181209497368	-7.5796929687324	1.55614567909813e-13	3.22015865102601e-12	20.7743640698476
SH3BGRL	0.919862231583249	5.52329812585902	7.57541520909939	1.60312159806888e-13	3.31098198607879e-12	20.7450845611925
TSPAN7	0.785745950720552	2.28796117910902	7.57525503945157	1.60490736478402e-13	3.31349810140186e-12	20.7439885239959
TLE2	0.679054250533804	3.38149087579135	7.57353015440561	1.62426313423858e-13	3.35109016320805e-12	20.7321863572168
SLIRP	-0.607951092566112	3.69706564671617	-7.57107116004639	1.65225496717883e-13	3.40282930400954e-12	20.7153649398299
RP11-400N9.1	-0.648819810773922	1.48906171735526	-7.57052210766292	1.65856969390119e-13	3.41463006762372e-12	20.7116095985797
RPL13A	-0.614632701251548	10.2775390294417	-7.56760527382086	1.69251743090727e-13	3.47838842796138e-12	20.6916630713356
OR51A9P	-0.69466876297004	1.02450716792857	-7.56653911084117	1.70509612427768e-13	3.50177444277878e-12	20.6843737480571
DAPL1	1.10188253631568	0.750019666112782	7.56411144272333	1.73408265228234e-13	3.56005217365713e-12	20.6677789411378
RPL38	-0.691217245944699	6.65777693678759	-7.56302662226784	1.74719192354216e-13	3.58446711622553e-12	20.6603648217684
SPRED1	0.586098137023761	1.80031235459774	7.56061773116238	1.77665177679508e-13	3.64104483298472e-12	20.6439045083098
CCNL2	-0.856098663393715	3.82791010607707	-7.55767486002449	1.81330681006623e-13	3.70965468533066e-12	20.6238011601376
MYBL2	-0.977129771785745	1.47922059523308	-7.55753739855736	1.81503706050356e-13	3.71189383017937e-12	20.6228622871385
CH17-118O6.2	-0.63743376555844	1.98373074004135	-7.55670334971798	1.8255703036516e-13	3.73212791734264e-12	20.6171659606549
UBE2C	-1.09024106651022	1.84837226566541	-7.55658325789452	1.82709190090229e-13	3.73393121519013e-12	20.6163458079043
TLR2	0.616887571367858	1.1517302065282	7.55641611120704	1.82921177657236e-13	3.73695549330757e-12	20.615204317061
TWIST1	-1.18440231984404	2.22169700732707	-7.55610890382181	1.8331143255478e-13	3.74361826253094e-12	20.6131063661139
LFNG	-1.093885553865	4.32923267694361	-7.55300146601736	1.87305308911871e-13	3.81983760790689e-12	20.5918892151974
ARHGEF17	0.673369212855851	2.59601719456955	7.54493068277816	1.98083268022197e-13	4.0297866794467e-12	20.5368158875775
C16orf89	0.83179751085459	1.2312991775	7.54362327819778	1.99885799305434e-13	4.06504080949021e-12	20.5278989000164
SYT7	-0.907387747809763	5.57685901094549	-7.54307562831067	2.00645642941127e-13	4.07907282534944e-12	20.5241640934088
UPK1A	1.3883043572125	1.71395977177444	7.54151486118206	2.02826794809139e-13	4.11768013509081e-12	20.5135213327741
NTN4	1.13205565936569	3.80895057770677	7.53976715258842	2.05296925727885e-13	4.164931064098e-12	20.5016059388289
PNMAL1	0.891457712394031	1.73241643028947	7.53790332444064	2.07963832929188e-13	4.21757009838016e-12	20.488901327408
DST	0.754488643963223	1.98317110480827	7.5341331001128	2.13463334116784e-13	4.32459531196276e-12	20.4632096876432
CNRIP1	0.657978091912231	1.66678306273496	7.53185551518712	2.16854729608826e-13	4.38417489531529e-12	20.4476944426541
RP11-757G1.6	0.763579605286085	0.821944077475564	7.52972187066064	2.20079920699932e-13	4.44629976813389e-12	20.4331631738144
PMP22	0.902072543977738	3.37595358729699	7.52799750831995	2.2272093314286e-13	4.4949903641245e-12	20.4214217640324
ZBTB47	0.608160237748232	3.00537859798872	7.52778328384564	2.2305120931296e-13	4.50010053840905e-12	20.4199632329495
SLC7A11	-0.620518165702422	1.04360066265789	-7.52604188780512	2.25753933560332e-13	4.55148305206736e-12	20.4081083126925
SLC5A8	0.601193940587338	0.461157012684211	7.51940230075005	2.36358095240845e-13	4.75378577568971e-12	20.3629282344164
EFNA5	0.692544040684602	1.34198782751504	7.51926586474891	2.36581065476041e-13	4.75663177339863e-12	20.362000172415
RP11-347I19.8	-0.966178473773478	2.05519707801316	-7.51777392976492	2.39032818946093e-13	4.80178881164238e-12	20.3518526517568
LINC00853	-0.616149939895317	1.17927901984962	-7.51714611223352	2.40072002047153e-13	4.82018018690754e-12	20.3475829842276
RP11-223I10.1	-0.903154252585262	1.26499384117105	-7.51091056833718	2.50637917531838e-13	5.02023879620289e-12	20.3051918681638
ZNF655	0.895537278396229	2.02716724091353	7.51026095268168	2.51764669796945e-13	5.04107811228883e-12	20.3007772181266
PPAP2B	0.898333392878306	4.11472366617669	7.50820373364507	2.55365919051274e-13	5.10968125964591e-12	20.2867988292215
VSTM2L	-1.57302689029608	5.31172029480263	-7.50346310924537	2.63858895903597e-13	5.26878568916667e-12	20.2545990194683
SLC12A4	0.652477720022578	2.71051699188346	7.49760512280843	2.74738762113612e-13	5.48041411121541e-12	20.2148324352102
TMC5	-1.13381906807628	3.84218414993421	-7.49359684830445	2.82436620474943e-13	5.62089990686941e-12	20.1876369722303
HSF4	-1.11624561531006	2.67205754511466	-7.49279071865301	2.84010251507233e-13	5.64991705443026e-12	20.18216893914
ZNF581	-0.613761948569976	3.60538875293609	-7.48926316956753	2.90998504632069e-13	5.7790917312764e-12	20.1582469244563
HLA-K	0.690255896002769	1.21234691225564	7.48400179819414	3.01737343790381e-13	5.98421816979924e-12	20.1225839497113
RAB26	-0.868490434019001	2.27641240145113	-7.48357597779152	3.02623354604473e-13	5.99783054329859e-12	20.1196985124344
RASSF7	-0.828461658156221	4.72999669464286	-7.47824032609831	3.13944925193537e-13	6.20734925407214e-12	20.0835544152759
REPS2	-0.901966936325798	3.54734796021053	-7.47522216537061	3.20532743610885e-13	6.33331482274407e-12	20.0631184089636
CTD-2265M8.2	-0.747371481075049	0.912818909225564	-7.47363197478203	3.24058267527316e-13	6.39648075257518e-12	20.052353892716
ITGB4	1.11748359345179	3.30167640533459	7.47214482479227	3.27389891502536e-13	6.4600586668329e-12	20.0422885690004
NEDD4L	-0.83855802042845	4.62015760497368	-7.46316194862046	3.48243304377849e-13	6.85994663046878e-12	19.9815251768299
DEFB132	0.819046349953485	1.15703308365601	7.45170573285389	3.76745283745612e-13	7.38651003426965e-12	19.9041171274809
RAB31	0.775528491135539	2.63699795264286	7.4502300889164	3.80579652297566e-13	7.45667924788523e-12	19.8941534121614
FEV	-1.36027668783854	2.83622235206955	-7.44697356905954	3.89178023198727e-13	7.61237428492598e-12	19.872170679641
FUT2	0.633705125501771	0.769516619413534	7.44648027235346	3.90497078276728e-13	7.63561718330319e-12	19.8688414209238
CTD-2017F17.2	-0.762174135975219	1.4378915597594	-7.4416768939054	4.03573470937461e-13	7.87285140248097e-12	19.8364327735773
TEF	0.628080688456925	3.03286501272368	7.4391897366042	4.10512824932787e-13	7.99753497142164e-12	19.8196584550305
VSTM4	0.751722395351062	1.79890699577632	7.43567900619209	4.2050841224455e-13	8.1868038231819e-12	19.7959885163421
IER3	1.32876171424181	3.76381361010902	7.43442452913421	4.24137908384858e-13	8.2547133522889e-12	19.7875328172823
RGL1	0.698349830653048	2.21888929940226	7.43215436863387	4.30784604899792e-13	8.37848791681685e-12	19.7722339299334
PPP1R35	-0.65704815254972	3.83304256183271	-7.43204555381992	4.31105761778892e-13	8.37915183521444e-12	19.7715007088796
HIST1H2BK	-0.918771274201914	6.83692108103947	-7.43067757432627	4.35163395872782e-13	8.45520305984165e-12	19.7622836686385
EVA1C	0.729170745062368	2.59439768470113	7.43019318286923	4.36609171057554e-13	8.48047227895456e-12	19.7590203126243
NEURL3	0.606571251738166	0.845948472490601	7.42721932273415	4.45589552516481e-13	8.64053045592155e-12	19.738989133768
ZCCHC6	-0.774487522128343	4.20336089378571	-7.42532017122279	4.51419467731864e-13	8.74776915448402e-12	19.7262003283805
TPX2	-0.87317955915866	1.62189809196053	-7.42199135119184	4.61819843753944e-13	8.93152541148113e-12	19.7037905999364
S100B	0.865208206900897	1.22766107844737	7.42150267877217	4.63366353015896e-13	8.95846730249639e-12	19.7005015273321
ID1	1.49604782125347	4.80564514040038	7.42049479537733	4.66572139965728e-13	9.01447635214393e-12	19.6937183936423
CDC20	-0.884000507634427	1.61037694396992	-7.41884711460425	4.71860033683692e-13	9.11061236332333e-12	19.6826309844877
SLC40A1	0.907897509640858	4.0113418947218	7.41457547793067	4.85845333172744e-13	9.3600814005447e-12	19.6538960224994
CDIP1	0.659319276915117	2.87101952372368	7.41455817668704	4.85902798997225e-13	9.3600814005447e-12	19.6537796657272
TRNP1	0.655411324903955	2.0586386826297	7.41246440150822	4.92906882859881e-13	9.47624437587748e-12	19.6396999405294
MYDGF	-0.585224875428617	6.42858093365601	-7.41042424070569	4.99827206630624e-13	9.59980628734943e-12	19.6259838552449
SLC22A17	0.809397959724744	3.74486354808271	7.40949601234356	5.03007381778832e-13	9.654533859277e-12	19.6197443527185
PROM1	0.783156384506133	0.748454678473684	7.40883865971913	5.05271559555932e-13	9.6948046492909e-12	19.6153260467557
MSMO1	0.736294741340497	4.41840409940601	7.40851655591911	5.06384670427102e-13	9.71297035224284e-12	19.6131611862606
TUBB6	0.807717381521326	3.36773295432331	7.40720097905684	5.10956101172748e-13	9.79743641352158e-12	19.6043199845599
TMEM125	-0.683893544945786	4.86966973920113	-7.40417866729518	5.21612638597264e-13	9.99192819218453e-12	19.5840136745192
MRPL12	-0.789758677839604	4.75015876049812	-7.40272798008591	5.2680512880782e-13	1.00748676893882e-11	19.5742691881494
NTF4	0.645871909504421	0.809321145964286	7.40207419977295	5.29161829471506e-13	1.01133131709829e-11	19.5698781536554
HIST1H2AE	-1.27375350579117	4.83578003208459	-7.39997890941338	5.36784944127111e-13	1.02388966131165e-11	19.5558075190938
HJURP	-0.696409525264932	0.937097687733083	-7.39513122054641	5.54838776438885e-13	1.05625600391057e-11	19.5232659417378
SCD5	0.791308306895066	2.60380938091541	7.39132618113635	5.69427156582434e-13	1.08191159750662e-11	19.4977356084981
RP11-314O13.1	-2.28593404235951	3.09345961137406	-7.39060293722515	5.72242451314212e-13	1.08655349609375e-11	19.492884131741
PDE5A	1.05952657180913	2.78764163288346	7.38661121596981	5.88028900463389e-13	1.11507773339902e-11	19.4661148507376
SH3PXD2A	0.687141841209603	2.36832188267105	7.38369076041669	5.998495482803e-13	1.13564901347088e-11	19.4465371430262
RP11-631N16.4	-0.623045809418086	1.08457745601692	-7.38327133951642	6.01566268496292e-13	1.138529974674e-11	19.4437260098729
RHPN2	-0.87369782353362	4.76070196962594	-7.37989610011504	6.15558594576688e-13	1.16388017038695e-11	19.4211084823285
FHL2	0.932789921175691	3.14810242158083	7.37589573136243	6.32557786204946e-13	1.1944744975145e-11	19.3943128513847
C5orf49	-0.621709827361262	1.84965401976128	-7.37266965134531	6.46602623233819e-13	1.21941819647135e-11	19.3727122439773
RPS29	-0.617665156348338	5.08554197727632	-7.37087613170785	6.54543076888601e-13	1.23399440201145e-11	19.3607068439937
SGCA	1.00185646065411	2.24334527536466	7.36670703494788	6.73373724091804e-13	1.26663246225993e-11	19.3328090761022
SLC22A23	-0.740601807609322	3.38322309735338	-7.35641973076292	7.22150229582314e-13	1.35445504190885e-11	19.264025940211
HSPB7	1.09342222241009	2.33255904077068	7.35357666026177	7.36233125806737e-13	1.37915674836106e-11	19.2450303681819
SPON2	-2.12084659524093	6.66573370379135	-7.34971400715875	7.55800423723559e-13	1.41393525600601e-11	19.2192321868444
OXLD1	-0.585017602727333	4.0836592312782	-7.3467378897452	7.71225068992656e-13	1.44140582917011e-11	19.1993626027795
C10orf54	0.749273080131217	2.67347160000564	7.34205642336644	7.96117426662641e-13	1.48602647668004e-11	19.1681207985399
MPST	-0.654403239549268	3.55432120903195	-7.34065512607444	8.03721027226669e-13	1.49926069062887e-11	19.1587723870868
PHLDA1	0.78746018832485	1.98178162397932	7.33846752864484	8.15734306625798e-13	1.52069856197192e-11	19.1441812759372
RP11-884K10.6	-0.768774665552039	1.29493057564474	-7.33709120859327	8.23382819553984e-13	1.53446705028083e-11	19.135003141861
ETV5	0.794183350820795	1.44491541902444	7.3301849727962	8.62840937092437e-13	1.60390620165604e-11	19.088969389812
PLA2G7	-1.4589981727522	4.52663373693985	-7.32033993456922	9.22325776457831e-13	1.7106682055287e-11	19.023408109445
ENTPD5	-1.20297432439376	4.88406255806203	-7.31398561113883	9.62843764842962e-13	1.78355199549131e-11	18.9811308213098
MIR3189	-1.57369315821459	3.20180217754511	-7.31339969641494	9.666668576443e-13	1.78893115110231e-11	18.9772340582663
SNORD100	-0.803971396117773	1.81334369571992	-7.31192671213515	9.76344192474076e-13	1.80626769220481e-11	18.9674387576315
SNHG7	-0.799200067106523	3.81390015643233	-7.31183139197766	9.7697370908118e-13	1.80628764889559e-11	18.9668049370001
NPPC	1.08663042360262	0.885332147338346	7.30889203129784	9.96583240933203e-13	1.84195966091697e-11	18.9472633027725
PPP1R14A	1.12912601637764	3.17128692767669	7.30530064463059	1.02106903825147e-12	1.88602207960736e-11	18.9233955428656
PWWP2B	-0.596578329744537	3.93988627018985	-7.30494898299007	1.0234982285168e-12	1.88991116598389e-11	18.9210589731353
TPM2	1.41854464880787	6.80486587310902	7.29499698086463	1.09465221383652e-12	2.01175507740865e-11	18.8549723107106
P2RX2	0.689135649069625	0.888444435193609	7.28906231935765	1.13937737409038e-12	2.09066080267175e-11	18.8155980149868
PDLIM7	0.985637725260683	4.19981954653008	7.2887730528907	1.14160272896356e-12	2.09342834597975e-11	18.8136795081453
SCGB2A1	1.0819168915109	1.93071470144737	7.28583177149862	1.1644745421121e-12	2.13469937489166e-11	18.7941755338523
MKI67	-0.682861279022791	1.12724803682707	-7.28221138543572	1.19324700116338e-12	2.18607193777617e-11	18.7701771796159
RP3-508I15.20	-0.625730215658598	1.27863391075752	-7.28051434365565	1.20697369213734e-12	2.20983295587402e-11	18.7589314042162
ERN2	0.634966894515224	0.490519404753759	7.27626973422351	1.2419906611784e-12	2.27109642136621e-11	18.7308130697605
ANXA1	1.04103562291459	4.69910518129699	7.27088940322146	1.28781663164726e-12	2.34974217724965e-11	18.6951904570526
SNORD14A	-0.926664935936492	2.25263294022932	-7.26963373171392	1.29874874876082e-12	2.36746934729622e-11	18.6868798908616
SRPX	0.899162985034361	2.15715890600376	7.25719220015032	1.4121233520516e-12	2.56692547186291e-11	18.6046000847261
RP11-458F8.4	-0.651020802236846	1.90991020984962	-7.25526756751594	1.43051039448571e-12	2.5995396950774e-11	18.5918821876403
TDRD1	-1.4092887307694	1.58751882187218	-7.2526002847258	1.45638235919254e-12	2.64408572158504e-11	18.5742614568565
MAPK8IP2	-0.794557577983654	2.00039659564474	-7.25242967056974	1.45805284989859e-12	2.64629567134067e-11	18.5731345181439
AC018766.4	-0.602705386834744	1.61385058828008	-7.2495090398137	1.48694297314994e-12	2.69668335942407e-11	18.5538465698376
COPZ2	0.816740500641872	2.78367122132707	7.24873441503017	1.49469938875568e-12	2.70775715827731e-11	18.5487319888302
KRT13	1.95698282594248	1.82224836586278	7.24695017997363	1.51271692310553e-12	2.73784882174093e-11	18.5369530026918
EMP3	0.811322711204958	3.02908368911466	7.24657824949976	1.51649957232232e-12	2.74384445395672e-11	18.534497928327
PPIC	0.725368158415955	3.30095820921429	7.24558465485901	1.52665043805455e-12	2.75964517420096e-11	18.5279398200073
TMEM52	-0.645807358959482	1.39922691043045	-7.24438786963004	1.53896594362585e-12	2.78104625659185e-11	18.5200415540811
TCEA3	-0.62426542177552	5.32678667519737	-7.24203688556066	1.56344399877058e-12	2.82265939258558e-11	18.5045291885208
CENPN	-1.09581036948307	3.45738007270489	-7.24014205408899	1.58345109626704e-12	2.85172606902355e-11	18.4920296334632
KCNH2	0.726554583952507	1.9478934655094	7.23989157731293	1.58611460227666e-12	2.85564209938721e-11	18.4903775245559
ALDOC	0.626653833629119	2.7957021853609	7.23970634348565	1.58808716613162e-12	2.85831212604583e-11	18.489155778933
HOXB6	0.695187042256817	0.380482242041353	7.23783461237146	1.60815522194905e-12	2.8926481498441e-11	18.4768118516727
AHR	0.845096272024903	2.54637804802068	7.23768737918219	1.60974434834441e-12	2.89461482189051e-11	18.4758409708066
CCDC3	0.947186049762907	2.56001181014662	7.23621618251827	1.62570844714187e-12	2.92152167138419e-11	18.4661405376162
SH3BGR	0.780933975467688	2.71980303059023	7.23475185301412	1.64175267018596e-12	2.94944655858915e-11	18.4564869896288
PHF12	-0.59361054305508	3.3988489617594	-7.23386999030781	1.65149002678237e-12	2.96602732063188e-11	18.4506741095477
HOXB3	0.587708118034118	0.827395370734962	7.23151084803247	1.67781939474816e-12	3.00961109066546e-11	18.4351264612447
MCOLN2	-0.662801107988018	1.0998307103797	-7.22828608244889	1.71447874106128e-12	3.07253745409284e-11	18.4138807556263
SNHG9	-0.983191628937313	3.78270828318609	-7.2174924480407	1.84300749185909e-12	3.29424692289613e-11	18.3428256953438
ACACA	-0.69639772950301	4.42532179419925	-7.21747111240052	1.84327071044953e-12	3.29424692289613e-11	18.3426853280277
HSD11B1	0.87647270355305	1.6602848177594	7.19937889894454	2.08032083192638e-12	3.69078372572731e-11	18.2237792277263
NOTCH1	0.67958458946928	2.42091475134399	7.19773114990874	2.10334423321558e-12	3.73049695457953e-11	18.2129620337903
ZIC2	-0.850314615726186	0.875771197731203	-7.19471262777264	2.14617288040953e-12	3.80183846991722e-11	18.1931512253364
KLF5	0.955962960680115	3.42267614306015	7.19289118926894	2.17243033537095e-12	3.84718501641806e-11	18.181200279714
GADD45A	0.785855700349756	3.1471723711203	7.1870876394014	2.25821816788726e-12	3.99305221588229e-11	18.1431382288076
SMARCD3	0.67991290347829	2.3267648613797	7.18603265861361	2.27416687281922e-12	4.01881904368329e-11	18.1362219476178
RP11-1084J3.3	-0.953108896297218	0.970662265708647	-7.17734376383194	2.40980485941406e-12	4.24054479585922e-11	18.0792907441442
ALDH2	0.928864979282824	3.52372469895301	7.17408634966041	2.46267929702618e-12	4.32741864905789e-11	18.0579621860285
SERP2	0.609560514200479	1.22072505827068	7.17392454486426	2.46533525508675e-12	4.33043109322353e-11	18.0569029451179
RP11-579D7.4	-0.616139009907915	1.21169273425	-7.16995824739125	2.53132851643218e-12	4.44367643081557e-11	18.0309440752797
GNPNAT1	-0.652837198247208	3.89216708780827	-7.16946407567797	2.53967155272157e-12	4.45698235493700e-11	18.0277106174607
GLYATL1P4	-1.16895463043831	1.92985595053759	-7.16762086580139	2.57102945902828e-12	4.50871178266296e-11	18.015651769366
DECR2	-0.598798842324412	2.87046230163158	-7.16649319516745	2.59040155842808e-12	4.54055165992016e-11	18.0082754585137
CBLC	-0.997337567636143	4.23714718829699	-7.16568520457152	2.60437012489387e-12	4.56366622095374e-11	18.0029908239962
RP11-452G18.2	-0.857568824692312	2.72844139846804	-7.16511989099778	2.6141873034355e-12	4.57674824844644e-11	17.9992937018476
PEG10	0.756382371362601	0.854229690631579	7.16122522528542	2.68281778768366e-12	4.69408696941821e-11	17.9738293129107
ZCCHC24	0.590720516097745	3.35092991944737	7.15629329027411	2.77227395734089e-12	4.84479974699978e-11	17.9415993370708
STEAP3	0.676271495145931	2.35427261029511	7.15621263395461	2.77376102574792e-12	4.84594808528856e-11	17.9410724036184
KIFC1	-0.669616540650243	1.35471177818985	-7.15546859485981	2.78751599496294e-12	4.86706627984155e-11	17.9362117742105
VASN	-0.715768658444305	3.78914604923872	-7.1530815414722	2.83209957448468e-12	4.93900232543122e-11	17.9206205362428
DMPK	0.743473883088329	3.18792828959399	7.15228860878111	2.84706396013517e-12	4.96361670470027e-11	17.9154423786996
EMB	-0.722999157652195	4.38901192408647	-7.15172469778904	2.85775348795534e-12	4.97927940618467e-11	17.9117601093431
P3H3	0.837608155955316	2.71071287208271	7.14747561348232	2.93957851270507e-12	5.11117244256436e-11	17.8840218054743
FADS2	1.48459582754069	3.38689844070865	7.14066646462073	3.0755315491727e-12	5.34119751818996e-11	17.8395995658998
HBB	1.14509334975916	2.41732818787594	7.13616695078223	3.168743274551e-12	5.49320910361714e-11	17.8102643215323
AC144450.2	-0.82513712431385	1.03995964034774	-7.13455984803811	3.20270472891982e-12	5.54391701771247e-11	17.7997902739597
MAL2	-0.669976529309454	5.27955774410902	-7.13094600435841	3.2803855571429e-12	5.67670040085662e-11	17.7762447050193
OSR2	0.674623917932772	3.0904512003703	7.12982306147208	3.30489873201118e-12	5.71742584491665e-11	17.7689303081318
PCP4	1.47021644523194	4.92655536782895	7.12815224151045	3.34170546287787e-12	5.77767713535832e-11	17.7580490199679
PRR22	-0.603154407991974	1.46193080678383	-7.12628673498786	3.38327733612477e-12	5.84263276617323e-11	17.7459023132397
NSMCE1	-0.653357889132741	4.87954615725	-7.12324673118911	3.45211434961891e-12	5.95094775704752e-11	17.7261138279025
SCAND1	-0.745518185335467	5.27824414427068	-7.11413164782149	3.66687449523716e-12	6.2932922149739e-11	17.6668222273536
MATN2	0.933805253528227	3.86852167270113	7.10282135416777	3.95168659715757e-12	6.75628478325737e-11	17.5933384324331
ATP6V0E2	-0.66112407689398	5.57824776595113	-7.09774577162755	4.08646480434891e-12	6.97242608216013e-11	17.5603934062731
KDELC2	0.642193566128848	3.31253790266729	7.09733081467513	4.09768141684801e-12	6.98952161511845e-11	17.5577008286933
RP3-395M20.12	-1.00788534397493	2.03312118190038	-7.09727384187951	4.09922379757106e-12	6.99011039336395e-11	17.5573311531007
NDNF	0.969342939499815	1.69370828730451	7.09672546467955	4.1140988089398e-12	7.01342736226477e-11	17.5537730598163
RPL29	-0.618311213094088	8.70019992506955	-7.09612910584333	4.13033558444304e-12	7.03905148187027e-11	17.5499039001617
AC009005.2	-0.652996683198567	1.24201552753383	-7.09450695371887	4.17482056282833e-12	7.11071319141942e-11	17.5393807816867
HIST1H2AM	-0.713738160543926	1.17767073588158	-7.09079106614091	4.2785059149261e-12	7.27034705630937e-11	17.5152828159048
FOXD1	-0.86838731550202	0.967032975022556	-7.08832034773471	4.34884394952964e-12	7.37698871822159e-11	17.4992656951531
SDK1	-1.11691985451633	2.39677127709774	-7.08660335247137	4.39839274262832e-12	7.45454156934223e-11	17.4881375129606
CLCA4	0.786369718378704	0.517521678706767	7.08398555301262	4.47500677504025e-12	7.57779061990357e-11	17.4711753331416
FOXM1	-0.626203624338717	1.12112002031391	-7.08058458546018	4.57650352007957e-12	7.74068108420874e-11	17.4491463125356
CTD-2589M5.4	-0.864898291532962	2.43850926097932	-7.07896106081959	4.62574984498943e-12	7.81492060762146e-11	17.438633373719
H2AFX	-0.630405312583633	4.2356516395094	-7.0766876415357	4.69558593223455e-12	7.92831624711911e-11	17.4239154719529
UST	0.620068848925518	1.80564050071429	7.07585935235791	4.72128649509465e-12	7.96710273378877e-11	17.4185541781184
CTD-2020K17.4	-0.761837021065148	2.1220856504718	-7.07518509816295	4.74230964068525e-12	7.99795589227874e-11	17.4141902948085
PRR16	-1.40409909276874	3.07913914095865	-7.07382470753787	4.78500694594674e-12	8.06763501452476e-11	17.4053866719114
TIMP4	0.903515341993721	1.21146899542857	7.07348851795674	4.79561671163686e-12	8.08318917270038e-11	17.4032112727443
MIR148A	-0.812023703859977	1.19061252370489	-7.07295582891113	4.81247514835897e-12	8.10692401867384e-11	17.3997645495922
MCF2L-AS1	-0.586104273211697	2.7284188216015	-7.07260785126474	4.8235193197376e-12	8.12318495879778e-11	17.3975131032134
CRABP1	0.729987592652561	0.534220442105263	7.07119705248746	4.86855131884473e-12	8.19429535466669e-11	17.3883860486304
RP11-279O9.4	-0.592670142049981	1.13437000213534	-7.07109757857004	4.87174202823183e-12	8.19730264560149e-11	17.387742566613
RRM2	-0.78507334633191	1.26643282808271	-7.0666643360972	5.01604847484752e-12	8.41344505317214e-11	17.3590721863961
SLC25A29	-0.626117823957038	3.20071255827444	-7.06556754856667	5.05239343838728e-12	8.47197288015847e-11	17.3519814093454
SYDE1	0.659512079390931	2.0283519942312	7.06491747191048	5.07405750725816e-12	8.50341549013439e-11	17.3477790667628
CDCA5	-0.602240181507074	1.14589582995865	-7.06290373158601	5.14174738687808e-12	8.6119106333233e-11	17.3347635156469
RPS24	-0.621565425302456	8.06762785481579	-7.06233329076615	5.16108299273353e-12	8.63933924015861e-11	17.331077103282
COMP	-1.78372768598016	3.20464456372368	-7.06226390744555	5.16343967281185e-12	8.64080688381959e-11	17.3306287378614
SNORD99	-0.920320130148308	1.72838160392481	-7.05922743862551	5.26761928744194e-12	8.80505260051167e-11	17.3110101939032
STEAP2	-0.923135529089214	6.20076662861842	-7.058758943591	5.28387602017871e-12	8.82717222289484e-11	17.3079838821407
OR51C1P	-1.16959090703274	1.4012413362406	-7.05531730373973	5.40482188904731e-12	9.00603126814514e-11	17.2857572089705
SLC13A3	-0.804586041634059	2.70313375611842	-7.04902613108264	5.63297920336292e-12	9.37283433305076e-11	17.2451509963299
GABRB3	-0.851975123860304	1.87413967724624	-7.04149155678085	5.91871220355393e-12	9.82866465952512e-11	17.1965587834503
MSN	0.820911603756098	4.49247085518985	7.03877252734335	6.02528497970027e-12	1.00027953969224e-10	17.179033710682
F12	-0.648392503532022	1.02874331224812	-7.03780520575609	6.06365231454164e-12	1.00636289849103e-10	17.1728003461238
EXOSC4	-0.622583798729538	4.29102578919925	-7.03771823493496	6.06711362128308e-12	1.00665121627126e-10	17.1722399459652
CHN1	0.61098159908169	1.75879215825	7.03585662666782	6.14167019762098e-12	1.01757576001276e-10	17.1602459713307
ACTA2-AS1	0.640233826778971	1.14451479620865	7.03530040866383	6.16412067621707e-12	1.02071614838992e-10	17.1566628789932
CD320	-0.693079535265392	5.07493132358835	-7.03325639005002	6.24731780825695e-12	1.03215094756847e-10	17.1434975641353
HIST1H2BG	-1.23045137465384	4.0333609905094	-7.03259549055246	6.27445358224774e-12	1.03634093721838e-10	17.1392414567704
MYRIP	-0.673807996787497	1.93369905066541	-7.03079795077345	6.34884586578551e-12	1.04773161705583e-10	17.1276672108363
NEIL1	-0.662322107776857	2.03228358834211	-7.02946380014479	6.40462030049234e-12	1.05574976139143e-10	17.1190782852065
ATOH8	0.782667182151724	1.87557275131579	7.02542054034968	6.57660710312915e-12	1.08135274269333e-10	17.0930570552735
RAB24	-0.589676179084432	2.77159573043609	-7.02026158259497	6.80265495302278e-12	1.11663372151291e-10	17.0598735577791
DUSP2	1.18595374824165	2.68460068221805	7.01877312199432	6.86928167880101e-12	1.12693663776385e-10	17.0503032273402
RP11-465B22.3	-0.620619323423345	1.10914138657519	-7.01438948698053	7.06925038440642e-12	1.15876564344283e-10	17.0221276269768
NAAA	-0.711559054166043	4.85786222015226	-7.00956265685866	7.29605664247735e-12	1.19460139984387e-10	16.9911203159335
TMEM158	0.95560318854518	2.74473650844737	7.00919635757738	7.31355757448692e-12	1.19713116372741e-10	16.9887679514719
TRIM22	0.826160776426558	2.54984024211278	7.00745707391024	7.39722110792429e-12	1.21048640366697e-10	16.9775997100742
SERGEF	-0.585002719918679	3.30201112693045	-7.00614692513897	7.46086263266869e-12	1.22021676900176e-10	16.9691885380064
CCNB1	-0.630348615183445	2.30031732381767	-7.00598130627955	7.46894591045896e-12	1.2208792562502e-10	16.9681253557763
MIR221	0.661815592824018	0.563696632530075	7.00585251785781	7.47523757071725e-12	1.22154127075698e-10	16.9672986191799
PYGL	0.865445111992655	2.41015640914286	7.00449289715486	7.54197722670425e-12	1.23106912031194e-10	16.9585715223608
ITGB1	0.844690984264831	5.0692498148891	7.00268713787928	7.63152243423024e-12	1.24507571777238e-10	16.9469829383288
PPP3CA	-0.806217928224498	6.36425434245301	-7.00222648339027	7.65453242205806e-12	1.24839437018632e-10	16.9440270538641
HIST1H3H	-1.15107445756545	2.52501258128947	-6.99745613334609	7.89685928383095e-12	1.2855140899668e-10	16.9134266178879
PTGDS	1.49100386754196	5.66486428254887	6.99612182420697	7.96597891863309e-12	1.29629211572528e-10	16.9048705060099
RSPO3	0.763890649460069	1.29691622825	6.99295627890292	8.13234688574972e-12	1.32189125172124e-10	16.8845772160148
DPYD	0.698151738412535	1.76372671179323	6.99014817646066	8.28278357169718e-12	1.34484673081391e-10	16.8665817657043
OTX1	-0.800134797890632	1.19602643346805	-6.98966109636469	8.30915444301476e-12	1.3487534069066e-10	16.8634609718581
NID1	0.899095581129708	2.90473948329511	6.9873026347879	8.4380146336995e-12	1.36852877893837e-10	16.8483525182888
SCN7A	0.682652438414738	1.17311690705263	6.98364144438241	8.64195219891057e-12	1.39927249871822e-10	16.824907099542
FAM117B	-0.762537496408798	3.29684630592481	-6.97261965136045	9.2855753630355e-12	1.49767096331921e-10	16.7543877720028
YJEFN3	-0.75923038273919	1.35643239913722	-6.96830974066254	9.54986609205249e-12	1.53732570034924e-10	16.7268374240743
ELF1	0.708769333468866	3.57531336858083	6.96412989835297	9.81323474105386e-12	1.57841690585651e-10	16.7001320564685
PHGR1	-1.22180592482353	1.43839774940977	-6.96139579708054	9.98935519881784e-12	1.60586035791128e-10	16.6826708665719
KCNK3	1.15485154828706	2.19370962319925	6.96039939953656	1.00543083726368e-11	1.6149680961572e-10	16.6763088466333
CTC-246B18.10	-0.800872193263262	1.48371414703571	-6.95661826975839	1.03045891910717e-11	1.65289573928326e-10	16.6521731488557
MIR205HG	1.42713918187367	2.54667836157707	6.95642193308889	1.03177509577295e-11	1.65409809217175e-10	16.65092019137
LSAMP	1.09292468953075	2.14142785110338	6.94205850899872	1.13267817740728e-11	1.80742499984364e-10	16.5593373411071
TRPM8	-1.49248160128839	5.53590173661466	-6.94084860208641	1.14160754060681e-11	1.82067848875743e-10	16.5516300370824
RAI2	0.647830516040922	3.51155057699248	6.93980096683406	1.14939513916528e-11	1.83159754340729e-10	16.5449573343479
SAMD5	-0.914184449292531	2.00034515143045	-6.93896737040409	1.15562894013633e-11	1.84002473214452e-10	16.5396485087024
PRRT3-AS1	-0.841434156154177	2.09799269337218	-6.93069927160987	1.21928584786864e-11	1.93610124556721e-10	16.4870212455813
PIP	2.02330815172524	1.82363004856391	6.92484543473214	1.26642511388332e-11	2.00713254951969e-10	16.4497926318191
RP11-91I8.3	-0.733370124683097	1.37455585483271	-6.92119748422069	1.29670158041887e-11	2.05400203949856e-10	16.4266060514865
CCDC154	-0.802548426809961	2.04045567829511	-6.91326438155006	1.36501828718776e-11	2.1592880719055e-10	16.3762179900844
BMP7	0.892649049485952	1.62440488483459	6.91229819725268	1.37357645066667e-11	2.17047383559066e-10	16.3700844479849
TMEM178A	-1.62409052358502	3.28473755630075	-6.91104046397624	1.38479605778191e-11	2.18701886463923e-10	16.362101163307
TBX1	-1.08249094346868	2.33958621140977	-6.9092790134425	1.40066051169205e-11	2.21147553532082e-10	16.3509226426646
KRT8	-0.587145829098705	7.23496967655639	-6.90680769049923	1.42321970122494e-11	2.24345379847248e-10	16.3352431382682
DLX2	-0.724041420744039	0.813981373744361	-6.90173206429744	1.47067683646404e-11	2.31576074570189e-10	16.3030551124647
C19orf18	-0.618488931173619	1.3698039644812	-6.88895518101903	1.59712907949588e-11	2.50138346471368e-10	16.2221156387259
LYPD6B	0.709432865951775	1.41062051433647	6.88577730040793	1.630202945238e-11	2.55112997490247e-10	16.2020037436879
RP11-385F7.1	-0.775675875480991	2.57726344065414	-6.87965847474643	1.69578999963118e-11	2.6502165607191e-10	16.1633012969559
GPR124	1.02973069771753	3.44939000717481	6.87793521877599	1.71472445369961e-11	2.67909062558628e-10	16.1524066480242
HSD3B7	-0.633391236200322	2.48398755917669	-6.87766272810356	1.71773742183154e-11	2.68308011900691e-10	16.1506841354159
AP001258.4	-0.653141949485229	2.5881870237406	-6.8721684670495	1.77960949134091e-11	2.77378695597761e-10	16.115965089967
RP11-122K13.15	-1.11856854717692	1.53032188417857	-6.86925705062519	1.81327732185392e-11	2.82400168021032e-10	16.0975768272785
SIX1	-0.684431677122708	3.07498384683271	-6.86490480496991	1.86477643603301e-11	2.89956595927188e-10	16.0701005632378
CALML3	0.749396574124576	0.756818558349624	6.86028409574004	1.92102409587011e-11	2.98226093819644e-10	16.0409454026226
RP11-3P17.5	-0.58560254245082	1.62261140595301	-6.85915962270665	1.93496232186986e-11	3.00070770483441e-10	16.0338528318052
OPTN	0.663890053037867	3.25843307378195	6.85394637633865	2.0008904976468e-11	3.09472830426764e-10	16.0009831937898
CTD-2371O3.3	-0.589049665575682	1.03479527537406	-6.84889995171466	2.06680780283339e-11	3.18907788541313e-10	15.969185300905
PAOX	-0.739713616657629	3.3295898218797	-6.84747513826286	2.08580183331307e-11	3.21753531417834e-10	15.9602109968301
PFKFB3	0.726433185937871	2.75824592446992	6.84548666688978	2.11259670393875e-11	3.25456949216021e-10	15.9476890612435
ITGA5	0.947832662061832	3.37249371260714	6.84286693561984	2.14841434000434e-11	3.30451707244029e-10	15.9311965635898
RPL41P5	-0.903986877441747	6.46926322700188	-6.83487713650931	2.26137501951004e-11	3.47003687947787e-10	15.880929508692
RPRM	0.767889443627079	1.60525733246617	6.83322801213559	2.28540632226827e-11	3.50322969121233e-10	15.8705603276823
PDIA4	-0.587275915923372	6.80091698098496	-6.83149204980306	2.31097390339766e-11	3.53685015197063e-10	15.8596474022353
SERPINF1	1.03904321433797	4.64618260582895	6.82916878720019	2.34563117751611e-11	3.58613164602338e-10	15.8450461183922
LYNX1	0.59277730238082	2.09259641138346	6.82604335030801	2.39306093370575e-11	3.65577312235158e-10	15.8254098825779
RP11-363E6.3	-0.591103989553995	0.753202838298872	-6.8199306965382	2.48856009495565e-11	3.78958329460634e-10	15.7870275932695
ID2	0.880406096766289	4.69330873693609	6.81880452806767	2.50655808643136e-11	3.81418835007734e-10	15.7799593547491
PRR15L	-0.656950366389153	5.27792893555639	-6.8085208034267	2.67693164482617e-11	4.06074325659822e-10	15.7154602972914
PJA2	0.626507648207111	4.97949357990414	6.80785682304275	2.68831449284722e-11	4.07589245115219e-10	15.7112986493766
HIST1H4E	-1.22456025770642	2.14356009043609	-6.7948235502656	2.92161581255907e-11	4.41242582638092e-10	15.6296786325224
ARSJ	0.601783471314128	1.34956373923872	6.79172641885444	2.97991390472431e-11	4.49698198901883e-10	15.6103023622576
CYTL1	0.737935575111407	1.38591675523684	6.7867380232246	3.0762207116497e-11	4.63273919760359e-10	15.579109566906
RPS2P46	-0.809953545470229	3.02619999964286	-6.78230526711036	3.16435920955029e-11	4.75566129132594e-10	15.5514073827151
MIR5704	-0.633627582354656	0.69080745243985	-6.7775106876724	3.2624828017616e-11	4.89556883439873e-10	15.5214611330707
D2HGDH	-0.587687010483108	3.08835668645677	-6.77709915147456	3.27104294071349e-11	4.90715272814591e-10	15.5188915669303
MNX1-AS2	-0.904144960579718	1.10253458694549	-6.77555765553847	3.30330311621294e-11	4.94792096065482e-10	15.5092678787493
ADD3	0.860668767427858	3.04774107538534	6.77013586060939	3.4192694404908e-11	5.11113376400246e-10	15.4754337797139
LINC01006	-0.672890844403129	2.44650253996053	-6.76138786603021	3.6148558488399e-11	5.38419868485242e-10	15.4208909304788
HSPB3	0.908693763416085	0.572656949721804	6.76099212475619	3.62395865362661e-11	5.39638035983925e-10	15.4184249266112
HAGHL	-0.687709783017981	1.05630357382331	-6.75920230091687	3.66540973625919e-11	5.45393165828148e-10	15.4072734175918
CFH	0.731504159127915	1.78766419329135	6.75629497479135	3.73373515344066e-11	5.54842183065433e-10	15.3891645980082
SNORD6	-0.766789898184425	1.57114294009398	-6.75380046208157	3.79335403391459e-11	5.63425494729512e-10	15.3736322886441
CLEC3B	0.920620243268104	2.50497435359023	6.75195076543518	3.83816399223865e-11	5.69501603595522e-10	15.362118101491
FABP3	1.04282615728714	3.5443188782688	6.74851760075357	3.92271526895762e-11	5.81161066756226e-10	15.3407540110011
ABHD11	-0.650038380863495	5.03789288608647	-6.7455792189492	3.99653063755552e-11	5.91796688650658e-10	15.3224761475491
NUDT8	-1.34117653174197	4.04378757813158	-6.74540210739783	4.00102316635608e-11	5.92311713017324e-10	15.3213746598049
NOXA1	-0.803190672478948	3.52528315881015	-6.74377525279451	4.04252168877694e-11	5.98000288428222e-10	15.3112581052595
SFRP5	0.683512463328318	0.466420020156015	6.74181635881763	4.09305073160727e-11	6.05015071054060e-10	15.2990794986242
BEX1	1.06064846827834	1.50826032144361	6.73830296112961	4.18523480952651e-11	6.18015439615135e-10	15.2772438773194
C19orf24	-0.629130110358413	4.31563764644737	-6.73537224810111	4.26368636495569e-11	6.28963758945599e-10	15.2590369504965
CPQ	0.614907044001661	3.67097630734774	6.73386321861325	4.30464213810643e-11	6.34684698276818e-10	15.24966477267
ST3GAL1	0.634723291325379	1.75369138981015	6.73344019834462	4.31619221320995e-11	6.36227000133021e-10	15.2470378245834
LINC01089	-0.797329354022343	2.27911786505639	-6.72450177892797	4.5674788903454e-11	6.70896578542382e-10	15.1915629153867
TIMP2	0.828468748314937	5.22332301436466	6.71994271608857	4.70112052852633e-11	6.8913965427835e-10	15.1632917182153
FBXO2	0.805522423804363	2.14874209912218	6.71912366894303	4.72553279535441e-11	6.92370598048577e-10	15.1582144389448
NDN	0.614309056549705	4.13785117818985	6.71534554810402	4.83976191839802e-11	7.0821849405891e-10	15.1348005946572
AOC3	0.972076585510161	3.83996600920677	6.70399813609391	5.1993767855112e-11	7.57992540263776e-10	15.0645449654558
KIRREL	0.659815161004279	1.85073768357143	6.70260641091803	5.24524821842343e-11	7.6429824738979e-10	15.055935229031
CTB-107G13.1	-0.761927044434718	1.08938631742857	-6.69929833392638	5.35588216076371e-11	7.78863989341247e-10	15.0354762715815
CCDC80	0.922743407607837	2.35336892056391	6.69749145970169	5.41727380671727e-11	7.87203498638131e-10	15.0243051721937
OGN	1.11382659484227	2.98143772477444	6.69208499658263	5.60511990287648e-11	8.14297426646551e-10	14.9908946071846
RP11-174G6.5	-0.802098852384416	1.71984363297368	-6.6816691495923	5.98520114286789e-11	8.66496253728310e-10	14.9265915484707
SNHG12	-0.622165734214261	1.76624064319925	-6.68160669626969	5.98755466352035e-11	8.66622097518499e-10	14.9262062430408
NELL2	0.912636590236431	1.3691742867782	6.67086437261613	6.40617540482169e-11	9.23321064826768e-10	14.8599768090734
CSPG4	0.740410991477189	1.89611463541165	6.66799978358277	6.52257096696412e-11	9.3940145793817e-10	14.8423310240204
MACROD1	-0.612710353344557	4.03028818655075	-6.66117888036433	6.8081353943985e-11	9.78839205301023e-10	14.8003402487089
BGN	-0.998230518480714	6.44975258606391	-6.65965713981532	6.87349838052077e-11	9.877503075153e-10	14.7909770823197
AMT	0.696703589315435	2.02345249162594	6.65483591402923	7.08467359654e-11	1.01709573956523e-09	14.7613243523526
CCNA2	-0.602386326570424	1.20018737158083	-6.65059153743207	7.27583934379095e-11	1.04274529152165e-09	14.7352345409697
EPB41L2	0.609826549637516	1.8038295757406	6.64726663843861	7.42911715886385e-11	1.06340736345816e-09	14.7148065140817
MNX1-AS1	-0.84039088396625	1.09740067686466	-6.64614974979423	7.4813127994717e-11	1.07061620201655e-09	14.7079463408231
NANS	-0.64678507053554	5.31138861646805	-6.6364883357814	7.94808976729158e-11	1.13214227187815e-09	14.6486445539491
CD82	0.596732792538777	4.00831002081391	6.63391552820324	8.07713193762957e-11	1.14912159464517e-09	14.6328649666046
TRIM2	0.787957174534379	2.64583790367481	6.62339063724082	8.62675162337229e-11	1.22284570777819e-09	14.5683674808894
TUBA1A	0.810705272958002	4.79263319136278	6.61847196673922	8.89602435319088e-11	1.25796118650946e-09	14.5382551667928
SERPINF2	0.953058461908518	2.86924916007895	6.61812850886906	8.91513177752944e-11	1.26035786705717e-09	14.5361532107881
LAPTM4B	0.770648314288934	3.62957942547744	6.6160776709346	9.03006537799773e-11	1.27567971745742e-09	14.5236040432443
MYADM	0.723148507781239	5.20884103273308	6.61270655867826	9.22215447577266e-11	1.30124198496118e-09	14.5029832212559
CRAT	-0.702522355156752	5.33934041053007	-6.60951840335861	9.40750170300855e-11	1.32579242561806e-09	14.4834897281575
CD38	1.53811720697012	2.49261621105263	6.60908400873698	9.4330368054039e-11	1.32907027016679e-09	14.4808343048542
TGFBR2	0.804879592682557	3.87812612133835	6.60705571479277	9.55316864101461e-11	1.34469830627512e-09	14.4684374471317
CSTA	1.03365673459781	2.14051270837406	6.60005028925685	9.97973591893671e-11	1.40035289857957e-09	14.4256453616146
DPYS	0.807043715905424	0.775476783428571	6.59128991694562	1.0539510018551e-10	1.47606229660143e-09	14.3721875071511
TGFB3	1.05820067071635	3.27785623052444	6.59077111717431	1.05736090257967e-10	1.47977303496931e-09	14.3690235581542
RP13-104F24.3	-0.690231902469332	2.38344180146053	-6.58917300141358	1.06793290518774e-10	1.49349457569334e-09	14.35927862761
C4orf48	-0.849187588907103	1.82177431581955	-6.58911879060838	1.06829333671678e-10	1.49364087765523e-09	14.3589480981548
ETS2	0.926212843459741	4.24679971835902	6.58898552027181	1.06917991858589e-10	1.49452257377243e-09	14.3581355435396
AC005077.14	-0.788593447088711	2.55245296643421	-6.58722811503022	1.0809387562969e-10	1.50987490822744e-09	14.3474218775111
ANTXR1	0.888105921399975	3.58166296401316	6.58357678624508	1.10577665985489e-10	1.54272358038106e-09	14.3251700443162
PLAU	0.706988873086575	2.17106178555451	6.58320519653898	1.10833551900437e-10	1.54592417458453e-09	14.3229060990592
MIR25	-0.812985391373532	1.81656685623308	-6.58171296388106	1.11866999227619e-10	1.55959371630921e-09	14.3138156235984
TXLNGY	-0.596493773584531	2.53545143870301	-6.58129652566436	1.12157085935072e-10	1.56251867728252e-09	14.3112790516647
MRGPRF	0.958383052321587	3.2960035065282	6.58048416154478	1.12725094509013e-10	1.57005727411683e-09	14.3063312427484
MAOB	1.28103828414919	4.2465413348797	6.57859950555949	1.14053735935216e-10	1.58704849381542e-09	14.2948544982329
PCDH18	0.691035186270797	1.68835541383647	6.5675081023298	1.22189651451195e-10	1.69256941417129e-09	14.2273691836223
VILL	0.681429929305325	1.67838261334774	6.56644328061729	1.23000024457276e-10	1.70301219539648e-09	14.2208953962398
LINC00844	1.44593848724838	2.9444935728985	6.56188477394017	1.26529191521735e-10	1.74855855748629e-09	14.1931911641769
MYC	-0.895820179807639	5.00427642207331	-6.55925159319198	1.28612808249168e-10	1.77483243565213e-09	14.177195510767
SEZ6L2	-0.812907310483967	5.09721559171805	-6.55581516489997	1.31382676476869e-10	1.81134364379101e-09	14.1563286160403
AC116614.1	-1.27302782062856	2.00351833199436	-6.5512954831295	1.35114851977577e-10	1.85928608588611e-09	14.1288980743873
ISL1	0.59894894154176	1.58192855820489	6.55068161735472	1.35629706464036e-10	1.86593111953716e-09	14.125173682992
NPM3	-0.608754319409444	4.41598850896053	-6.54756422632328	1.38274109959636e-10	1.89917912449148e-09	14.1062647074401
C2orf43	0.738327171476253	1.60642265255639	6.5425230910827	1.42657670500062e-10	1.95662518381187e-09	14.0757031867589
RNF208	-0.64837167093654	3.59434813078195	-6.53873517869751	1.46040815450311e-10	1.99926965807674e-09	14.0527524142475
CCDC78	-0.676832158178756	0.853060444475564	-6.53434626247276	1.50059143347814e-10	2.05139386622543e-09	14.0261743311243
NFE2L3	-0.643419746714815	1.7818975856297	-6.52983979757952	1.54297801298195e-10	2.10736508173046e-09	13.998900206566
AP000697.6	-0.818129363614976	0.885826737355263	-6.52894155198422	1.55156582364007e-10	2.1181031972147e-09	13.9934657391887
FOXF1	0.877955952116868	2.54844747068985	6.52435057405277	1.59619531652969e-10	2.17750130715465e-09	13.9656998444298
RGMB-AS1	-0.829013564329015	2.40417650769361	-6.52142142374857	1.62532476061227e-10	2.21413524960029e-09	13.9479932488912
SYT11	0.709162182530467	2.11966620525376	6.52025976301106	1.63702079675142e-10	2.22902829430796e-09	13.9409729314087
RP11-44B19.1	-0.596403120879542	1.18013898507519	-6.51990807242682	1.6405779850589e-10	2.23335105650813e-09	13.9388477536143
EPHB3	-0.654470273417275	3.46331820515226	-6.51898640533036	1.64993619632749e-10	2.24452061265082e-09	13.933278814136
CLIC3	0.605828918506093	1.23211472780639	6.51280480319647	1.7140674102758e-10	2.32634248916256e-09	13.8959453819767
JAM3	0.793425686419704	3.32581667273308	6.51274632097723	1.71468564903129e-10	2.32654183271485e-09	13.8955923260139
A4GALT	0.613179234402303	3.23973872100564	6.50962657643234	1.74798433630655e-10	2.36797126320024e-09	13.8767624067041
SNHG1	-0.624655989292776	3.26953821646429	-6.50949103200493	1.74944534593814e-10	2.36940072867757e-09	13.8759444720753
HOXD10	0.696522132340911	1.36694473607331	6.50926545105851	1.75187949651344e-10	2.37214722084718e-09	13.8745832497006
TRPV6	-0.753630331530688	3.85144625300188	-6.50489084387895	1.79974562214701e-10	2.4341382358188e-09	13.8481935193893
DEFB1	1.33049158047466	2.47016754591729	6.49712625379589	1.88787946608346e-10	2.54567248005116e-09	13.8013910208216
AC073133.2	-1.01868685136848	1.35469574138346	-6.49429394389132	1.92106953931965e-10	2.5874391509171e-09	13.7843306117606
RP11-588K22.2	-0.731459818911184	4.12536889993609	-6.48449913368527	2.04031528362576e-10	2.73417233107774e-09	13.7253805072742
ABHD17C	-0.597328830808087	3.87349085674248	-6.48194967360578	2.07252428359023e-10	2.77351536433608e-09	13.7100490193753
MIR22HG	0.709653197484852	2.51067583369361	6.46638817069925	2.28020054597978e-10	3.0361247269811e-09	13.6165795794722
OLFML1	0.67900830296983	1.69525719668609	6.46494722978715	2.30043120195331e-10	3.06236380730616e-09	13.6079343365413
CTD-2547H18.1	-1.36661234903058	1.55946194763722	-6.45645500009006	2.42328195425165e-10	3.21637107212756e-09	13.5570167538956
PLEKHH1	-0.790417355239381	3.30283956895301	-6.44802870293205	2.55152251122837e-10	3.37660346471194e-09	13.5065509988473
PHLDA3	0.684159732021965	3.59664030818609	6.44597448478437	2.58377991016961e-10	3.41387548348208e-09	13.4942566630839
CKM	1.58140629764082	1.54964070766729	6.44553057259002	2.59080296931127e-10	3.42083249591083e-09	13.4916003230401
CTB-129O4.1	-0.769520555702422	1.76244107395489	-6.44504050692811	2.59857792865073e-10	3.42829090238709e-09	13.4886679853969
PET100	-0.596677288066457	3.72996521100376	-6.44346418486045	2.62374178306866e-10	3.45962988907024e-09	13.4792372588605
LGALS3BP	0.989822889692295	6.08787293272556	6.44321564018504	2.62773118422763e-10	3.46410793979451e-09	13.4777504604116
EYA1	0.698087200041007	1.33976497227444	6.43976306044077	2.68376698258571e-10	3.53478688951573e-09	13.4571021405301
RNF128	0.674502410315721	1.04468603907331	6.43884282295882	2.69889902101208e-10	3.55391558727632e-09	13.4516002127492
LRRC75A-AS1	-0.59234938454781	6.69311715378571	-6.43633554518093	2.74055299915345e-10	3.60388891805343e-09	13.4366130788234
KIAA1462	0.667737474510575	2.11399352267481	6.43505092268883	2.76213799270145e-10	3.62900429747659e-09	13.4289362424732
HSPB1P1	0.828239871151884	2.04004239127632	6.43262954050834	2.80327710761708e-10	3.6797423669613e-09	13.4144697527608
GLIS2	0.605699613574861	2.07628985951316	6.43177998258758	2.81785275752546e-10	3.69721278547504e-09	13.4093951927182
POLB	-0.642696606782362	3.27462465583083	-6.42990784961382	2.85023494562474e-10	3.73634188976632e-09	13.3982146340314
RP11-108M9.4	0.607400789021358	1.3524201650282	6.42388982500402	2.95681650359504e-10	3.86304867297838e-09	13.3622932703438
ACLY	-0.644868977877669	6.11019383440413	-6.42384797303401	2.95757121436937e-10	3.86317025712269e-09	13.3620435582537
CYTH3	-0.634039931154588	2.96294027620865	-6.41737242442171	3.07664520185591e-10	4.00973400448128e-09	13.3234236108582
CD248	0.740031335203536	2.68437009567293	6.41488086297871	3.12370049753042e-10	4.06470918095183e-09	13.3085729050246
SEMA3B	0.601878004560145	2.16317844072368	6.41321519798715	3.15555030075993e-10	4.10432424616775e-09	13.2986476263623
MMP14	0.772950019565154	4.19380506343797	6.41120232809228	3.19446365956263e-10	4.1512385864875e-09	13.2866563851994
LINC00930	-0.833588688185075	1.29875453249624	-6.40819094781633	3.25355930490713e-10	4.22333408482909e-09	13.2687227493419
FCER1A	0.733472404025477	1.57890799260338	6.40791850330081	3.25895828729636e-10	4.22940203423811e-09	13.2671006197148
SYNPO	0.733742434753082	3.05072851314286	6.40553414278819	3.30658458128919e-10	4.28835082069596e-09	13.2529067010581
F10	0.721715798025921	1.88085981005639	6.40164192483596	3.38579758305939e-10	4.38718516382797e-09	13.2297463400221
LRRC26	-1.26874196477307	4.87420419769173	-6.39752167582509	3.47167575497571e-10	4.48651465926885e-09	13.2052422343657
SLC26A3	1.13572632225307	0.74316623743985	6.39685667873075	3.48573469709558e-10	4.50368647398361e-09	13.2012886043112
SLC45A2	-1.02119703861025	1.01062293831579	-6.39448848163233	3.53625578768665e-10	4.56593026704247e-09	13.1872117404303
ARHGDIG	-0.798803855175901	0.981525139616541	-6.38376169320778	3.77421467850172e-10	4.85385622100617e-09	13.1235062877907
CYP2J2	-0.952583579562398	2.42757404144173	-6.38076276462398	3.84349972578272e-10	4.93643683434394e-09	13.1057123131138
CXCL13	1.3235064435469	1.33179948827256	6.37642118738854	3.94601540758269e-10	5.05697984202218e-09	13.0799645094659
RSPH1	-0.658743813907141	1.94813448073684	-6.37502461136833	3.97955757279742e-10	5.09884634634459e-09	13.0716852842407
RP4-639F20.1	0.7442327129631	2.40651245104135	6.37415518425036	4.00057977314847e-10	5.12240901786885e-09	13.066531904946
POF1B	0.624258307044228	0.870578152266917	6.37341438324061	4.01857762035736e-10	5.14432561981595e-09	13.0621414103442
C5orf30	-0.784940528460852	2.78564410361466	-6.36864872826873	4.13626951102764e-10	5.28687320359832e-09	13.0339073369425
ASS1	0.9221715948905	4.47764067737406	6.36665645182764	4.18646458551681e-10	5.34279649487526e-09	13.0221094858825
ADRB2	-0.663512942394484	3.11133347045301	-6.36662181455044	4.18734251812033e-10	5.34279649487526e-09	13.0219043990622
NGFR	0.836939938059922	2.28236216769173	6.36508045428568	4.22659353730844e-10	5.39052243038069e-09	13.0127789962192
LDLRAD3	-0.615649210642623	3.53344016268045	-6.34652062090298	4.72844870181694e-10	6.00434828953862e-09	12.903047068061
MIR7111	-0.65616050483678	1.02510211261842	-6.34470838571436	4.78046817507346e-10	6.06908448223558e-09	12.8923472723356
PCAT18	-1.26288730498272	2.58048394797932	-6.32867895762667	5.26565074230111e-10	6.65754763730478e-09	12.7978206591356
RP11-44F21.5	0.941977390714399	1.45946376952444	6.32739310470505	5.30659559935396e-10	6.70641119609263e-09	12.7902468011445
IFI27L2	0.722172167976842	2.0968740106015	6.32516750486993	5.37820195990635e-10	6.79249573508657e-09	12.7771408255733
SLC6A11	-0.596702206191231	1.06842818722368	-6.32315697724654	5.44370094112025e-10	6.87076019993922e-09	12.7653047616293
CECR1	0.734505398232233	2.54879590719361	6.31723336020039	5.64125175425872e-10	7.11394743360483e-09	12.7304509780703
FCGBP	0.931681230134439	1.29078014942857	6.31505929776245	5.71550186192359e-10	7.19980598084428e-09	12.7176661277046
FABP5	-1.63259540446326	2.92293544363158	-6.3105785625106	5.87156012879385e-10	7.38046891797388e-09	12.6913285343421
C1orf54	0.601053967910272	2.32017660226128	6.29084812225428	6.60980783188251e-10	8.25158969168536e-09	12.5755451400422
SPTBN1	0.621284970492267	4.11151667248496	6.28714033525437	6.75833939013235e-10	8.42081011463204e-09	12.5538217153838
PSAT1	-0.712688370367832	3.99972185742669	-6.28421347406183	6.8778891863382e-10	8.56428483520428e-09	12.5366814198984
LYPLA1	-0.630322945095151	4.34261875087782	-6.28018072209981	7.04600491599418e-10	8.76605513698166e-09	12.5130760647112
RSPO2	0.613783671415228	0.893264954652256	6.27474747406382	7.27887420230903e-10	9.02892772573226e-09	12.4812936735123
CORO2A	-0.656654975204072	4.12226909808459	-6.27293624557507	7.35816403100625e-10	9.11711692073105e-09	12.4707039581926
HEXDC	-0.612405282016316	3.34681999095865	-6.27261401995319	7.37235830071585e-10	9.13130852999355e-09	12.4688202766814
LAMA4	0.630643771465082	2.02414393225188	6.27186235634742	7.40557382156184e-10	9.16467229163907e-09	12.464426490809
SLCO2A1	0.742769243674325	3.4829555070282	6.27000155433355	7.48843249042324e-10	9.26524915910875e-09	12.4535512827438
CIB2	0.754401657178871	2.33403830271241	6.26945423195182	7.51297604592483e-10	9.29167829683145e-09	12.4503530597776
INSM1	-0.869005857440137	1.217188082	-6.26544493040366	7.69518016612936e-10	9.49891087441427e-09	12.4269324503385
TXNRD2	-0.62969628833008	3.5210771153515	-6.26187640711944	7.86098368648308e-10	9.69333166848338e-09	12.4060975418801
MEX3A	-0.863265930992952	1.65307421234586	-6.25853440893054	8.01942809769062e-10	9.87411109953316e-09	12.3865944868601
ADAMTSL3	0.608592180772694	1.1943747523891	6.25673565687521	8.10599580395044e-10	9.9722877582228e-09	12.3761011422771
DCN	0.996264026192523	3.7467929078515	6.25425259722301	8.22700023316902e-10	1.01105001602618e-08	12.361620040226
RPS21	-0.614703147864033	8.61105150545865	-6.25305081061799	8.28619841428812e-10	1.01725455596098e-08	12.354613050593
CLDN8	-1.02667788266888	4.4930338677406	-6.24895145749866	8.49127756670115e-10	1.04024385918376e-08	12.3307206041074
KRT7	1.45951277363507	3.16984690588346	6.24872715106108	8.50264110605393e-10	1.04141746645515e-08	12.3294136587458
ZBTB10	-0.628843503302402	3.65591589846805	-6.2443711572975	8.72629141782286e-10	1.06746695372391e-08	12.3040410231131
RPS26	-0.774227783559428	6.25212360349624	-6.24035840437796	8.93740378941118e-10	1.09146244520467e-08	12.2806811963772
RP11-401P9.4	0.633688804324159	1.40572250794737	6.23924195808894	8.99702327463355e-10	1.09805434351177e-08	12.2741842242159
KCNE3	0.592181693625655	1.09643828965977	6.22379336389067	9.86302551284218e-10	1.19649380972017e-08	12.1843867565497
RAP1GAP2	-0.678349136733609	2.79383417921805	-6.21958704545501	1.01126068901502e-09	1.22413865892347e-08	12.1599701503767
COX7A1	0.994417277557004	3.34135976875	6.21956431720491	1.01139721010616e-09	1.22413865892347e-08	12.1598382574166
MME	1.33980215197762	3.60014199565226	6.21522699318901	1.03778267129059e-09	1.25347573083665e-08	12.1346762126082
DPYSL2	0.5857620160589	2.48691291275376	6.21194284434722	1.0582079162498e-09	1.27577091897744e-08	12.1156340264975
RPL37P6	-0.642315935709066	1.15737725744549	-6.20988476658013	1.07120760171484e-09	1.29037751684185e-08	12.1037052921888
PLXNB3	-0.616168515204074	2.38155996687406	-6.20442748834109	1.10643872339316e-09	1.33007283802258e-08	12.0720911440911
RP11-798K23.5	0.596050941118135	1.53966747444549	6.20094118790176	1.12953601066999e-09	1.35588443780816e-08	12.0519074990815
AOC1	1.52671946420993	1.68307845753008	6.20049146109133	1.13254963743808e-09	1.35922252170806e-08	12.0493045576318
CMTM4	-0.694696056450215	3.63693442920301	-6.20010697626828	1.13513230873993e-09	1.36204213132754e-08	12.0470793550338
PTPRU	0.636998199436748	2.72133952297556	6.19731199654261	1.15408067392214e-09	1.38278900694217e-08	12.0309070207513
ADPRHL1	-0.709945994691619	1.95850431345113	-6.19684561346817	1.15727244734559e-09	1.38604443862907e-08	12.0282090452102
H2AFJ	-0.912480529424406	6.77878085724436	-6.19509962199303	1.16929825555896e-09	1.39901264851067e-08	12.0181102331549
SCNN1A	1.02654404270486	3.43653172189662	6.19378241941371	1.1784514781374e-09	1.4096751988119e-08	12.0104931644233
AC144530.1	-0.617496922958793	2.49846233513158	-6.19210477411762	1.19021089014379e-09	1.42286738826424e-08	12.0007937700144
RP11-670E13.6	-0.674483251656642	1.32297103304323	-6.18919586057261	1.21087333137882e-09	1.44549705988991e-08	11.9839811214147
HOMER2	-0.61929103195953	3.8309543160094	-6.18436533025897	1.24596250582401e-09	1.48344234966449e-08	11.9560772044481
TFPT	-0.633395247456621	4.84483423897368	-6.18137909145588	1.26814982700942e-09	1.50893547889951e-08	11.9388364051755
ACKR3	0.727679726815248	2.17993977894925	6.1798851813449	1.27939383887268e-09	1.52107448727874e-08	11.9302141450835
B3GNT3	0.832548747737187	1.11976617739286	6.17299264744395	1.33254571495904e-09	1.57880167733996e-08	11.8904565220258
PTTG1	-0.657937608823167	1.56516126297556	-6.16669761393863	1.38297202182814e-09	1.63456654733764e-08	11.8541789773017
DOPEY2	-0.609235045068447	3.78864559715414	-6.16470080165795	1.39935366007516e-09	1.65225605967256e-08	11.8426782779083
FBXO27	0.6269703660728	1.68738663107519	6.16344899036779	1.40971995041115e-09	1.66382289760776e-08	11.8354700790162
RNF157	-0.959261901698184	1.75829370428947	-6.16280822858271	1.41505512530315e-09	1.66871733779569e-08	11.8317809253819
TRGVB	-0.921166304552323	1.76045422577256	-6.15487042042614	1.4828067896061e-09	1.74549677469216e-08	11.7861069535997
RP5-1056L3.3	-0.687702905871553	2.0154642199718	-6.15462339313815	1.48496532695739e-09	1.74733314278639e-08	11.7846863824896
CYBA	0.745894623482814	2.88780584387406	6.15166953962027	1.51101537775624e-09	1.77583846338674e-08	11.76770358942
NTN1	0.602342977619175	1.32824337189474	6.14966598320398	1.5289384143381e-09	1.79545710374011e-08	11.7561884267585
CENPU	-0.599696586834579	1.53687498442293	-6.1470969230267	1.55222449094459e-09	1.8206052903331e-08	11.7414278673283
THSD4	0.825217410544938	2.74864844113158	6.14192679578412	1.60014218536564e-09	1.871919490622e-08	11.7117390613152
FILIP1L	0.933051989229457	2.92034484363158	6.13549138271544	1.66180978695913e-09	1.93862313748617e-08	11.6748147749783
LGALS1	0.860259377948668	6.54077841144925	6.13339510432571	1.68239443282752e-09	1.96146093749003e-08	11.6627942677057
DNASE2B	-1.15414020983719	2.70007795531579	-6.12513951541201	1.76591149973503e-09	2.05186616388118e-08	11.6154896150668
CTHRC1	-0.868432810935716	1.69710165779699	-6.12025577628915	1.81721044834368e-09	2.1081157649005e-08	11.5875317437581
PLEKHB1	-0.744143754091971	3.03721566623684	-6.11735238766446	1.8483948720488e-09	2.14301492045896e-08	11.5709199310697
AP003774.4	-0.598731956231791	1.02197447839474	-6.11609647599073	1.86204569240822e-09	2.15712821116346e-08	11.5637363202925
RPS19	-0.624063681384787	7.97255835516917	-6.1135010637797	1.89056873125107e-09	2.18626731058737e-08	11.5488950416515
MUC4	0.622896195557497	0.594000896573308	6.11211414374708	1.9059852514801e-09	2.20322234959748e-08	11.5409664949526
CYB561A3	-0.612348493809229	2.81915871498872	-6.10685235551699	1.9655983143901e-09	2.26809068739713e-08	11.5109008601424
GPR37	-0.597818450663369	1.3620182386109	-6.10578185082624	1.97794763188078e-09	2.28098811737355e-08	11.5047867948522
RP11-390F4.6	-0.872878349841794	1.37137639185526	-6.10256101952121	2.01556196922704e-09	2.32207215266889e-08	11.4863969994054
IL17RE	0.662684975915369	1.51937878314286	6.09503680799274	2.10617715082457e-09	2.42025910854545e-08	11.4434692925494
SELM	0.841620640907741	4.48973613846617	6.09305830310973	2.13065793151052e-09	2.44598357544445e-08	11.4321890170076
IER5	0.607642260934813	2.00091990634586	6.09270938103005	2.13500401442726e-09	2.45049104364782e-08	11.430199997909
CPXM1	0.865677898410867	2.03870103681391	6.09097898656972	2.156685653638e-09	2.47391758858471e-08	11.4203374028036
RP11-521B24.5	-0.654722915759085	1.7732077411391	-6.08910129881622	2.18045621009885e-09	2.49873006357295e-08	11.4096380463025
MZT2B	-0.636013712923575	5.5371615218797	-6.08717448157703	2.20511474699782e-09	2.52599636517484e-08	11.3986617234671
DCXR	-0.756204680548496	7.02203622894173	-6.07819791903561	2.3236299909189e-09	2.65187224940934e-08	11.3475655778576
RNASE1	0.706232982799748	4.27161867894925	6.07231507242134	2.40465097273696e-09	2.73845048459514e-08	11.314114970798
CXCL6	0.654175495448044	0.997544971654135	6.06503424250181	2.50875333374087e-09	2.85033237783865e-08	11.2727542759076
ARL4C	0.64068470716277	2.61754927757519	6.0626936701917	2.54314466058498e-09	2.88828218824305e-08	11.2594672029137
TOX3	-0.677568323056097	1.53537220715601	-6.05935084295474	2.59306233819759e-09	2.94211291761257e-08	11.2404982212106
ALCAM	-0.607986872498607	4.90489666491165	-6.05919565282662	2.59540285349676e-09	2.94419635529659e-08	11.2396178109793
KIFC2	-0.74860534599809	2.34744723924248	-6.05915819609321	2.59596806994944e-09	2.94426549534068e-08	11.2394053178561
ZWINT	-0.618931700660068	2.28378857715789	-6.0589737882027	2.59875251048471e-09	2.94685109399244e-08	11.2383591832751
DACT3	0.647187782370386	1.80691592051128	6.05697725049738	2.62908631179692e-09	2.98009051615e-08	11.2270347225413
CTD-2314B22.1	-1.02405398213538	1.51806402079887	-6.05638939400635	2.63808344221224e-09	2.9897084227571e-08	11.2237009905637
TXNIP	0.624504321391521	7.18115583541353	6.04690488988509	2.78746858279267e-09	3.14800634706994e-08	11.1699533459244
CA2	0.813662724394805	0.932889573693609	6.04590494676313	2.80369135188823e-09	3.16449114561566e-08	11.1642910526864
IRX4	-0.987082066722274	2.51404788248872	-6.04186137570899	2.87023843834349e-09	3.23210437221912e-08	11.1414021835351
AMOTL2	0.661788014585499	3.18951445991165	6.03798989883321	2.9353973860959e-09	3.30038604240288e-08	11.1194999646315
SLC25A30-AS1	-0.599235801620405	1.75528119136466	-6.03720657240132	2.94875577537326e-09	3.31412903670296e-08	11.1150699170025
STAG3L5P	-0.608730373494194	1.4626101022594	-6.02631448526674	3.1407697564809e-09	3.51364247241343e-08	11.0535223915547
ITGA7	0.771579090244624	2.66724773784774	6.02371283822973	3.18840953539225e-09	3.56149551809034e-08	11.0388356923307
SNORD101	-0.609300662991483	1.17493027577444	-6.01617930348113	3.33037343178136e-09	3.70735011556565e-08	10.9963389163623
MZB1	-0.916938930945991	2.53537465243609	-6.01432482867981	3.36625532057348e-09	3.74558003759187e-08	10.9858849117064
GUCY1A3	-0.843838859206974	4.33194876263534	-6.00697184638253	3.51227876251323e-09	3.89277562845216e-08	10.9444625156824
CTA-14H9.5	0.638343997161138	2.07471286571429	6.00240957288214	3.60597089032674e-09	3.99055766439551e-08	10.9187835662929
FERMT1	0.67450223394211	1.71299709659774	6.00008740790978	3.65459205455199e-09	4.03974869005255e-08	10.9057197014609
HSPB1	0.939485043932846	7.66236968387406	5.99988698246114	3.65881841012833e-09	4.04214627269939e-08	10.90459236955
AC005336.5	1.31657329848783	1.62757120984398	5.99761912142126	3.70697429851711e-09	4.09302398577002e-08	10.8918386343166
SIX2	0.647593473696219	1.09880476272556	5.98677998235562	3.94581135815963e-09	4.33868338547771e-08	10.8309408763934
ASF1B	-0.61589190954735	1.4696413691015	-5.98006326216124	4.10128110178613e-09	4.50623823278108e-08	10.7932524683581
RP11-664D7.4	-0.861898291136197	2.61877970750752	-5.97936654271597	4.11774601994813e-09	4.52347764565779e-08	10.789345198727
RP11-132A1.6	-1.01014896058588	1.70418480963158	-5.97833278173485	4.14229486428674e-09	4.54787834225479e-08	10.7835485006257
RP11-449J21.3	-0.74505474275937	2.01197267214662	-5.97280923993522	4.27590330461439e-09	4.68575762474701e-08	10.7525907035534
SULF2	0.630047981931387	2.55411856268233	5.9708755101421	4.32366481046932e-09	4.73454270984382e-08	10.7417586370497
SLC45A3	-1.14060203361585	8.68084586707143	-5.96766822160362	4.40403246228516e-09	4.81983586458189e-08	10.7237993063796
HES6	-0.787851032226084	1.92313105537218	-5.95842798696084	4.64381000009278e-09	5.0680025135592e-08	10.6721054334563
PRKAG2-AS1	-0.692332599513317	3.14192827479511	-5.95685264199162	4.68594081778203e-09	5.11111575803922e-08	10.6632992602823
CEACAM6	0.761483399581344	1.04627297326692	5.9525872584137	4.8018946357058e-09	5.23155276709867e-08	10.6394660021241
PRELP	0.886052837597566	4.32169157090602	5.94750390085673	4.94374496889884e-09	5.37724361958079e-08	10.6110817361016
CD55	0.680065146142099	2.70490581346617	5.94728025325876	4.95007882971836e-09	5.38212760951147e-08	10.609833428036
SEMA3D	0.779641209518729	1.15561878581203	5.94713775456164	4.95411862439298e-09	5.38551711268726e-08	10.6090380808738
KLKP1	-0.688014835160088	2.04859848477444	-5.94611284632805	4.98326938813943e-09	5.41525654087144e-08	10.6033181137931
KMT2E-AS1	-0.668573120990552	3.13901673979887	-5.94390812371522	5.04654519754295e-09	5.47783295127236e-08	10.5910165788951
IFI16	0.655976874189837	2.53464025410338	5.93741605377734	5.23745565588706e-09	5.667148320613e-08	10.5548164218834
CST2	-1.57324741741201	2.21214647080827	-5.93380536116024	5.3466648594327e-09	5.77699274252527e-08	10.5346979758325
AADAT	-0.716289257645516	3.05668064288346	-5.93379809224077	5.34688694068997e-09	5.77699274252527e-08	10.5346574848895
RBP4	0.67032128994896	0.935283773868421	5.93012510194179	5.46026366684669e-09	5.89403613821738e-08	10.5142029368417
TOP2A	-0.764404701618242	1.59280862692293	-5.93001628996175	5.46365796366318e-09	5.89660993575604e-08	10.5135971419658
GTF3C6	-0.589882366797779	6.29968851521053	-5.92121056638493	5.74527757494296e-09	6.17998382034256e-08	10.4646048264991
CASQ1	0.822632927836817	0.776621978024436	5.92050136610836	5.7685652118042e-09	6.20274801144773e-08	10.4606618306828
RP5-908M14.9	-0.64286281149493	2.52701573916917	-5.91570359767995	5.92854336840286e-09	6.36071043092499e-08	10.4339981723758
CASQ2	0.789325958548854	1.23994643340226	5.91359339332667	6.00026943964236e-09	6.43293668329781e-08	10.4222766818708
RAB23	0.691274108239325	2.55408114508083	5.91294108246235	6.0226123342326e-09	6.45570527554322e-08	10.4186540511863
MMP9	-1.00120600919465	2.08009409548496	-5.90660057510482	6.24405845246796e-09	6.68326014416585e-08	10.3834600729934
HIST1H4D	-0.622883375351232	1.11698200773496	-5.90324931084448	6.36429152737296e-09	6.79674535977185e-08	10.3648717255501
SERINC5	-0.766269119183167	4.86422989165038	-5.8938207959872	6.71479995961299e-09	7.14519820014441e-08	10.312624510091
NME3	-0.605972820481039	5.93118918746617	-5.88235486408138	7.16647985244831e-09	7.59124200190311e-08	10.2491858490114
SFRP4	-1.20924866137888	3.72862239295301	-5.87904286874363	7.30237548382518e-09	7.72678139496377e-08	10.2308814309334
UCHL1	0.740839649990501	1.87558880941541	5.87402125446872	7.51322524538897e-09	7.93694015564548e-08	10.2031457132848
ARMCX2	0.724237928532177	3.58184638730639	5.87391404067274	7.51779109986865e-09	7.93979857675091e-08	10.2025537696519
TIPARP	0.700904944312656	3.29600930677068	5.86995773601718	7.68818127220717e-09	8.09978058355034e-08	10.1807170439923
RP11-128M1.1	-0.619994375210675	1.6873716878703	-5.86839413564579	7.75655564627903e-09	8.16592164657941e-08	10.1720903516515
PRUNE2	0.80852087290432	3.3220093258797	5.86591673499601	7.86610513677734e-09	8.26634774335887e-08	10.1584261739854
LINC00261	0.623937447136846	0.471997597890977	5.86513389357964	7.90103463960876e-09	8.29343782054669e-08	10.1541094420327
PABPC1L	-0.688378169887209	1.69016200532519	-5.8617737947259	8.05268393565303e-09	8.44115003502645e-08	10.1355869835068
RPL13AP25	-0.671572114407326	3.81716679543233	-5.86135697687776	8.07169265250401e-09	8.45803874554472e-08	10.1332899357459
AKAP12	0.772303929805832	2.71420653837406	5.85589161595051	8.32502143459732e-09	8.70942530911725e-08	10.1031840701806
GALNT3	-0.74157723028993	4.0939826208609	-5.84725929626105	8.7410133458311e-09	9.11359903969716e-08	10.0556833210286
TSC22D3	0.644353787055391	5.75179894925564	5.84639081541201	8.7839705379826e-09	9.15348363021935e-08	10.0509077725054
CTD-2224J9.8	-0.86770836588293	1.50948913016917	-5.84256488587131	8.97567353472302e-09	9.34324568856967e-08	10.029877411859
PITX1	0.691407395933835	1.69093300837782	5.84223581530307	8.99235122843659e-09	9.3589378106012e-08	10.0280691426744
PTGES	0.884914233331817	2.97417640749436	5.841561933905	9.02659868350215e-09	9.39123338085603e-08	10.0243663896974
MT-CO2	-0.672205210192402	12.9143510804492	-5.84103411065258	9.05351206002919e-09	9.41755582841483e-08	10.0214664396097
XXbac-BPG248L24.10	-0.659338297062577	1.06317432561278	-5.83927948472175	9.14354278783657e-09	9.50443355444924e-08	10.011827884116
LMNB1	-0.608414234264772	2.11791117308083	-5.83487470519791	9.37341716246331e-09	9.72260983948739e-08	9.98764265606292
NWD1	-0.654738394035312	3.15460357455639	-5.83313949124537	9.46551207416324e-09	9.80942231938533e-08	9.97811956026622
TFF3	-1.97441799986957	6.02992983656391	-5.81603863225897	1.04216130725398e-08	1.07506488068265e-07	9.88440094261499
PXDN	-0.656980090946035	3.43920852753947	-5.81304084887829	1.05986466685031e-08	1.09216940175413e-07	9.86799699500631
CPNE7	-0.861016636548942	1.48444112773308	-5.8059876207217	1.10268135264919e-08	1.13369001826252e-07	9.82943091287033
TMEM150C	-0.585363756225681	3.77036883794737	-5.80385616769573	1.11594880246747e-08	1.14712856918429e-07	9.81778453145281
CPNE4	-0.692249699874366	4.29953815463534	-5.8024524907312	1.12477096040105e-08	1.15579025105484e-07	9.81011681645557
IGF2	0.822071731468751	1.79737649221805	5.79840832454734	1.15057040288975e-08	1.18126172170782e-07	9.78803431692227
KRT14	1.40704181731139	3.26192497492857	5.7981671217147	1.15212722736378e-08	1.18265211716049e-07	9.78671769727541
MS4A8	-1.18143598224826	2.57758319666165	-5.79776009104161	1.154759030557e-08	1.18472879137466e-07	9.78449600612922
S1PR3	0.607962221008514	1.84110163829323	5.79694468541828	1.16004896451828e-08	1.18973790429174e-07	9.78004569962385
LDHB	0.889724893247227	5.46714179906015	5.79452393835824	1.17589303104144e-08	1.20471778212698e-07	9.76683703678433
COL10A1	-0.921656494674863	1.18689047539662	-5.78953885407571	1.20918804628383e-08	1.23600949682027e-07	9.7396515293579
EPAS1	0.654485137455699	4.47159823217669	5.786875932787	1.22734810122375e-08	1.25369442942882e-07	9.7251380823949
AXL	0.626878674358235	2.84374250685338	5.77850318735826	1.2861952590357e-08	1.3092238945139e-07	9.67954330361248
NKAIN1	-1.3734673913993	2.44777047321804	-5.77502944553257	1.31140906653131e-08	1.33279793155028e-07	9.66064370994697
SOX2	0.633717654198889	1.1836780239718	5.77291446316542	1.32699563044176e-08	1.34793482732433e-07	9.64914162870189
AMIGO2	0.641950087183031	1.79872522799812	5.76747439320212	1.36792055624423e-08	1.38781542167562e-07	9.61957351953379
DUSP4	0.857834132490603	1.96495949023872	5.76616905870809	1.37792185565859e-08	1.39708322509855e-07	9.61248236478622
TGFB2	0.672022532993717	2.03992626761842	5.76216655024513	1.4090346848323e-08	1.42655294162135e-07	9.59074779305814
ASCL2	0.685693829170762	0.957395878721805	5.76100614319893	1.41818216903484e-08	1.43432188296271e-07	9.58444899641981
SGK1	1.10209641996355	2.8909084167406	5.75649536771285	1.45429329146036e-08	1.46779295433873e-07	9.5599747215801
SLPI	1.59841521028151	4.56558595691729	5.75387962601012	1.47564234109855e-08	1.48728343465771e-07	9.54579014716194
AK5	-0.782017302972649	1.27989247091353	-5.75081123332644	1.5010750881063e-08	1.51109088222866e-07	9.52915820015234
NES	0.709813890371403	3.48393710459586	5.74390835525949	1.55986107937153e-08	1.56810621283171e-07	9.49177039311501
NRSN2	0.657383131495032	3.51358437780639	5.742499740375	1.57212961039879e-08	1.5792412911646e-07	9.48414583353826
LPHN2	0.735242675603926	2.86642244515789	5.73106506589112	1.67526102653144e-08	1.67661065402967e-07	9.42231326786875
MYO6	-0.875306294588122	4.36461588263722	-5.71859921076491	1.79520077039616e-08	1.78837036992187e-07	9.35502868202943
ITGA8	0.975840932902692	2.43041492533083	5.71516295067668	1.82970682790264e-08	1.82119148586347e-07	9.33650419617176
SMS	-1.00427743869314	7.14387062708083	-5.7122510686714	1.8594520260117e-08	1.84827758669978e-07	9.32081427662794
KDR	0.652449200685496	2.27113872326316	5.71168072049628	1.86533309287442e-08	1.853492227598e-07	9.31774193154213
PDE3B	-0.627530455388535	2.35199078742857	-5.70947414482671	1.88825695314931e-08	1.87499419597838e-07	9.30585812914404
GBP2	0.700745493894698	3.07791426825376	5.70625636060145	1.92217853897998e-08	1.90640798973032e-07	9.28853560784132
CARTPT	0.925077383029839	0.944005844768797	5.69642581924193	2.0295276898358e-08	2.00205440530528e-07	9.23566766955048
KRT15	1.52198542883791	3.37137772061466	5.69391307744952	2.0578900545376e-08	2.02825838309059e-07	9.22216726619508
HIST1H4H	-0.997756137072655	4.0931984269906	-5.68680561826959	2.14022042600796e-08	2.10407560217758e-07	9.18400900518837
BMP4	0.630454804185395	2.08303985554135	5.68486597629141	2.16323991498754e-08	2.12527492708022e-07	9.17360285379934
SP5	-0.876148988504388	2.00940700590789	-5.68476689387609	2.16442226384697e-08	2.1260787806062e-07	9.17307136240948
ZNF812	0.654696958890504	1.12470788689286	5.684258826844	2.17049490985557e-08	2.13168521954141e-07	9.17034615139005
RP11-1C8.7	-0.60338244631446	1.11187705346617	-5.67995974820652	2.22254772454075e-08	2.18024015444826e-07	9.14729503654439
HK2	-0.656886944810533	3.02931914206203	-5.66131429111119	2.46271861037788e-08	2.40573450734706e-07	9.04749921004779
ZNF467	-0.632099046171623	2.22472030613534	-5.65288315733958	2.57944135424622e-08	2.50842508911349e-07	9.00246881481578
PTGER2	0.625781394735271	1.74183926660714	5.64999186828933	2.62069533867825e-08	2.54388260580892e-07	8.9870402353653
RP11-475C16.1	-0.649600944395585	3.90483603972932	-5.64510348208864	2.69190959641963e-08	2.61040567357836e-07	8.96097060483245
SDC1	0.890180055496984	4.72798767574624	5.64288036906877	2.72491562903229e-08	2.64065807190553e-07	8.94912142149896
PROK1	0.93149900865272	1.51240259936842	5.63998120823042	2.76855092775437e-08	2.68116409054229e-07	8.93367512364469
TRIM68	-0.588163831319112	3.70558030720113	-5.63380588502673	2.86377428785782e-08	2.76903839039268e-07	8.90079738762389
ELOVL7	-0.749709581355317	4.04335840168609	-5.63295009944899	2.87721936178519e-08	2.78040726376286e-07	8.89624366191328
HOXB7	0.59382513318295	1.05142680229135	5.62981537427077	2.9269949220489e-08	2.8252347911005e-07	8.87956869802178
RP1-34B20.4	-0.969391284602141	2.25392607470113	-5.62791368574495	2.95759863609273e-08	2.85430267050489e-07	8.86945680446397
APLN	-0.707025234189847	1.78423097813722	-5.6209993286939	3.07151671142592e-08	2.95301574559567e-07	8.83271647771192
DSC2	-0.661091017378711	2.97572289357707	-5.62070945392741	3.07638464337712e-08	2.95720892612545e-07	8.83117706622204
BMPR1B-AS1	-0.768644188523834	3.50507130773308	-5.62011194615017	3.08644241798957e-08	2.96518368177491e-07	8.82800415845514
KCNQ1	0.615181173697644	2.87257404935526	5.61155354996383	3.23406381563617e-08	3.09908557366731e-07	8.78258990831888
PABPC1L2B	-0.682043272445886	1.55098373360526	-5.60838037316711	3.29052403917224e-08	3.15163758325377e-07	8.76576738640041
RSRP1	-0.75018170925475	3.38126971881203	-5.60026351136041	3.43934561306602e-08	3.28125935147199e-07	8.72277448961754
RP11-1055B8.4	-0.725241068268441	1.67429391981767	-5.59020868880383	3.63279703513005e-08	3.44947341828165e-07	8.66959342650764
TM4SF1-AS1	-0.585947887927034	1.36023629559023	-5.58816941006421	3.67330322028971e-08	3.48510164320857e-07	8.65881781514569
PPM1E	-0.697803583380825	1.62710641572368	-5.58429010631187	3.75157385794619e-08	3.55474103933632e-07	8.638329101393
CAMK2B	-0.591901950863238	1.8067534851015	-5.57685663761513	3.90611186717323e-08	3.69098808203015e-07	8.59910424864869
CITED4	0.660101187837101	3.1800359967218	5.57064771815451	4.03992164382279e-08	3.8081838071986e-07	8.56637669463408
RP11-400K9.4	0.90172599237287	2.19728950126128	5.56262024917117	4.21954464329159e-08	3.9717322761223e-07	8.52411153225456
OLFM2	-0.632354491701977	3.73852084178008	-5.56046494594122	4.26907930610482e-08	4.01264620976187e-07	8.51277294999105
SRMS	-0.864370612110599	1.92826936846429	-5.55783906826132	4.3301934414784e-08	4.06378967441246e-07	8.49896406130605
CX3CL1	0.778266398737508	3.51976309746992	5.55619854798794	4.36880539663593e-08	4.09571998544287e-07	8.49033988721355
LINC01133	0.610005680822427	0.895717726494361	5.55613381871384	4.3703357357654e-08	4.09649691128808e-07	8.48999965349936
NAALADL2	-0.671598324715262	2.30391563427444	-5.54898558428422	4.54258111639296e-08	4.24772075020557e-07	8.45244840199896
RP11-496I9.1	-0.601785660645308	1.11800832215414	-5.54776506053652	4.57264340065688e-08	4.27309427391411e-07	8.44604102272125
SLC34A2	0.858343012445597	0.920494494359023	5.54451845182884	4.65355404257148e-08	4.34314354033921e-07	8.42900342073167
GYPC	0.58731592284415	2.41987248365789	5.52439467134885	5.18701634217646e-08	4.80873806241119e-07	8.32359572689271
MYOM1	0.720827642886917	0.983427898464286	5.52378104032451	5.20418328361041e-08	4.82388711510019e-07	8.32038691295508
HIST1H1E	-0.820888363125396	1.56183503674248	-5.51963260581713	5.3216970317332e-08	4.92499484215892e-07	8.2987021537613
TBC1D4	-0.61156882337692	3.63293909398684	-5.51715275956827	5.39317160886419e-08	4.98639921974273e-07	8.28574639874615
[truncated: 341 more rows]
