# Supplementary material for: The Prognostic Signature and Therapeutic Value of Phagocytic Regulatory Factors in Prostate Adenocarcinoma (PRAD)
Source: Front Genet. 2022 May 30;13:877278. doi: 10.3389/fgene.2022.877278 (PMC9190300; doi:10.3389/fgene.2022.877278)
Supplement: Supplementary file 6 [file DataSheet2.ZIP › Supplementary tables/SupplementaryTable7_keygene_HR.txt]

	p_value	HR	Low 95%CI	High 95%CI
NDUFAF7	0.0081954866860761	1.78259310016388	1.16129860824205	2.73628000429804
ITGAL	0.244874298721383	1.28532100643893	0.841939037802483	1.96219680453961
SEC62	0.032724294263352	0.628877215870982	0.410851669956259	0.962601789311805
QPCTL	0.370509819851605	1.21365361319823	0.794405084144266	1.85416121098442
POU2F2	0.0597219263500985	0.663239939665773	0.432550477106222	1.01696158217353
SLC39A9	0.344874445367359	0.815439849973558	0.533990431358035	1.24523232978881
ARID1B	0.859937773165333	0.962526813881308	0.629752878563292	1.47114510941833
CS	0.113746973230288	1.40981076685702	0.921113955468115	2.15778556664672
NDUFB4	0.029549471646997	1.61007613595541	1.04843763195526	2.4725792785009
ELOVL1	0.00216670449222243	2.01049476033106	1.2865835886616	3.14172294512441
SPI1	0.0142031190526509	1.72611322750026	1.11578003234557	2.67029951045814
KLF6	0.764724132189723	0.93768191304663	0.615249158223503	1.42909154494996
OTUD5	0.161266390013897	1.35300874299803	0.886321741895809	2.06542677686485
WDR1	0.859737056835787	0.962807291339911	0.632363141487251	1.46592648976519
ACTB	0.541090544348267	1.14072641406317	0.747832425964535	1.74003788357143
TM9SF3	0.173250242047555	0.744661180542311	0.487170001332225	1.13824798795136
UBE2K	0.314744842024982	0.805297694598232	0.527969848664347	1.22829812832268
PTPRC	0.287914126727401	1.25848893251692	0.823561736247361	1.92310342207531
STARD7	0.881602015443708	0.968507634353326	0.635661069459266	1.47564021593867
B4GALT1	0.0144569873776869	0.585568657382038	0.381343940687146	0.899163762482618
ALG9	0.963644184900592	1.00983020827641	0.663087549241381	1.53789201850382
RCOR1	0.086424622940435	1.45094898893401	0.94812061204694	2.22044847642698
ICAM1	0.197180893967177	1.32445584544168	0.864103332604024	2.03006193858587
HECTD1	0.619309603650831	1.11280312702554	0.729962391661848	1.6964309581739
TMEM38B	0.35043363760301	1.22318179412227	0.801391916941204	1.86696879497221
NANS	0.0202066125658724	0.602450695281922	0.392822009394209	0.923947313454739
MYO9B	0.00963114196569129	1.77421619592041	1.14943699084441	2.7385956211082
MAPK1	0.0774231542037406	0.681803487470419	0.445688901695565	1.04300554435693
SLC25A1	0.109484469694244	1.42088050310215	0.924140642701639	2.18462570609789
SPTLC2	0.136420110020965	0.723033239016712	0.47184648191221	1.10793888428369
PSMC1	0.035538590217634	1.58325722581136	1.03157047313315	2.42998758530801
UQCC1	0.168110227043335	1.34958792372514	0.8811569662789	2.06704098539491
STK4	0.0694837279438131	1.48657357661716	0.968889538058215	2.28085959429935
NDUFAF5	0.0158296028056723	1.69434738142024	1.10403017213654	2.60030307266872
APMAP	0.299721571614525	0.800148930334568	0.525008013158641	1.21948293105784
SUPT20H	0.931985386904283	0.981779096545328	0.643596152213073	1.49766307815689
TSC2	0.0212749995178821	1.65621621947499	1.07806118595065	2.54443087405392
ATP5SL	0.267151272576925	0.786585151373493	0.514756606790892	1.20195873583532
C1GALT1	0.990649012230053	0.997470667189085	0.653080379161747	1.52346903022824
UBE2D3	0.835997952747889	0.956489386870118	0.627718787095734	1.45745509932563
NDUFC1	0.969323110210093	0.991776411714214	0.651092593285069	1.51072283877458
AMBRA1	0.288446376524113	1.25678482308071	0.824120651572976	1.91659812008259
AIP	0.196279123599743	1.32207671199234	0.865650103765906	2.0191608882024
NDUFS8	0.151564594410115	1.36767126815917	0.891513589138984	2.09814490831784
BIN2	0.0431117759004891	1.55432559570794	1.01375736713128	2.38314229400811
ARPC3	0.145334520850605	1.37039321765624	0.896727488269127	2.09425672299075
CMAS	0.460619923915454	0.853320081402061	0.559909224053143	1.30048788275527
MRPL18	0.850917126856332	0.960457176597561	0.63060160397773	1.46285385615723
ARSB	0.112683712521418	0.710083924633096	0.465144585601735	1.08400526552417
TIMMDC1	0.00772032475114766	1.80259650598085	1.16851072427603	2.78076537584843
BCL6	0.448277131584146	0.849601242838335	0.557514940916696	1.29471377151899
PDCD10	0.00466266407435875	1.86992150037768	1.21208088294536	2.88479627620059
GNAI2	0.225184326748347	1.30000490178185	0.850768043941391	1.98645536429347
ACTR3	0.973184828011227	1.00728124487795	0.659838954381362	1.53767142655912
NDUFS7	0.249976374155771	1.2806055855829	0.840253436266655	1.95173336405812
USP34	0.516319980791522	0.869368647070666	0.569651867788387	1.32677848919166
SF3B1	0.054737567935665	1.51592056081434	0.991587051322488	2.31751225838898
HDLBP	0.215913545343382	0.764900721800835	0.500325768409491	1.16938433147538
MECR	0.126770236648434	1.39030545352746	0.910789915116357	2.12227784039665
LAMTOR2	0.0114654978150457	1.76288936136208	1.13589961063464	2.73596264256772
ARID1A	0.70873952644234	1.0837718974347	0.710597196519033	1.65292169941422
NDUFA8	0.70884739779417	1.08361028982705	0.710931085523996	1.65165271870705
RPL21	0.00151422980865916	2.01332694484302	1.30654289346632	3.10245106157735
MTIF3	0.471437719260114	1.16752365390343	0.765936818281868	1.77966569812079
NCKAP1L	0.0721950472864919	1.47975215537935	0.965289578871195	2.26840368867384
CDK2	0.138301310276571	1.37716166872707	0.901973447560789	2.10269411692777
USP22	0.958504945732417	1.01122607695297	0.664070472930823	1.53986394575958
NUP153	0.694138357459991	0.91888812415623	0.602782805380099	1.40076222675749
CXCL6	0.0573020529391575	0.659476081273926	0.429328876997359	1.01299662117787
NDUFA1	0.385737426611817	1.20625071545317	0.789617584587523	1.8427157866442
EMC1	0.130623090519504	0.719681138706109	0.469798726208133	1.10247412884611
UBR4	0.811216809720867	1.05264519677334	0.69094660167644	1.60368675032413
MAU2	0.00743844603159796	1.79773324987432	1.17002988337142	2.76218999500352
GTPBP3	6.51146317785134e-06	2.85305080780864	1.80883581302871	4.50007615578337
RTN4IP1	0.556009332496123	1.13489600618881	0.744757698429848	1.7294066883481
HRC	0.729371562568578	0.928402848484896	0.609473752469831	1.41422308275291
CHMP1A	0.375622785739449	0.826393898590898	0.541989181362803	1.26003783675364
MGAT1	0.405783523104193	1.19767077638454	0.782796027053093	1.83242535607334
GRSF1	0.0323968502572834	1.60532468740787	1.04051416641166	2.47672490696451
NXT1	0.420867980966967	1.19017042546544	0.778935577958382	1.81851449816339
DOCK2	0.0724065631034626	1.48136885357294	0.964887846873462	2.27430958680505
TMEM165	0.028955791201449	1.63271341546116	1.05159404467015	2.53496404866291
MTO1	0.338267698982811	0.811064835157081	0.528340854758841	1.24507912061551
CAB39	0.0885024574174594	0.69112023175502	0.451788981119723	1.05723511351981
COX5B	0.348097802694957	1.22471870667628	0.801934899180885	1.8703961032434
RAC1	0.399600939029293	1.20256985776685	0.782902445680626	1.84719599585889
TACO1	0.464831359794204	1.17038064217784	0.767549463562821	1.78462876024472
ABI1	0.500304558503491	0.864902210451735	0.567116878764923	1.31905055492869
PDCL	0.996431534303356	1.0009604796759	0.65720981510665	1.52450839723145
TMEM261	0.334118532824037	1.23070957385502	0.807618833853279	1.87544667321808
FDX1	0.260891786611279	1.27727717583517	0.833678455601759	1.9569139312013
KIF23	0.000142812301784699	2.4380730160172	1.54023202759728	3.85928868178646
ADAM10	0.591641766812554	0.890995192938558	0.584445155484273	1.35833521142256
ACTR2	0.451411570641535	1.17695560771608	0.770186891297584	1.79855632209029
NDUFA9	0.230695634086221	0.771489566343885	0.504761395196952	1.17916337628245
SS18	0.921932020930813	1.02130206607013	0.669998771097546	1.55680570644995
PIK3R5	0.0016324584005685	2.03725546759946	1.30844882765909	3.17200776410131
XPR1	0.62166982654046	0.899398516081209	0.590289440119914	1.37037465986983
NDUFS6	0.0600624939444267	1.50910868362283	0.982723741844043	2.3174458110805
FAM105A	0.320573027840059	1.23895679039005	0.811775040586555	1.89093511343301
HIGD2A	0.853337678296712	0.960917650355493	0.62967884063271	1.46640266621777
NDUFB11	0.281554331676915	1.26156242378041	0.826500366980041	1.92563707492357
NDUFB9	0.050039555918366	1.53500025262157	0.99992602547025	2.35640008913677
ZCCHC7	0.523497112234073	1.1469450743635	0.752687593271544	1.74771447724943
ALAD	0.470894249121729	0.855953602730749	0.560827704132111	1.30638441116518
FOXO1	0.000792607722822897	0.471174000737949	0.303582796594927	0.731283002401576
NUBPL	0.39542346086142	0.831652842268912	0.54362933189732	1.27227581271239
RRAGA	0.858219046832449	0.962337347286306	0.63154395326781	1.46639543485476
VPS37A	0.155742118095165	0.734014407959278	0.478941212316272	1.12493378568563
PTDSS1	0.208390917821687	1.31190899067262	0.859429131746092	2.00261445212
AIFM1	0.0229336770202922	1.64191599572126	1.07098532974993	2.51720360878782
MS4A1	0.23689955413871	1.29035267775948	0.845773708811682	1.96862354037988
ATAD2	0.288877430810672	1.25716859396046	0.82359640755666	1.91898951857895
SPPL3	0.0122839050372121	1.75302089556036	1.1296862209934	2.72029719683482
WASF2	0.627857656804857	0.901144822081341	0.591583229084183	1.37269271750848
NDUFS2	0.0420008884163832	1.55754939824076	1.01615549981638	2.38739063893127
GNE	0.000528186952194459	0.45736270826878	0.293863836141813	0.711828476961714
JAK1	0.943442144113982	1.01538426503323	0.665966990149672	1.54813259655012
NFIA	0.0042748443719818	0.531060171726822	0.344029160049989	0.819770353052463
TM2D1	0.873575208322409	1.03479572048068	0.679017859286135	1.57698677358925
ARPC2	0.000425549061881457	2.21777810876289	1.4240031954333	3.45402296531455
COX18	0.219576397356728	0.76613231704788	0.500718467923165	1.17223303078811
PRKCD	0.0142584790690319	1.70897837531918	1.11327576061141	2.62343544218063
HMGB2	0.000924401244231446	2.09076150119231	1.35141555300756	3.23459623144021
SLC35A1	0.093310261230949	0.693595472882207	0.452411401651788	1.06335666662302
NDUFB6	0.04787856951544	1.53890017700961	1.00403472179406	2.35869706833303
SPTSSA	0.0626992494064546	1.50490702230507	0.978571087886279	2.31433891090629
DOLPP1	0.962395426334583	1.01016963745338	0.663315339431124	1.53839755508723
WDR81	0.500830378123574	0.863948947462546	0.564383260227047	1.32251935240136
OTUB1	0.672105204632723	1.09559659047311	0.717865314801189	1.67208508937185
NDUFV1	2.99577513911567e-05	2.59183425632386	1.65722654726933	4.05352232820713
FADD	0.000124846921412811	2.41546649156545	1.53932908602053	3.79027358403186
RHOH	0.064104616696792	1.4944470702619	0.976728375013329	2.28658458477147
TM2D2	0.368318586985882	0.823999453414818	0.540458030153904	1.25629569984291
B3GNT2	0.509362732238497	0.867808560595927	0.569531821405605	1.32229959686
C1GALT1C1	0.0147084667592569	0.58298281527324	0.377898573790117	0.899365561227743
PTEN	0.232611775228069	0.772323733867794	0.505321847847233	1.18040403840963
ZNF217	0.513537229894724	1.15097707168954	0.754869432004501	1.75493689820935
SMARCC1	0.893462279518487	0.971496740305227	0.636278784693399	1.48332136655864
PDE12	0.257088563277264	0.783559679300272	0.513898040848476	1.19472292599413
LIPT2	0.441854147514409	1.18108192762277	0.772813042975151	1.80503490777909
BASP1	0.623446870803676	1.11168131650402	0.728494441960756	1.69642385484484
FLII	0.000681257740439498	2.14300800417537	1.38049239621897	3.32669945777176
NDUFAF3	0.266185381623536	1.27291320217961	0.831891417837579	1.94773979577164
GTPBP6	0.0260423873123488	1.63260517556298	1.06024596008435	2.5139446502234
ZBTB7A	0.330945123718249	1.23416782917626	0.807542200383531	1.88618035051323
SAMD4B	0.183647895836703	1.33330827122964	0.872511745149421	2.03746362844081
PACS2	0.000256988349281802	2.29933677038116	1.4713174769879	3.59334383388852
HMHA1	0.00877880414777867	1.80006551067672	1.15971924553291	2.79398298787299
YBEY	0.720938089556027	1.07984766507741	0.708442356434573	1.64596451522422
LCE1A	0.995881435811305	3.02960987469698e-07	0	Inf
CMC1	0.00942492509999624	1.75724760223	1.14816134381246	2.68944704695394
LAMTOR4	0.126573767028612	1.39065390396767	0.910924693226389	2.12302761688326
HMGB1	0.022813635172772	1.6397886058766	1.07119499658323	2.51019345734388
ANAPC7	0.00210587482465904	2.00140483746013	1.28605800074486	3.11465059980876
CD47	0.166601090355299	0.739445361741561	0.482114260297767	1.13412833435668
NHLRC2	0.108859531804148	0.705899873476156	0.461150656751154	1.08054629019545
MIB2	9.76798982468517e-06	2.82062186631838	1.78135118470555	4.46622079972874
LDB1	0.169089744385578	1.34609017602735	0.881264331963538	2.05608997922354
UBE2J1	0.0610155349900671	0.665859728145773	0.43511381670555	1.01897287685167
OSTC	0.253393954021553	0.780198376975844	0.50959451326532	1.19449776555741
BRD2	0.192013746452364	1.32487035618359	0.868225841020074	2.0216876505677
LCMT1	0.263836460632641	1.271657395636	0.834249108267228	1.93840486714399
ARPC4	0.146798130747987	1.37231353698981	0.894905968927159	2.10440483044623
ARHGDIG	0.00977555024324943	1.78637587941114	1.15034199364631	2.77407831772426
ARPC4-TTLL3	0.00230977370428312	1.97241575432159	1.27425253794621	3.05310273438141
BRK1	0.0334847100640017	1.59319075891322	1.03708945789218	2.44748104897847
AP000721.4	0.00753189535342574	1.79056910484148	1.16799897674877	2.74498332878458
HMBS	0.22388578474996	1.30103242261779	0.851366433590056	1.98819838076652
RP11-45M22.4	0.00280497240683982	1.94085330088608	1.2563388780865	2.99832441808831
CYFIP1	0.784232290365863	1.06069325021307	0.695686459283573	1.61720866639575
