# Supplementary material for: The Prognostic Signature and Therapeutic Value of Phagocytic Regulatory Factors in Prostate Adenocarcinoma (PRAD)
Source: Front Genet. 2022 May 30;13:877278. doi: 10.3389/fgene.2022.877278 (PMC9190300; doi:10.3389/fgene.2022.877278)
Supplement: Supplementary file 6 [file DataSheet2.ZIP › Supplementary tables/SupplementaryTable8_coef_gene.txt]

gene	coef
ELOVL1	0.165161098554926
MYO9B	0.520556716164185
PDCD10	0.110082111554185
RPL21	0.318686351674334
MAU2	0.065719807648514
KIF23	0.357850742670567
PIK3R5	0.0577562566004803
FOXO1	-0.468526015184849
GNE	-0.0439524321110593
NFIA	-0.169193266890816
ARPC2	0.577002440410116
HMGB2	0.166198819101708
NDUFV1	0.232714569365616
FLII	0.19086809827168
MIB2	0.148083804133771
ARHGDIG	0.0844721945021637
ARPC4-TTLL3	0.98741233202956
RP11-45M22.4	0.985668198862733
