# Supplementary material for: The Prognostic Signature and Therapeutic Value of Phagocytic Regulatory Factors in Prostate Adenocarcinoma (PRAD)
Source: Front Genet. 2022 May 30;13:877278. doi: 10.3389/fgene.2022.877278 (PMC9190300; doi:10.3389/fgene.2022.877278)
Supplement: Supplementary file 6 [file DataSheet2.ZIP › Supplementary tables/SupplementaryTable9_riskscore_group.txt]

TCGA-V1-A9OQ-01A	12.19	0	8.99853768210627	Low risk
TCGA-V1-A8MK-01A	16.69	0	9.15327527026378	Low risk
TCGA-XK-AAJT-01A	47.11	0	9.25228255898244	Low risk
TCGA-EJ-5502-01A	38.47	0	9.15368037089647	Low risk
TCGA-YJ-A8SW-01A	4.86	0	10.3620587528415	High risk
TCGA-EJ-5525-01A	17.94	1	10.0143097650755	High risk
TCGA-V1-A9OF-01A	38.9	0	8.9630568454698	Low risk
TCGA-M7-A723-01A	25.07	0	9.41881468410369	Low risk
TCGA-EJ-A8FP-01A	3.84	1	9.67011969866351	High risk
TCGA-EJ-7328-01A	27.66	0	9.18324856432704	Low risk
TCGA-VN-A88N-01A	25.16	0	9.53867320538822	Low risk
TCGA-2A-A8VT-01A	45.11	0	10.782210880401	High risk
TCGA-MG-AAMC-01A	5.68	0	8.80982805273211	Low risk
TCGA-YL-A8HM-01A	48.39	1	10.7413479496758	High risk
TCGA-ZG-A9LN-01A	3.78	0	10.5050551358291	High risk
TCGA-G9-6373-01A	26.64	0	8.45736243806102	Low risk
TCGA-EJ-A46B-01A	21.58	0	8.95326710710003	Low risk
TCGA-KK-A8IK-01A	67.41	0	9.75325888929707	High risk
TCGA-HC-A76X-01A	4.93	0	9.35102354972312	Low risk
TCGA-QU-A6IN-01A	140.08	0	9.50401906805233	Low risk
TCGA-CH-5764-01A	1.02	0	9.02600792407156	Low risk
TCGA-G9-6384-01A	25.13	0	8.64314099030655	Low risk
TCGA-EJ-A65F-01A	2.46	1	9.55451404153258	Low risk
TCGA-HI-7169-01A	88.17	0	7.75226349046607	Low risk
TCGA-HC-A8CY-01A	9.53	0	9.13790005790229	Low risk
TCGA-V1-A9ZK-01A	45.43	0	9.49762507819579	Low risk
TCGA-HC-A76W-01A	7	0	9.87837811174228	High risk
TCGA-KK-A59V-01A	113.01	0	10.356310807999	High risk
TCGA-G9-6498-01A	44.09	1	8.00720801670886	Low risk
TCGA-V1-A8MU-01A	61.63	0	9.89552201550948	High risk
TCGA-KK-A8I4-01A	71.02	1	10.0447169868022	High risk
TCGA-KK-A6E3-01A	67.54	0	9.84630034845341	High risk
TCGA-G9-6385-01A	27.27	0	8.86675250936223	Low risk
TCGA-G9-6362-01A	47.4	0	8.07403760976495	Low risk
TCGA-CH-5763-01A	11.99	0	8.73200372572423	Low risk
TCGA-EJ-5514-01A	60.09	0	9.94347085921777	High risk
TCGA-VP-A872-01A	119.28	0	10.4735845152686	High risk
TCGA-EJ-8472-01A	6.44	1	9.92578534939464	High risk
TCGA-KK-A7B2-01A	22.73	1	10.4636783400634	High risk
TCGA-KK-A7AQ-01A	39.98	1	10.1813168536784	High risk
TCGA-VN-A88O-01A	15.8	0	9.33411811552475	Low risk
TCGA-CH-5752-01A	30.98	0	9.78743335520192	High risk
TCGA-EJ-7317-01A	25.33	0	8.58261125225481	Low risk
TCGA-HC-8256-01A	28.25	0	8.94227422809786	Low risk
TCGA-V1-A8WN-01A	30.35	0	9.16287219408959	Low risk
TCGA-ZG-A9LY-01A	12.16	0	10.0908113724649	High risk
TCGA-HC-7078-01A	65.21	0	9.47356118006454	Low risk
TCGA-HI-7170-01A	82.85	0	8.56802813229052	Low risk
TCGA-HC-A6AP-01A	2.33	0	10.7295319330998	High risk
TCGA-G9-6348-01A	49.77	0	8.85763871067835	Low risk
TCGA-J4-A83I-01A	22.5	0	9.81100083283077	High risk
TCGA-ZG-A9L9-01A	1.68	1	10.7306642717259	High risk
TCGA-CH-5741-01A	12.98	0	9.13572323220503	Low risk
TCGA-EJ-A7NM-01A	4.2	0	11.1598997144134	High risk
TCGA-G9-6351-01A	67.28	0	8.03272117040044	Low risk
TCGA-EJ-7330-01A	6.27	0	8.8764627871303	Low risk
TCGA-J4-A67K-01A	32.98	0	10.1851906018755	High risk
TCGA-QU-A6IM-01A	40.97	0	9.52311534754784	Low risk
TCGA-ZG-A9LZ-01A	22.73	0	10.581360527414	High risk
TCGA-HC-8265-01A	15.87	0	9.62178116683128	High risk
TCGA-HC-A6AQ-01A	3.48	0	9.98781099827871	High risk
TCGA-G9-6339-01A	53.68	1	9.12819257647977	Low risk
TCGA-EJ-5512-01A	56.93	0	8.17459510454885	Low risk
TCGA-G9-6371-01A	40.28	0	8.48582018082483	Low risk
TCGA-KK-A6E5-01A	68.1	0	9.73072015018428	High risk
TCGA-KC-A4BN-01A	59.63	0	8.52840166576892	Low risk
TCGA-HC-A631-01A	1.77	0	10.0586805015382	High risk
TCGA-CH-5788-01A	26.97	0	10.1969615892951	High risk
TCGA-CH-5765-01A	23	0	8.76940127487126	Low risk
TCGA-HC-7744-01A	17.44	0	9.61238969119461	High risk
TCGA-2A-A8W3-01A	6.5	1	10.1229526487113	High risk
TCGA-V1-A8ML-01A	14.72	0	9.15157284299393	Low risk
TCGA-EJ-5524-01A	8.71	1	9.10663840568618	Low risk
TCGA-H9-A6BY-01A	3.68	0	10.1213617072594	High risk
TCGA-XK-AAJU-01A	51.77	0	9.65311248299028	High risk
TCGA-VP-AA1N-01A	44.84	0	10.1269187083376	High risk
TCGA-HC-A6HY-01A	4.4	0	9.72737801825056	High risk
TCGA-CH-5754-01A	2.04	0	11.0650387318514	High risk
TCGA-M7-A724-01A	29.2	0	10.3387885507329	High risk
TCGA-Y6-A8TL-01A	32.59	0	9.37317074785017	Low risk
TCGA-EJ-A8FO-01A	9.26	0	9.37561017077375	Low risk
TCGA-HC-7821-01A	31.41	0	9.67965620910982	High risk
TCGA-J4-A83K-01A	10.78	0	9.62187987529333	High risk
TCGA-KK-A7B1-01A	34.92	0	9.69632930768189	High risk
TCGA-KK-A7AP-01A	6.44	0	10.1273449202954	High risk
TCGA-H9-7775-01A	6.08	0	9.25109539275394	Low risk
TCGA-HC-7745-01A	23.69	0	9.32417253918167	Low risk
TCGA-VN-A88P-01A	41.39	0	9.3237142391538	Low risk
TCGA-M7-A725-01A	18.82	0	10.1856054886074	High risk
TCGA-CH-5753-01A	1.02	0	8.63502197800176	Low risk
TCGA-HC-7080-01A	29.37	1	10.2607975107982	High risk
TCGA-J9-A52E-01A	10.61	0	10.2938699162568	High risk
TCGA-EJ-A8FN-01A	10.81	0	9.43333927823578	Low risk
TCGA-V1-A9OH-01A	78.94	0	9.27431061327075	Low risk
TCGA-HC-7079-01A	12.48	1	10.5024106392695	High risk
TCGA-G9-7525-01A	32.65	0	8.95258996924535	Low risk
TCGA-VP-A87H-01A	21.78	0	10.0664814019961	High risk
TCGA-ZG-A9KY-01A	4.27	0	11.0362954220947	High risk
TCGA-J4-A83J-01A	22.86	0	10.1721349149628	High risk
TCGA-KK-A7B0-01A	19.91	1	10.7220894363806	High risk
TCGA-HI-7168-01A	82.29	1	8.91985494877237	Low risk
TCGA-EJ-A65G-01A	21.88	0	8.79944698969843	Low risk
TCGA-EJ-A7NN-01A	6.47	1	9.96691510985034	High risk
TCGA-YL-A8HO-01A	35.09	1	10.6130480008007	High risk
TCGA-EJ-5501-01A	44.84	0	9.56999787484368	Low risk
TCGA-EJ-A46D-01A	20.57	0	9.21685009230767	Low risk
TCGA-KK-A8IM-01A	62.91	0	10.0347191718883	High risk
TCGA-QU-A6IL-01A	3.19	0	9.79340525496847	High risk
TCGA-KK-A8IH-01A	66.13	0	9.72830364024904	High risk
TCGA-HC-8266-01A	15.54	0	10.098187009672	High risk
TCGA-EJ-7788-01A	28.22	0	9.33115143474163	Low risk
TCGA-G9-6499-01A	50.69	0	8.60999364260083	Low risk
TCGA-KK-A7AZ-01A	49.9	0	10.3867664057926	High risk
TCGA-G9-6338-01A	66.62	0	8.24755080939144	Low risk
TCGA-G9-6361-01A	46.48	0	8.53557577160996	Low risk
TCGA-G9-A9S4-01A	29.76	0	10.1001316392155	High risk
TCGA-EJ-8474-01A	25.16	0	9.18140024988551	Low risk
TCGA-J4-A6M7-01A	16.82	0	8.83534159683177	Low risk
TCGA-EJ-7314-01A	37.78	0	9.10363348245118	Low risk
TCGA-EJ-A46E-01A	17.21	0	9.73677738684341	High risk
TCGA-YL-A9WI-01A	53.32	0	10.050729701183	High risk
TCGA-KC-A4BR-01A	33.57	1	9.31602631933468	Low risk
TCGA-J4-A67R-01A	29.89	0	10.0925151026264	High risk
TCGA-2A-AAYU-01A	20.2	0	9.44969102463356	Low risk
TCGA-G9-6364-01A	39.36	0	8.12190319137209	Low risk
TCGA-KK-A59X-01A	73.36	1	10.2224295934132	High risk
TCGA-EJ-5516-01A	62.06	0	8.44648832314081	Low risk
TCGA-CH-5761-01A	0.92	0	10.9411525821544	High risk
TCGA-HC-7740-01A	23.55	0	8.99809845357545	Low risk
TCGA-V1-A9OT-01A	9.59	1	8.82760155029772	Low risk
TCGA-G9-6329-01A	41.59	0	9.10194018633547	Low risk
TCGA-ZG-A8QZ-01A	10.12	0	10.1904326909876	High risk
TCGA-KK-A6E7-01A	30.39	1	10.6294811235456	High risk
TCGA-CH-5737-01A	2.99	0	8.60042150223216	Low risk
TCGA-CH-5750-01A	13.01	0	9.79913716106564	High risk
TCGA-FC-A66V-01A	17.21	0	10.1355735590387	High risk
TCGA-KC-A7FE-01A	11.56	0	9.59307949878211	High risk
TCGA-HC-A8D1-01A	18.82	0	9.48238707943147	Low risk
TCGA-V1-A9Z9-01A	17.74	0	9.77559234242215	High risk
TCGA-FC-A8O0-01A	20.24	0	9.8405640136535	High risk
TCGA-ZG-A9L6-01A	21.81	1	9.68703004826539	High risk
TCGA-HC-7231-01A	30.85	0	9.39531669710436	Low risk
TCGA-VP-A87E-01A	66.92	0	9.35752949840422	Low risk
TCGA-V1-A8MM-01A	32.52	1	9.99930184373764	High risk
TCGA-EJ-5527-01A	58.41	0	8.92418917503528	Low risk
TCGA-CH-5738-01A	6.96	0	9.13211442868181	Low risk
TCGA-KK-A6E6-01A	113.24	0	9.18283579271905	Low risk
TCGA-EJ-A7NG-01A	14.19	0	10.0258158315319	High risk
TCGA-KK-A8IG-01A	82.29	0	9.54729109512896	Low risk
TCGA-EJ-7789-01A	36.3	0	10.1374420637366	High risk
TCGA-HC-A6HX-01A	1.25	0	10.5545500386112	High risk
TCGA-KK-A7AY-01A	36.93	1	10.2154697035705	High risk
TCGA-VN-A88L-01A	24.51	0	9.44855725432927	Low risk
TCGA-EJ-5499-01A	46.48	0	9.81477272227485	High risk
TCGA-2A-A8VV-01A	22.04	0	8.98182465342176	Low risk
TCGA-XK-AAJR-01A	4.3	1	10.2855224354592	High risk
TCGA-V1-A9Z8-01A	27.17	0	10.1575392136133	High risk
TCGA-HC-7075-01A	19.74	0	8.63965022688716	Low risk
TCGA-J4-A83L-01A	23.65	0	9.07752896656824	Low risk
TCGA-EJ-AB27-01A	4.76	0	9.43271187058258	Low risk
TCGA-J9-A8CK-01A	10.55	0	10.551434537839	High risk
TCGA-HC-7752-01A	25.69	0	7.62167183682495	Low risk
TCGA-G9-6365-01A	44.78	0	8.83373705167236	Low risk
TCGA-CH-5772-01A	15.97	0	8.76951330621662	Low risk
TCGA-QU-A6IP-01A	86.07	0	9.39972659231326	Low risk
TCGA-EJ-5505-01A	30.29	0	8.33148310631121	Low risk
TCGA-KK-A59Y-01A	64.65	0	9.24635933262518	Low risk
TCGA-HC-A632-01A	2	0	9.58679963603604	High risk
TCGA-ZG-A9MC-01A	14.95	0	10.315009100113	High risk
TCGA-HC-A9TH-01A	11.53	1	11.0614999643534	High risk
TCGA-ZG-A8QY-01A	13.27	0	10.1434171563948	High risk
TCGA-KK-A6E8-01A	58.15	0	8.7903436543475	Low risk
TCGA-CH-5751-01A	11.99	1	11.3994397928699	High risk
TCGA-HC-7077-01A	69.48	0	9.16317505988522	Low risk
TCGA-KC-A7FD-01A	8.87	0	9.4326692706893	Low risk
TCGA-HC-A8D0-01A	25.46	0	10.2016450175515	High risk
TCGA-EJ-7792-01A	45.86	0	9.01857037105315	Low risk
TCGA-EJ-A65E-01A	13.7	0	9.63279088187633	High risk
TCGA-G9-A9S7-01A	23.92	0	9.88629847581718	High risk
TCGA-J4-A83N-01A	14.22	1	9.48135732793035	Low risk
TCGA-TK-A8OK-01A	0.89	0	9.81831968302178	High risk
TCGA-EJ-A46F-01A	7.06	1	10.1195340485413	High risk
TCGA-EJ-5503-01A	45.7	0	9.16283250940306	Low risk
TCGA-J4-8198-01A	20.17	0	9.30224276553388	Low risk
TCGA-EJ-7315-01A	33.11	0	9.58449132125409	Low risk
TCGA-YL-A9WH-01A	14.03	0	10.8865505953807	High risk
TCGA-KK-A8IF-01A	21.29	1	9.69906495372053	High risk
TCGA-J4-A67S-01A	23.26	1	10.1230329567726	High risk
TCGA-ZG-A9ND-01A	13.47	0	9.47912036874677	Low risk
TCGA-G9-6363-01A	45.27	0	9.45519317711079	Low risk
TCGA-HC-A6AN-01A	1.61	0	10.6950256166571	High risk
TCGA-VN-A88M-01A	6.21	0	9.10638215552767	Low risk
TCGA-G9-6342-01A	55.72	0	9.23117917949827	Low risk
TCGA-J4-A83M-01A	17.12	1	9.49442161349131	Low risk
TCGA-ZG-A9LM-01A	12.42	0	8.96526849483352	Low risk
TCGA-EJ-A46G-01A	21.94	0	10.5803469054433	High risk
TCGA-G9-6353-01A	50.66	0	8.81186535726514	Low risk
TCGA-QU-A6IO-01A	122.08	0	10.0312395753621	High risk
TCGA-J4-A67T-01A	6.01	0	9.04095399029844	Low risk
TCGA-HC-A6AO-01A	17.41	0	10.9804515366961	High risk
TCGA-Y6-A9XI-01A	17.28	0	9.22164296614798	Low risk
TCGA-EJ-5504-01A	46.88	0	8.94244916717746	Low risk
TCGA-V1-A9O5-01A	4.07	1	11.4047501174174	High risk
TCGA-KK-A59Z-01A	86.33	0	9.02613339212083	Low risk
TCGA-CH-5740-01A	1.02	0	9.78848427223366	High risk
TCGA-HC-7742-01A	30.81	0	9.30168764696278	Low risk
TCGA-J4-AAU2-01A	27.1	0	8.77593254897823	Low risk
TCGA-ZG-A9LB-01A	19.15	0	10.1914253481961	High risk
TCGA-HC-A48F-01A	22.34	0	10.53869655643	High risk
TCGA-CH-5739-01A	22.04	0	8.98858752452824	Low risk
TCGA-HC-7230-01A	32.88	0	9.20491981780298	Low risk
TCGA-EJ-5526-01A	62.71	1	8.86242226943414	Low risk
TCGA-EJ-A7NF-01A	8.21	0	9.3046510661456	Low risk
TCGA-EJ-7791-01A	36.73	0	9.1505584854947	Low risk
TCGA-XK-AAIR-01A	31.93	0	9.51090582833615	Low risk
TCGA-XK-AAJ3-01A	41.46	0	10.2748496394859	High risk
TCGA-EJ-5515-01A	60.18	0	8.45807169334144	Low risk
TCGA-EJ-7327-01A	30.32	0	9.30687388574291	Low risk
TCGA-XJ-A9DQ-01A	2.99	0	9.10220059288975	Low risk
TCGA-V1-A9Z7-01A	28.71	0	10.0485688931719	High risk
TCGA-FC-A5OB-01A	22.34	0	8.85135826642579	Low risk
TCGA-EJ-A65D-01A	12.91	0	10.6578267146935	High risk
TCGA-CH-5762-01A	43.99	0	8.98297406991072	Low risk
TCGA-YL-A8SI-01A	46.75	1	9.51415557228302	Low risk
TCGA-HC-7233-01A	44.51	0	9.34602415564658	Low risk
TCGA-G9-6378-01A	37.94	0	8.40417291228989	Low risk
TCGA-HC-7210-01A	28.52	0	9.10442715049007	Low risk
TCGA-VP-A87C-01A	55.52	0	10.7948461327821	High risk
TCGA-EJ-5519-01A	64.45	0	9.20152653439138	Low risk
TCGA-G9-6332-01A	42.21	1	8.8263954207248	Low risk
TCGA-ZG-A9LS-01A	16.95	0	10.3162387161891	High risk
TCGA-ZG-A9M4-01A	17.97	0	9.80905724969876	High risk
TCGA-J4-A67O-01A	27.56	0	9.58537130430896	Low risk
TCGA-J4-A6G1-01A	25.26	0	10.8090417049605	High risk
TCGA-CH-5746-01A	24.01	0	9.30174080440822	Low risk
TCGA-CH-5769-01A	2.04	0	10.0500632593621	High risk
TCGA-EJ-A6RA-01A	11.6	1	9.95779051594557	High risk
TCGA-YL-A8S8-01A	22.31	1	10.302123646389	High risk
TCGA-HC-7737-01A	35.81	0	8.63055250399811	Low risk
TCGA-XQ-A8TB-01A	25.3	0	9.65134543443573	High risk
TCGA-EJ-5531-01A	41.82	0	9.49552507580802	Low risk
TCGA-EJ-5497-01A	13.3	0	8.40267077928741	Low risk
TCGA-X4-A8KS-01A	32.16	0	8.325543709618	Low risk
TCGA-KK-A7AW-01A	34.63	0	9.80920689107124	High risk
TCGA-SU-A7E7-01A	18.1	0	9.89987017802963	High risk
TCGA-VP-A878-01A	77.33	1	10.0823489705941	High risk
TCGA-HC-8261-01A	17.94	0	9.89130333349433	High risk
TCGA-YL-A8SC-01A	4.99	1	11.0247598991356	High risk
TCGA-EJ-7782-01A	38.34	0	10.1050997378428	High risk
TCGA-J4-AATZ-01A	2.6	1	9.51425825745302	Low risk
TCGA-J9-A8CM-01A	11.3	1	10.6523965889553	High risk
TCGA-YL-A9WL-01A	24.31	1	10.6511606407262	High risk
TCGA-VN-A88I-01A	8.84	0	10.1356222271455	High risk
TCGA-EJ-5507-01A	47.86	0	9.17323017733963	Low risk
TCGA-G9-6367-01A	40.14	0	8.53972551272786	Low risk
TCGA-EJ-7793-01A	3.75	0	8.4906580825207	Low risk
TCGA-XJ-A9DK-01A	9.03	0	9.48861606127176	Low risk
TCGA-YL-A8SB-01A	45.47	1	10.1187520663316	High risk
TCGA-EJ-7781-01A	35.25	0	8.61604366787189	Low risk
TCGA-HC-7749-01A	23.78	0	9.43479373620461	Low risk
TCGA-YL-A9WK-01A	33.15	1	9.3340349779583	Low risk
TCGA-EJ-5542-01A	49.7	0	8.71437798423377	Low risk
TCGA-CH-5792-01A	2.99	0	9.71573386933187	High risk
TCGA-EJ-5508-01A	64.55	0	8.74771578110404	Low risk
TCGA-V1-A9OL-01A	3.45	1	11.5245009338442	High risk
TCGA-G9-6343-01A	80.49	0	8.65685668332487	Low risk
TCGA-EJ-A65M-01A	7.56	0	9.96670499618082	High risk
TCGA-VP-A87B-01A	81.24	1	9.67942504260357	High risk
TCGA-HC-7209-01A	14.45	0	9.39608436771134	Low risk
TCGA-G9-6354-01A	67.87	0	8.62320109780826	Low risk
TCGA-G9-6379-01A	58.41	0	9.96507706892644	High risk
TCGA-G9-7521-01A	30.95	0	9.46922145623019	Low risk
TCGA-EJ-A46H-01A	23.78	0	9.70936577707238	High risk
TCGA-ZG-A8QX-01A	14.52	0	9.35925103204843	Low risk
TCGA-FC-7961-01A	15.41	0	9.87585865660842	High risk
TCGA-V1-A9OA-01A	20.89	0	9.63491633658077	High risk
TCGA-EJ-A7NJ-01A	6.47	0	9.91105437949454	High risk
TCGA-KK-A8ID-01A	69.22	0	10.0723535930456	High risk
TCGA-HC-7738-01A	13.8	1	9.06878238048087	Low risk
TCGA-EJ-5496-01A	19.55	0	8.71855226565539	Low risk
TCGA-G9-7509-01A	52.89	0	8.53711385231022	Low risk
TCGA-KK-A7AV-01A	27	0	10.1550733760335	High risk
TCGA-EJ-A8FU-01A	4.53	0	9.60224784289185	High risk
TCGA-HC-8262-01A	22.31	0	9.53618105978657	Low risk
TCGA-EJ-A46I-01A	21.94	0	9.62886220579641	High risk
TCGA-V1-A8MG-01A	28.15	0	9.97300286891172	High risk
TCGA-ZG-A9L4-01A	36.4	0	10.2701944764125	High risk
TCGA-J4-8200-01A	40.01	0	8.62380316096033	Low risk
TCGA-KK-A8I9-01A	30.88	1	10.3274641315583	High risk
TCGA-HC-8259-01A	30.35	0	8.99349654685727	Low risk
TCGA-V1-A8WV-01A	22.54	0	11.0428066778571	High risk
TCGA-CH-5771-01A	13.01	0	9.40153893189815	Low risk
TCGA-CH-5794-01A	28.98	0	9.37171658714817	Low risk
TCGA-V1-A8WS-01A	15.57	0	9.67754303761861	High risk
TCGA-EJ-5506-01A	45.37	0	9.14627525768116	Low risk
TCGA-V1-A9O7-01A	26.91	1	10.1284799841757	High risk
TCGA-EJ-7783-01A	25.85	0	9.27488323905778	Low risk
TCGA-V1-A9OX-01A	37.25	0	9.61932190384415	High risk
TCGA-XK-AAJP-01A	41.36	0	10.0878048067172	High risk
TCGA-XK-AAK1-01A	32.16	0	9.456719909168	Low risk
TCGA-2A-A8VX-01A	45.27	0	9.13753415739102	Low risk
TCGA-G9-6356-01A	47.11	0	9.24762277056472	Low risk
TCGA-G9-6377-01A	31.47	0	8.45530036275686	Low risk
TCGA-HC-7232-01A	25.16	1	9.49592967286017	Low risk
TCGA-EJ-5518-01A	69.12	1	9.40327190982791	Low risk
TCGA-VP-A87D-01A	39.22	1	9.60725282104574	High risk
TCGA-HC-7211-01A	40.11	0	8.66208856190524	Low risk
TCGA-HC-7750-01A	17.15	0	8.9749925615977	Low risk
TCGA-EJ-A7NH-01A	15.57	0	9.417695728337	Low risk
TCGA-HC-8216-01A	22.4	0	9.63408821469962	High risk
TCGA-EJ-A65B-01A	23.32	0	10.4604149203481	High risk
TCGA-EJ-5530-01A	60.18	0	8.76341920460955	Low risk
TCGA-KC-A7FA-01A	19.65	0	9.23062521424193	Low risk
TCGA-KK-A6E0-01A	30.91	1	9.86224032444154	High risk
TCGA-EJ-5498-01A	56.5	0	8.90539194350989	Low risk
TCGA-HC-8260-01A	22.54	0	9.69242113150404	High risk
TCGA-4L-AA1F-01A	11.5	0	10.3566162643427	High risk
TCGA-EJ-5517-01A	62.06	0	8.01148150599812	Low risk
TCGA-KC-A7F6-01A	8.64	0	9.97364405861948	High risk
TCGA-YL-A8HJ-01A	52.92	0	9.91410225680192	High risk
TCGA-ZG-A8QW-01A	3.09	0	10.36419777237	High risk
TCGA-KK-A5A1-01A	6.67	1	10.0636293330282	High risk
TCGA-HC-A6AL-01A	2.2	0	10.7664124010825	High risk
TCGA-J9-A8CL-01A	4.34	1	10.8234407205824	High risk
TCGA-KK-A8IC-01A	34.82	1	9.94300081755684	High risk
TCGA-EJ-7794-01A	42.9	0	9.22675768691668	Low risk
TCGA-KK-A6DY-01A	141.1	0	9.83264351428561	High risk
TCGA-J4-A67Q-01A	32.03	0	10.1337825051726	High risk
TCGA-J4-A6G3-01A	20.3	1	10.2248771033681	High risk
TCGA-EJ-A6RC-01A	28.68	0	9.86668199750907	High risk
TCGA-G9-6366-01A	63.96	0	8.31872225482461	Low risk
TCGA-HC-A4ZV-01A	0.76	0	10.8785322335787	High risk
TCGA-G9-6494-01A	58.18	0	8.56683607484333	Low risk
TCGA-KK-A7AU-01A	6.8	1	10.3123140305527	High risk
TCGA-CH-5748-01A	1.02	0	8.85869142335262	Low risk
TCGA-YL-A8SA-01A	16.82	0	9.61677315084409	High risk
TCGA-ZG-A9L5-01A	29.83	0	10.0906742874788	High risk
TCGA-G9-6333-01A	80.98	0	8.44092415968127	Low risk
TCGA-G9-7519-01A	27.89	0	8.64119212929191	Low risk
TCGA-KK-A8I8-01A	31.77	0	10.3774040749297	High risk
TCGA-2A-A8VL-01A	20.4	0	9.07441448806712	Low risk
TCGA-FC-7708-01A	28.38	0	9.0852800641118	Low risk
TCGA-V1-A8WW-01A	35.41	0	11.1779968737602	High risk
TCGA-M7-A71Y-01A	16.2	0	10.1526159796942	High risk
TCGA-YL-A9WJ-01A	48.49	1	9.95774663784458	High risk
TCGA-V1-A8X3-01A	6.64	0	9.41609028722628	Low risk
TCGA-ZG-A9LU-01A	19.02	0	10.4146399241035	High risk
TCGA-XJ-A83F-01A	37.02	0	10.0046195399936	High risk
TCGA-VN-A88K-01A	25.49	0	10.4221128327659	High risk
TCGA-HC-A9TE-01A	7.1	1	10.2173835476706	High risk
TCGA-EJ-7115-01A	88.27	0	9.29728437310325	Low risk
TCGA-V1-A8MF-01A	47.6	0	9.25991442362267	Low risk
TCGA-XJ-A9DI-01A	48	0	10.4940455389018	High risk
TCGA-V1-A9ZI-01A	53.88	0	10.665885880887	High risk
TCGA-XK-AAJA-01A	30.55	0	9.77234880145516	High risk
TCGA-G9-A9S0-01A	21.35	1	10.3546923056136	High risk
TCGA-ZG-A9L0-01A	11.66	0	10.1511203119097	High risk
TCGA-EJ-7125-01A	93.63	0	8.78298804579174	Low risk
TCGA-EJ-8468-01A	77.1	0	9.04908179936668	Low risk
TCGA-CH-5790-01A	32	0	8.8215154786527	Low risk
TCGA-M7-A71Z-01A	21.12	0	10.2017716480927	High risk
TCGA-J9-A52C-01A	5.85	0	9.65503331831388	High risk
TCGA-HC-7820-01A	24.54	0	8.84585914222219	Low risk
TCGA-XJ-A83G-01A	48	0	9.56364036995786	Low risk
TCGA-G9-6496-01A	56.7	0	8.47097447046064	Low risk
TCGA-KK-A6E1-01A	72.21	0	10.6433108423116	High risk
TCGA-ZG-A9N3-01A	11.47	0	11.6438796238828	High risk
TCGA-VN-A88Q-01A	44.88	0	9.53854128974191	Low risk
TCGA-G9-7523-01A	28.15	0	8.73996153510045	Low risk
TCGA-KC-A4BL-01A	6.34	1	9.92538537385671	High risk
TCGA-KK-A8IB-01A	2.73	0	9.99071433635221	High risk
TCGA-HC-8258-01A	27.83	0	9.59196835237656	High risk
TCGA-EJ-5494-01A	48.52	0	9.07113784374891	Low risk
TCGA-EJ-7331-01A	24.38	0	8.44298738799022	Low risk
TCGA-KC-A7F5-01A	2.99	0	10.1811589876647	High risk
TCGA-M7-A720-01A	12.61	0	9.66644151579551	High risk
TCGA-J4-A67L-01A	25.3	0	10.3899124897738	High risk
TCGA-V1-A8WL-01A	63.99	0	9.38597813935374	Low risk
TCGA-G9-6370-01A	37.98	0	9.08763844060414	Low risk
TCGA-CH-5789-01A	9.99	0	8.63909602521733	Low risk
TCGA-KK-A8I7-01A	57.69	1	9.92999337827721	High risk
TCGA-EJ-A8FS-01A	7.1	1	9.69444566782579	High risk
TCGA-VP-A875-01A	75.85	0	9.16835732648857	Low risk
TCGA-CH-5743-01A	13.96	1	9.75430981679022	High risk
TCGA-EJ-A65J-01A	14.82	0	8.87311957513652	Low risk
TCGA-XJ-A9DX-01A	31.96	0	10.1803262206152	High risk
TCGA-H9-A6BX-01A	30.91	0	9.79976860166467	High risk
TCGA-J9-A8CP-01A	12.68	0	9.69089255301365	High risk
TCGA-HC-7212-01A	28.58	0	8.97028268619048	Low risk
TCGA-M7-A721-01A	13.14	0	9.6839627250825	High risk
TCGA-J4-A67M-01A	30.91	0	10.3517984929819	High risk
TCGA-X4-A8KQ-01A	45.43	0	9.06352582542708	Low risk
TCGA-HC-A6AS-01A	1.45	0	10.7588735058071	High risk
TCGA-2A-AAYO-01A	41.79	0	9.60563893684938	High risk
TCGA-CH-5744-01A	1.97	0	9.1673909522236	Low risk
TCGA-2A-A8W1-01A	3.68	0	9.1385814107003	Low risk
TCGA-EJ-5522-01A	68.3	0	8.93264274016719	Low risk
TCGA-TP-A8TV-01A	20.04	0	10.1284908047485	High risk
TCGA-YL-A8HK-01A	45.2	1	10.5100091125338	High risk
TCGA-ZG-A9L1-01A	42.77	0	9.08632810483713	Low risk
TCGA-ZG-A9NI-01A	4.34	0	10.3742482543216	High risk
TCGA-V1-A9O9-01A	94.28	0	10.5790981143876	High risk
TCGA-J9-A52D-01A	6.96	0	9.13800534802559	Low risk
TCGA-KK-A8II-01A	60.91	1	9.78584493201032	High risk
TCGA-HC-7081-01A	37.32	0	9.8258983424642	High risk
TCGA-EJ-8469-01A	63.24	1	10.2940583387328	High risk
TCGA-YL-A9WY-01A	32.03	1	11.2646315949364	High risk
TCGA-EJ-5511-01A	48.49	0	8.75612891033107	Low risk
TCGA-XK-AAIV-01A	37.22	0	10.6923826690078	High risk
TCGA-FC-A4JI-01A	28.81	0	11.5432818439157	High risk
TCGA-EJ-7784-01A	25.66	0	9.60869312429008	High risk
TCGA-V1-A9OY-01A	35.05	0	9.65830424229195	High risk
TCGA-CH-5766-01A	1.02	0	9.4568971856259	Low risk
TCGA-HC-7747-01A	24.57	0	9.46861236501432	Low risk
TCGA-YL-A8HL-01A	51.41	0	9.88130363010879	High risk
TCGA-EJ-5521-01A	74.87	0	9.39083320517485	Low risk
TCGA-2A-AAYF-01A	44.81	0	9.11694520321315	Low risk
TCGA-J9-A8CN-01A	40.64	0	8.64359168523801	Low risk
TCGA-VN-A88R-01A	16.82	1	10.670652186803	High risk
TCGA-G9-6336-01A	67.94	0	9.02031798132431	Low risk
TCGA-G9-7510-01A	38.93	0	9.10281203412701	Low risk
TCGA-KK-A8IA-01A	63.44	0	10.4791072462046	High risk
TCGA-HC-8213-01A	19.35	0	8.44894905967719	Low risk
TCGA-VP-A87J-01A	58.28	0	9.71164747356659	High risk
TCGA-KK-A8I6-01A	21.94	0	9.84653783009563	High risk
TCGA-YL-A9WX-01A	49.47	1	10.0887057614698	High risk
TCGA-KC-A4BV-01A	43.63	1	10.0698955948923	High risk
TCGA-EJ-8470-01A	38.07	0	9.60054628894231	High risk
TCGA-J4-AATV-01A	18.17	0	9.79264080694594	High risk
TCGA-TP-A8TT-01A	17.28	0	9.60798461498459	High risk
TCGA-EJ-7321-01A	27.07	0	9.44214873643139	Low risk
TCGA-KK-A7B4-01A	31.64	1	11.0183166577606	High risk
TCGA-EJ-7797-01A	32.29	0	9.33445032121157	Low risk
TCGA-CH-5791-01A	32	1	9.53172595471776	Low risk
TCGA-HC-7818-01A	30.81	0	9.15386434992726	Low risk
TCGA-J9-A52B-01A	1.87	1	11.0945678825169	High risk
TCGA-CH-5768-01A	24.01	0	9.11853353549934	Low risk
TCGA-HC-7736-01A	36.24	0	9.07774784534279	Low risk
TCGA-EJ-7786-01A	36.01	0	8.6854136791175	Low risk
TCGA-KK-A7B3-01A	9.66	1	10.4452555790734	High risk
TCGA-FC-A6HD-01A	25.92	0	10.2689996832891	High risk
TCGA-EJ-A7NK-01A	15.64	0	10.1700729946336	High risk
TCGA-V1-A9ZG-01A	49.84	0	10.207961307445	High risk
TCGA-ZG-A9L2-01A	5.91	1	10.0459140520137	High risk
TCGA-2A-A8VO-01A	55.88	0	9.23457040165487	Low risk
TCGA-G9-7522-01A	35.41	0	8.88785304456133	Low risk
TCGA-EJ-7123-01A	84.49	0	9.15220583833014	Low risk
TCGA-XJ-A83H-01A	42.05	0	9.32301326621751	Low risk
TCGA-HC-8257-01A	23.85	0	9.84474898999053	High risk
TCGA-KK-A8IJ-01A	10.09	1	9.48063534853181	Low risk
TCGA-EJ-AB20-01A	4.3	0	9.79697303241885	High risk
TCGA-VP-A876-01A	109.49	0	9.66249822532304	High risk
TCGA-CH-5767-01A	15.05	0	8.27422716530165	Low risk
TCGA-EJ-5495-01A	57.82	0	9.50298407557515	Low risk
TCGA-XK-AAIW-01A	14.03	1	11.8238599830831	High risk
TCGA-EJ-5510-01A	61.99	0	9.02710214058095	Low risk
TCGA-EJ-7785-01A	38.67	0	8.70596357646082	Low risk
TCGA-G9-6347-01A	68.63	0	9.7735322461465	High risk
TCGA-VN-A943-01A	16.29	0	9.00613261037802	Low risk
TCGA-HC-7819-01A	17.84	0	9.23667115961931	Low risk
TCGA-HC-7748-01A	26.02	0	8.70338895777301	Low risk
TCGA-J4-A67N-01A	14.52	1	10.3800781726121	High risk
TCGA-KC-A7F3-01A	21.85	0	9.63382263952743	High risk
TCGA-WW-A8ZI-01A	14.75	0	8.76627765094604	Low risk
TCGA-HC-7213-01A	5.58	1	10.7383401066774	High risk
TCGA-V1-A9ZR-01A	44.71	0	10.4548819022351	High risk
TCGA-M7-A722-01A	18.36	1	10.2902664337407	High risk
TCGA-XA-A8JR-01A	12.35	0	9.29201047128403	Low risk
TCGA-KK-A6E2-01A	165.05	0	9.18917212629709	Low risk
TCGA-CH-5745-01A	2.99	0	8.92875960619992	Low risk
TCGA-EJ-5532-01A	60.05	0	8.47104643938715	Low risk
TCGA-EJ-5509-01A	48.09	0	9.15605970245942	Low risk
TCGA-VP-A87K-01A	22.9	1	9.88263116345678	High risk
TCGA-KK-A8I5-01A	101.71	0	9.59766678386776	High risk
TCGA-YL-A8S9-01A	33.05	1	9.41567572749127	Low risk
TCGA-G9-6369-01A	39.91	0	7.81174803834618	Low risk
