# Supplementary material for: The Prognostic Signature and Therapeutic Value of Phagocytic Regulatory Factors in Prostate Adenocarcinoma (PRAD)
Source: Front Genet. 2022 May 30;13:877278. doi: 10.3389/fgene.2022.877278 (PMC9190300; doi:10.3389/fgene.2022.877278)
Supplement: Supplementary file 6 [file DataSheet2.ZIP › Supplementary tables/SupplementaryTable_coef_gene_HPA.txt]

gene	protein_expression_in_prostate	rna_expression_in_HPA(nTPM)
ELOVL1	Low	59.2
MYO9B	Medium	13.1
PDCD10	High	31.3
RPL21	Medium	554.7
MAU2	NA	17.7
KIF23	Medium	0.9
PIK3R5	NA	1.6
FOXO1	Low	10.2
GNE	High	15.5
NFIA	Medium	15.1
ARPC2	Medium	133.2
HMGB2	Low	47.3
NDUFV1	Medium	78.1
FLII	Medium	41.8
MIB2	NA	6.9
ARHGDIG	NA	0.9
ARPC4-TTLL3	NA	1.3
RP11-45M22.4	NA	NA
