# Supplementary material for: The Prognostic Signature and Therapeutic Value of Phagocytic Regulatory Factors in Prostate Adenocarcinoma (PRAD)
Source: Front Genet. 2022 May 30;13:877278. doi: 10.3389/fgene.2022.877278 (PMC9190300; doi:10.3389/fgene.2022.877278)
Supplement: Supplementary file 6 [file DataSheet2.ZIP › Supplementary tables/SupplementaryTable_deg_gse.txt]

logFC	AveExpr	t	P.Value	adj.P.Val	B
MXD3	0.605404086731097	1.01637138721429	17.2272252593271	5.18773951231368e-52	3.02896546905459e-47	108.430865736517
NUP85	0.390764913298336	2.77177081003151	17.0956347601665	2.09981134074378e-51	6.13008423760035e-47	107.035122079202
THBS3	0.586702124134463	2.59415800547899	16.453728796433	1.85323138457992e-48	3.60682069504893e-44	100.264885832058
ANKRD13D	0.542820074096654	2.5707373942374	16.1849014940315	3.11048571229769e-47	4.54029823209813e-43	97.4502186915981
ACAP3	0.590508917642868	2.16291273737605	16.0754743511852	9.76818797219057e-47	1.14067038226458e-42	96.3083005488337
WRAP73	0.290345051731101	1.80617427159244	15.7782224557325	2.16206735590569e-45	2.10394377848776e-41	93.2180706000519
MUS81	0.377005071533628	2.66277669134664	15.6430398428328	8.79136927355456e-45	7.33288111107186e-41	91.8186216205592
POLD1	0.422250548789926	1.98619856120588	15.5520959859738	2.2540706179292e-44	1.6451052646129e-40	90.8793072602558
MCM7	0.536063274155482	4.2004956619895	15.4748343369719	5.00916515542916e-44	3.24966806588936e-40	90.0827072755791
DAZAP1	0.371145547857164	3.46074883613866	15.2052151876002	8.04578851245062e-43	4.69769453876454e-39	87.3132055875841
TACC3	0.683120604369754	1.48966559348319	15.1168777273423	1.99111231910506e-42	1.05686431795988e-38	86.409434059653
SNHG12	0.737349897894966	1.81902122857773	15.0704436411106	3.20359430687161e-42	1.55873550662761e-38	85.9351092103382
ATHL1	0.96544168469749	2.39098829643697	14.8645771073211	2.62228396149153e-41	1.09362352614004e-37	83.8384475868165
CHTF18	0.609130061949588	1.74280627408824	14.8381259612701	3.43298750914338e-41	1.33627894464237e-37	83.5698099593874
UBXN11	0.64341621152522	2.34147937854832	14.736550397377	9.64365345309384e-41	3.51914996353619e-37	82.5398454476399
STK19	0.338604027659676	2.08546356781723	14.6691074314976	1.91187487519338e-40	6.56639049046565e-37	81.8574345946451
CDC25B	0.578909648915977	2.24540687960924	14.5953166489454	4.03717514572994e-40	1.30954747352074e-36	81.1121444357043
CLDN15	0.507613854857152	1.74241484539076	14.5535307976657	6.16071692779316e-40	1.89318831191084e-36	80.6907387052644
BRICD5	0.583166614609249	1.13390557198109	14.502414218209	1.03253418433896e-39	3.01432867104993e-36	80.1758630746392
NASP	0.389050821151276	3.16238458676891	14.4796181341253	1.29964926528411e-39	3.48874414785423e-36	79.9464728137
CEP131	0.456784689453792	2.34140307278571	14.4784886117924	1.31454555385262e-39	3.48874414785423e-36	79.9351103909309
TAZ	0.510733922731103	2.18302452806303	14.4525701794824	1.70729255688566e-39	4.33407350082101e-36	79.6744784726455
METTL17	0.41987505531514	2.67199266380042	14.2764610201782	1.00384379191009e-38	2.44214281159394e-35	77.908404338029
LIG1	0.40581930512186	2.10447922023739	14.1763187708249	2.73851377530737e-38	6.39574415195486e-35	76.907995943161
PTTG1	0.805866231962194	1.6238799825021	14.1498872587645	3.56739267791137e-38	8.01112908789273e-35	76.6444227186467
DPH7	0.527720970600853	2.6603299242458	14.1275865549316	4.45834599933789e-38	9.64109066160524e-35	76.4221971221129
CDK5RAP1	0.265378016718499	2.50744193315336	14.0995884584864	5.89721291773999e-38	1.22971632367173e-34	76.1433997010308
DDX39A	0.508384857794135	3.47278751313655	13.9985675272227	1.61485333483926e-37	3.25125660900897e-34	75.1393522309705
TRAIP	0.326600214857148	1.00152824884034	13.983023728078	1.88510233877915e-37	3.66884900847661e-34	74.98512764126
SUV420H2	0.439146840239506	1.65117736503151	13.9715549784601	2.11299908534828e-37	3.97973153536226e-34	74.8713811543693
POLG2	0.373836070768917	1.64547359683824	13.9662233344485	2.22810361311561e-37	4.06538392684315e-34	74.8185154202417
SIRT7	0.358252312151272	2.00903246770168	13.9341536740489	3.06493230124811e-37	5.42279400827191e-34	74.5007076921948
PIDD1	0.582459482218499	2.13998042455042	13.9290301839072	3.22502769464356e-37	5.53822623550451e-34	74.449962657295
AGAP3	0.394735398310945	3.32765863645798	13.9116400572881	3.83321293715429e-37	6.39456582176079e-34	74.2777825058631
ARHGAP4	0.631437870588243	1.77747509731513	13.8927615576261	4.62349533268014e-37	7.49866727747764e-34	74.090968340698
ATG16L2	0.507248768634458	1.22718959285924	13.8879817636922	4.84813311968293e-37	7.65048509348452e-34	74.0436863466635
LMBR1L	0.406244204495811	2.38014500272689	13.8743714877586	5.54916872577532e-37	8.52629774715377e-34	73.9090903367098
WDR90	0.498014457134462	1.90048314734874	13.8605031241873	6.36750255521982e-37	9.53280440234922e-34	73.7719994055889
NPEPL1	0.530169846235302	1.36585422768908	13.7827654683479	1.3752537298654e-36	2.00742348814128e-33	73.0046297407339
LIN37	0.263330654025216	1.08197167387395	13.7460300508721	1.97760151769935e-36	2.81624926375395e-33	72.6426465917347
RP11-468E2.5	0.357538218987398	0.677909013136555	13.6878347684692	3.51308601811415e-36	4.80384064800793e-33	72.0700548608522
ORAOV1	0.317748959533622	1.61148791278361	13.6586746448943	4.68342068531653e-36	6.21479280803583e-33	71.7835401973361
USF1	0.410860606264729	3.99252667213235	13.6344732636824	5.94451431473867e-36	7.71294127321438e-33	71.5459500585727
TRAF2	0.407137888928591	2.98723519559454	13.579002246686	1.02605410463195e-35	1.30235263059012e-32	71.0020752496292
MRGBP	0.33308154336136	2.64535758352101	13.5732333971226	1.08592412286718e-35	1.34901812259246e-32	70.9455695249699
IRF3	0.542527321415988	3.7834669700105	13.5494374447805	1.37197125125072e-35	1.66886011347449e-32	70.712600734341
NAT14	0.693566591869762	2.65823074493908	13.5450862444345	1.43187389966075e-35	1.70618002815291e-32	70.6700208313482
ILKAP	0.36283017407144	2.66979275043908	13.5266380449419	1.71619151162986e-35	2.00406547579065e-32	70.4895579779467
NDUFV1	0.495228370025238	4.90995973459664	13.5082107299994	2.05632300177993e-35	2.35416727656716e-32	70.3094082900401
RP11-783K16.13	0.430119621962192	1.23936260783403	13.497603857287	2.28176055243169e-35	2.56202218028517e-32	70.2057625295885
ALKBH6	0.28558069581513	0.718759799710084	13.4883716364579	2.4979346856194e-35	2.75182853753321e-32	70.1155787634527
ACYP1	0.439137320642868	1.7951811197542	13.4422696717269	3.92381738306983e-35	4.24259121380182e-32	69.6656499717665
MAMDC4	0.716794824462191	1.48144365494958	13.4341988276252	4.24632963287941e-35	4.50782633227146e-32	69.5869540846285
NSUN5P1	0.754175925428583	1.95669556696639	13.4161488056986	5.06643138662192e-35	5.28238802447668e-32	69.4110316485058
ZNF767P	0.554339081592448	2.03116521340126	13.4049557629086	5.65242597545551e-35	5.78582703396625e-32	69.3019934009522
ATAD3B	0.57144800267648	1.74407915434244	13.4032499570878	5.74747748591369e-35	5.78582703396625e-32	69.285379706199
RP11-496I9.1	0.795689485659669	1.1724418217542	13.3853844440502	6.84392245097148e-35	6.65993500241453e-32	69.111435842825
SFI1	0.342223045369756	1.38021137922269	13.3505513447717	9.61659024012467e-35	9.2046533500026e-32	68.7725923079526
CCDC130	0.458277155806738	2.9817516937521	13.344180479016	1.02333890457529e-34	9.63616412788458e-32	68.7106621697942
C1orf159	0.375484211029421	1.46637262611975	13.3425499087665	1.03974915658747e-34	9.63616412788458e-32	68.6948138216012
RFC4	0.421376913546229	2.05593038847059	13.2563491707533	2.4079345372797e-34	2.16295498197153e-31	67.8582431420536
LEMD2	0.286731987462203	3.10040529891176	13.2328188176144	3.02703844977009e-34	2.65191744695043e-31	67.6303150289135
ENGASE	0.538665060760517	2.47088303576681	13.2219513470124	3.36423695468118e-34	2.88864269224956e-31	67.525109614854
CCDC28B	0.459160155441181	1.2434167132458	13.1896578713519	4.60350097638518e-34	3.89542915229278e-31	67.2127197601348
UCKL1	0.445884447899177	3.66045455856723	13.1540935963641	6.49995606985989e-34	5.42161335787014e-31	66.8690997699558
SNHG10	0.552277795226901	1.85400387730672	13.1016726581846	1.07996383612339e-33	8.88110542249809e-31	66.3634002491234
CTD-2371O3.3	0.621149768000004	1.0886242132395	13.044228970495	1.88179416039056e-33	1.52600438392671e-30	65.8103346317944
SUZ12P1	0.399454259256311	1.51742344947689	13.0263564397127	2.23617588843186e-33	1.78854248764207e-30	65.6384922837796
IQCC	0.328807532697487	1.49201561236555	12.9897828783682	3.18199277175109e-33	2.51063529681393e-30	65.2871895146115
MST1	0.590213609134461	1.23787834959244	12.9599530834373	4.24128296946413e-33	3.30181051650803e-30	65.0010107946471
TSEN54	0.398497301058842	3.3239308210126	12.9420115949558	5.04073887062139e-33	3.87254763735488e-30	64.8290362931815
CCDC84	0.534869795008412	1.66443482904202	12.9355131437453	5.36594629333883e-33	4.06885073024901e-30	64.7667747945301
SETD4	0.285619345298327	1.66097622337605	12.9054753837082	7.16256478557137e-33	5.36154705301482e-30	64.4791784402993
KLHL17	0.495212794911772	1.74229384359454	12.8797077867193	9.17385415205059e-33	6.780174966782e-30	64.2327226848656
ENTHD2	0.370676281222699	1.63282118665336	12.8419053788286	1.31841564268581e-32	9.62229176618706e-30	63.8715891770805
C9orf172	0.508125071016815	1.56434372888655	12.8330292240802	1.4354973888605e-32	1.03474550670862e-29	63.7868680220607
C11orf73	0.376882823768923	2.62061442277941	12.8168131184926	1.67678092281065e-32	1.1939293626847e-29	63.6321618131412
RP5-1074L1.4	0.529973790478998	1.17399750972689	12.807733609863	1.82910137692757e-32	1.28669568788759e-29	63.5455822179981
SNRNP70	0.673628459113489	5.64395754177101	12.7624095891635	2.82194777762268e-32	1.93841252814183e-29	63.1138322826491
LUC7L	0.591805603537828	2.73040517254202	12.7503319106063	3.16719890394892e-32	2.15027026052169e-29	62.9989082161951
ARHGAP33	0.526760997260513	1.55491588158403	12.7422372503284	3.42182793854146e-32	2.29643986031747e-29	62.9219140126152
TROAP	0.514878634407566	0.740480425968487	12.7321476437837	3.76793388416354e-32	2.49998131471201e-29	62.8259779729388
RUSC1-AS1	0.433254467949584	1.06968128197899	12.7118956747212	4.57137966639952e-32	2.96565716202299e-29	62.6335266955804
CKS1B	0.394555530714297	2.14355861789496	12.6908659827377	5.58659313547655e-32	3.58444410330845e-29	62.4338443557489
TRMU	0.432153975970598	2.00798161961555	12.6775148559362	6.34465590879621e-32	4.02658070159657e-29	62.3071565601025
LMNTD2	0.527083800369753	1.27749760655462	12.6705948753503	6.77702698099215e-32	4.25473413267945e-29	62.2415193147309
RP5-902P8.10	0.509810261075635	0.978254037016807	12.6470076466062	8.48347349340968e-32	5.2694102857416e-29	62.0179234733769
LTB4R	0.524851734378155	1.17804898535714	12.6254918667846	1.04103646996739e-31	6.39821014441955e-29	61.8141441472277
ODF3B	0.8800222669748	2.55817298691597	12.614923305885	1.15107327660602e-31	7.00080368762455e-29	61.7141107851248
TRIM65	0.316304402747912	2.81499155021008	12.5692995739016	1.77532090140636e-31	1.06861506670529e-28	61.2827531463767
MRPL11	0.466975389789938	3.62302352648739	12.5658903911749	1.83368445400292e-31	1.09248300220274e-28	61.2505517787428
CDH24	0.349373908567233	1.16197897251471	12.5625467233132	1.89278189877585e-31	1.11630158306895e-28	61.2189734772328
TNFRSF25	0.510805355189081	0.907033188947479	12.5532665552708	2.06692939758022e-31	1.20681806736516e-28	61.1313516740923
RNF166	0.378702763365557	1.88279830970798	12.5474586902762	2.1839427188171e-31	1.25013591689778e-28	61.0765312904407
RBCK1	0.327281287348772	4.78961781966176	12.5221992629808	2.7745420731958e-31	1.5633846880474e-28	60.8382559730059
KLC1	0.296015560096648	1.34089833435084	12.5218122882009	2.78472960688047e-31	1.5633846880474e-28	60.8346074689555
GTPBP3	0.326379231340351	2.36269441767437	12.5093560158932	3.13332664243781e-31	1.74233850163825e-28	60.7171966469803
SSBP4	0.486432122542036	3.6647652867626	12.5013037724375	3.38146377388129e-31	1.86258042797742e-28	60.6413288258695
STX1A	0.327297694084039	0.975471500546218	12.4961282150309	3.55118695324161e-31	1.93778647326092e-28	60.5925779987292
BBC3	0.48942776905463	1.50157344723319	12.4892438744829	3.79016226915415e-31	2.04903892971392e-28	60.5277471901254
CDKN2D	0.480216743243707	2.0335974594874	12.4851750621651	3.93886304527434e-31	2.10989354701315e-28	60.4894390923514
CCNL2	0.777770398663888	3.90561559955462	12.4801543541589	4.13038246142406e-31	2.19236946159243e-28	60.4421775370704
POLA2	0.273775558852949	1.74609958398109	12.4475968970232	5.61823641805596e-31	2.92885687268779e-28	60.135937209827
FBXO44	0.468623449689093	3.2071079972563	12.4445140291064	5.78419034337217e-31	2.98868603166789e-28	60.1069603146089
UBAC1	0.321442652563047	3.7794998392479	12.4240504657546	7.01653105456725e-31	3.59363332178086e-28	59.9147089799797
RHOT2	0.442508460487427	4.30629137617227	12.4090417104355	8.08350212198114e-31	4.10409946431403e-28	59.7738069151099
SPAG5	0.513322738684877	1.14796095301891	12.3859340007384	1.00502837473728e-30	5.05867169963668e-28	59.5570418188363
MCM5	0.338747149773122	2.31988428384034	12.3783386793577	1.07955909524126e-30	5.38736896528645e-28	59.485837932279
RFC2	0.391480469189093	3.47116117096008	12.3412330395007	1.53069009864777e-30	7.51028594871828e-28	59.1383053688721
C14orf80	0.389528142226896	1.18758099789916	12.2964378556843	2.33157173987832e-30	1.13444565980229e-27	58.7194674243408
OGFR	0.394794613537833	3.70489939960924	12.2923878354535	2.42189950652782e-30	1.16865658254248e-27	58.6816381982882
RP5-890O3.9	0.517851239827742	2.77571771708613	12.263846651925	3.16525194733568e-30	1.51483250368105e-27	58.4152320400085
DOK1	0.476648209147067	1.60997929284664	12.2626209305877	3.20182622497813e-30	1.51987827477885e-27	58.4037982235869
SNHG1	0.639193165281529	3.32200066981723	12.259723834746	3.28995376386745e-30	1.5491171807333e-27	58.3767757893343
STX4	0.356763411340355	3.36453718123739	12.2516927536589	3.54708254835383e-30	1.65682807000588e-27	58.301883832651
ADCK5	0.56823258913447	2.23321681034454	12.2408143395021	3.92755581429686e-30	1.81998572483612e-27	58.2004803873362
FUS	0.404816608533639	4.52139003173319	12.2370617737167	4.06801344120704e-30	1.87022914009256e-27	58.1655116003986
TTC21A	0.265674669243701	0.756552169659664	12.218610134487	4.83484342486169e-30	2.20540627380781e-27	57.9936487149255
CENPW	0.54098119785295	2.1210029504937	12.2169944857222	4.90847714439688e-30	2.2216376358907e-27	57.9786066167492
FAM73B	0.352715112521022	2.5709019165084	12.2012292648616	5.68823413251415e-30	2.5547609715008e-27	57.831882891822
STK25	0.284060778651281	3.84664315025	12.1981521474392	5.85423717335378e-30	2.60924691481379e-27	57.8032563182216
MUM1	0.305104148668077	2.34090301111134	12.1848116560858	6.63151949653071e-30	2.93329188518135e-27	57.6791927264757
C5orf45	0.362732353327737	1.53977690153782	12.1831462256384	6.73550436558627e-30	2.9509973825345e-27	57.663709580451
AGER	0.560074272743705	1.34222857804832	12.1821824689546	6.79641845366379e-30	2.9509973825345e-27	57.654750249262
C1QTNF6	0.419984273928576	1.12280696923319	12.1817618727955	6.82317376542994e-30	2.9509973825345e-27	57.6508403949387
SCARNA13	0.558827594298326	1.16134034141807	12.1669642160708	7.8342972892784e-30	3.33884026152626e-27	57.5133266479857
PACS2	0.27823484260926	2.68596652334664	12.1632410161594	8.11136688026144e-30	3.43187230462192e-27	57.4787409657292
TYMP	0.823395553794131	2.85218565653571	12.1588566282496	8.45017092502889e-30	3.51942390387047e-27	57.438020471132
AXIN1	0.301880178310939	2.80556018105042	12.1582375593712	8.49913114984049e-30	3.51942390387047e-27	57.4322714200779
DCAF15	0.300072673306738	2.85174431931303	12.1480013875353	9.35085753072061e-30	3.81796166885443e-27	57.337234367718
LIME1	0.446918586289922	0.944888235241597	12.1470554735993	9.43372852792082e-30	3.82504935805356e-27	57.3284542152539
POC1A	0.486143849302527	1.47792529645378	12.1258140412733	1.14998698621603e-29	4.63064070097901e-27	57.1313819270126
DONSON	0.343477980000006	1.43097587503361	12.1201155693017	1.21270086803694e-29	4.849723670005e-27	57.0785439339966
STX10	0.411820327701705	4.10194109145168	12.1108493754475	1.32202760128974e-29	5.25096772493225e-27	56.9926528789752
LRFN4	0.58245962585715	1.71497372668067	12.0627803341167	2.06761096581001e-29	8.15686496356414e-27	56.5476443589164
AKAP8L	0.38019872200002	3.43036835356723	12.0571326301513	2.17902792513624e-29	8.53871835335098e-27	56.4954211965753
DBNL	0.268201606789934	3.48788002984454	12.0563198363233	2.19554707534035e-29	8.54609380585978e-27	56.4879065268713
ANKZF1	0.462694480222708	3.07774432541807	12.0266982318508	2.89067908625681e-29	1.1103821040084e-26	56.214224316187
EPS8L2	0.475506410390779	3.99997039496429	11.998377868932	3.75895028362586e-29	1.43446947849715e-26	55.9529001131114
CLASRP	0.541307889243711	3.14015399377311	11.987513797776	4.15706600430229e-29	1.56592653414966e-26	55.8527399753592
E2F1	0.581829482147066	1.63095805169538	11.9735727430804	4.72998428757701e-29	1.7590419910749e-26	55.7242830496559
KIFC2	0.829372341592449	2.41299154880042	11.9700706572463	4.88585075515559e-29	1.80550739266626e-26	55.6920263971612
KIF2C	0.475537389500003	0.942991408460084	11.9678068082614	4.98931690975255e-29	1.83214620383473e-26	55.6711774608928
TTLL3	0.46561342485715	1.22149763815966	11.9670547700226	5.02416805720549e-29	1.83341312722536e-26	55.6642520262113
SCNN1D	0.580068348600846	1.21882453661975	11.9621253047747	5.25868701076362e-29	1.90707427638171e-26	55.6188629197989
SLC25A25-AS1	0.409620655117652	0.874939272096639	11.9489785520009	5.9387851396729e-29	2.1272874107367e-26	55.4978604608132
D2HGDH	0.573801304815142	3.14505678347899	11.9344922540767	6.78991911093945e-29	2.41733540933184e-26	55.3646116637383
TK1	0.801809698029428	3.08900496007773	11.9288389425306	7.15408934587626e-29	2.5315503917435e-26	55.3126346021738
HAGHL	0.688094167092442	1.12076062988655	11.9084193342186	8.63897261773685e-29	3.02038140258564e-26	55.1250054047524
EME2	0.6964864712269	1.94266207266807	11.9067000714481	8.77718164566899e-29	3.05043633777188e-26	55.1092155673254
STK11	0.3279449297185	3.10518460557773	11.8945606181391	9.81771718111213e-29	3.39187605357156e-26	54.9977609624344
CDC20	0.783171306399167	1.69158397571639	11.8909884778107	1.01466533424641e-28	3.48489793356738e-26	54.9649761691438
BIRC5	0.732680641731097	1.41558979789496	11.8864613922904	1.0579326009829e-28	3.59204513701383e-26	54.9234346226822
CTC-435M10.12	0.418456019277315	0.887827052529412	11.884072497227	1.08149937569938e-28	3.65002913577802e-26	54.9015170379606
TNFRSF18	0.718462803626056	1.31214138569958	11.8814755999264	1.10771110230306e-28	3.71700736380282e-26	54.8776937829829
C21orf58	0.343500790991602	1.08133681332773	11.8579369091764	1.37607188635709e-28	4.5911262416418e-26	54.6618846823247
PPOX	0.356062366462197	2.309062583	11.8559315072949	1.4017264267778e-28	4.65014777728837e-26	54.643509343568
DUS3L	0.373011447159678	2.8452183167437	11.8540926393504	1.42566861538497e-28	4.7028538670329e-26	54.6266614247621
PSRC1	0.371962638542023	1.22638082651471	11.8527432768684	1.44349588235718e-28	4.73490977995442e-26	54.614299313634
CTD-3195I5.3	0.35582332966807	0.688432769115546	11.8422497336534	1.58991829875656e-28	5.1860647882402e-26	54.5181893764817
PKMYT1	0.454347366945382	0.792211342422269	11.8399555552506	1.62384898072887e-28	5.26731502432315e-26	54.4971832526431
KAT2A	0.553452012852962	4.28338939294328	11.8333101946218	1.72625407619596e-28	5.568552306456e-26	54.4363490084523
RP4-758J18.13	0.432242691588241	1.36563494091597	11.7892570489175	2.58802583884584e-28	8.25721664768808e-26	54.0335400689913
CLUHP3	0.409467783327737	1.32818873427731	11.7853401912334	2.6827989489364e-28	8.51307512127986e-26	53.9977652005305
MFI2-AS1	0.698709549747907	1.94416328069748	11.7787981240071	2.84885404509161e-28	8.99113735841968e-26	53.9380273172775
PLK1	0.493456771962189	0.900631777556723	11.7716971154174	3.04068844543736e-28	9.54498259482532e-26	53.8732060995434
MIB2	0.408235158063036	2.36538497044748	11.7458904972455	3.85256290240288e-28	1.20288550899784e-25	53.6378121303504
CTD-2020K17.1	0.272164314558824	0.332899544434874	11.7204680220204	4.86272245722187e-28	1.50222103761806e-25	53.4061997258114
MAPK8IP3	0.6273965187143	2.39176220352941	11.7115304088031	5.27721826889536e-28	1.62168917403154e-25	53.3248389239596
RP11-680A11.5	0.293201995852944	0.794916585594538	11.7102019093663	5.34176016851942e-28	1.63292853905415e-25	53.3127482604963
HDAC7	0.308197991907579	3.04587293086134	11.708794973857	5.41096917523943e-28	1.64547008976409e-25	53.2999445756226
FAM229A	0.407472464407566	0.938370974388655	11.7039497981946	5.65620766343386e-28	1.70357799457363e-25	53.2558580018538
REXO4	0.296166253147082	3.83815569309454	11.7038686821246	5.66040609977023e-28	1.70357799457363e-25	53.2551200070565
DICER1-AS1	0.487454399126058	1.30057758214286	11.6892891211663	6.4676619818744e-28	1.93655066736257e-25	53.1225208965468
SDHAP1	0.415580802546225	1.5649527995084	11.6867220047364	6.62122069329316e-28	1.97241435009851e-25	53.0991827797929
RP11-708J19.1	0.320349102890761	0.917630264920168	11.6707282646339	7.66304973339324e-28	2.25970951910925e-25	52.9538446870189
TMEM234	0.371377371970601	2.14653816803151	11.6687706173273	7.80128992561952e-28	2.28891414516154e-25	52.9360627504834
SDHAP3	0.514801478756313	2.01806484866387	11.6593463383613	8.50230827458831e-28	2.48212136614194e-25	52.850482144135
CDK5RAP3	0.503686980894988	4.50601175782143	11.655609740223	8.79729581145541e-28	2.54432325133445e-25	52.8165612137453
FADS3	0.358865849840345	1.6658169977563	11.6555445752307	8.80252961737303e-28	2.54432325133445e-25	52.8159696978342
FANCG	0.315136274655473	2.22548606163866	11.6371175908689	1.04139765668459e-27	2.99527512220903e-25	52.6487778749699
MALSU1	0.295300238088252	2.42515811672479	11.6214108287765	1.20170689511211e-27	3.43941472965249e-25	52.5063832876739
GTF3C5	0.276287423697504	4.11287600747899	11.6138868651938	1.28697244245606e-27	3.66548585354545e-25	52.4382103578987
RBM6	0.533283140563049	3.58053541630252	11.6026687275405	1.42540257034374e-27	4.02675262294732e-25	52.3366110511443
HMHA1	0.534361122869762	2.27464594985924	11.6024988747986	1.42760853092314e-27	4.02675262294732e-25	52.3350731666181
LINC01004	0.527426311500007	1.38164986118277	11.6007194181494	1.45092437183962e-27	4.07284237012499e-25	52.3189623251792
STMN1	0.618540538831951	3.15852133242437	11.5929781739882	1.55684503577305e-27	4.32854814779433e-25	52.2488907137863
RPS27	0.460498033348799	9.42912620332983	11.5921721757601	1.56830599758099e-27	4.33974797539153e-25	52.2415965407541
CTD-2196E14.6	0.309198424134456	0.690413728021008	11.5879895268885	1.62914326381519e-27	4.48682961058384e-25	52.2037486934334
XRCC3	0.296262060525218	1.16379241772059	11.585747059047	1.66272124574727e-27	4.55780776410545e-25	52.1834602495959
ASMTL-AS1	0.452122352609248	0.975745123063025	11.5823319052516	1.71518589362033e-27	4.67965227900983e-25	52.152566294184
STK11IP	0.315012650705896	2.23682114133613	11.5815302662499	1.72773766266307e-27	4.69197297255389e-25	52.1453152943111
CDCA3	0.363785424890759	0.664373315756303	11.5761107111494	1.81502574395952e-27	4.90619944965575e-25	52.0963015973835
HTRA2	0.272596267054637	3.02762494990546	11.5704723150175	1.91049678254364e-27	5.11688879093465e-25	52.0453223560798
LHX4-AS1	0.278940697180689	2.43363203706933	11.5665439625931	1.97994958161107e-27	5.27869023842582e-25	52.0098125961821
RASSF1	0.331097233974803	3.11815298012185	11.563323804215	2.03875056867566e-27	5.4107513387848e-25	51.9807094879011
PMS2P3	0.366662892411771	1.30050697736134	11.5543630332416	2.21167893732023e-27	5.84313566123604e-25	51.8997478404639
AC006277.3	0.300953504105044	0.514876861846639	11.5388636380379	2.54592269715611e-27	6.69589137472314e-25	51.759792055876
PCSK4	0.35835264071849	0.874871608745798	11.5359530093072	2.6140777933407e-27	6.84431211299478e-25	51.7335215473654
CTD-2228K2.7	0.755833656735301	1.69689081819958	11.5345335541775	2.64797102259937e-27	6.90210196859416e-25	51.7207112990385
PLCB3	0.326841392050436	3.21060622196218	11.5317448090713	2.71583791611674e-27	7.04753904036926e-25	51.6955461108285
PRR14	0.292913171294136	3.39314553868908	11.5233528496252	2.93067932506938e-27	7.57139706870912e-25	51.619839053753
INO80E	0.395037711831955	3.05676301183193	11.5169326274977	3.10638418789896e-27	7.98997592858399e-25	51.5619407235459
U73166.2	0.459575548953786	0.889919448556723	11.5080855127012	3.36579755107572e-27	8.6192465620464e-25	51.4821861537068
GDPD3	0.447849512046221	0.951336657346639	11.5068492611767	3.40372280271462e-27	8.67830407345407e-25	51.4710443988924
ZNF783	0.369581221294127	1.88134182018487	11.5039602440417	3.49401653536305e-27	8.86978884566271e-25	51.4450096735731
TELO2	0.456141004058843	3.76494959743277	11.5000854073321	3.61887276627615e-27	9.14697507379073e-25	51.4100969031041
NOL12	0.321006356726898	1.32746424478361	11.4847444297319	4.15829980208759e-27	1.04651142476072e-24	51.2719379016295
RAB24	0.545722524571443	2.8213708289916	11.4816120969271	4.27790488082791e-27	1.06741039434572e-24	51.2437412913338
AC108488.4	0.278064761205887	0.921099111926471	11.4787733208809	4.38925367368669e-27	1.09053342232147e-24	51.2181909722795
RP11-157P1.4	0.611110224373955	1.72611456808193	11.4731895850277	4.61675212823351e-27	1.14219621403038e-24	51.1679451460346
MND1	0.396168116226893	0.648598267012605	11.4694803413489	4.77432330530191e-27	1.17619584315048e-24	51.1345747749679
PPP1R32	0.329883570016812	0.869129970042017	11.4626042277684	5.08070824870431e-27	1.24641727948361e-24	51.0727296730299
RP11-848P1.3	0.367873204168072	0.990779967537815	11.456760099816	5.3564316074355e-27	1.3031082177639e-24	51.0201829588782
CCM2	0.369679384945392	2.3673683250021	11.4546711050289	5.45855870670979e-27	1.3224434324011e-24	51.0014037175545
RP11-631N16.4	0.549792618222694	1.14079782021639	11.4402755515243	6.21698103719482e-27	1.49996228024254e-24	50.8720461462007
FAM193B	0.49317320175632	2.98887991684874	11.4373832247788	6.38156191819919e-27	1.53333438567035e-24	50.8460670072306
NAGK	0.28432090737817	2.68560049211345	11.4254686292787	7.10648251177494e-27	1.70051719022542e-24	50.7390883759605
FPGS	0.338936939079852	4.10671687293487	11.4243247133243	7.18025028187363e-27	1.71115621717451e-24	50.7288207300171
RP11-285J16.1	0.292770346147061	0.471206428653361	11.4019872989402	8.78348389441929e-27	2.08472062659943e-24	50.5284401423244
MRPS25	0.32488608118069	3.01383234518277	11.3988427160467	9.0360984262514e-27	2.12738176940944e-24	50.5002491988248
MICALL2	0.529913963046229	2.54312063119538	11.3872455684794	1.00318010568035e-26	2.35231633856861e-24	50.3963199923906
PAM16	0.416157727777323	2.06845416346008	11.3793591703956	1.077050749896e-26	2.50540884996725e-24	50.325679590524
SPC24	0.52262000661345	1.04328484514286	11.3749427086556	1.12075669923988e-26	2.59089481785251e-24	50.286132467852
CROCC	0.422001846378164	2.10761270586975	11.3745280637914	1.12494956648607e-26	2.59089481785251e-24	50.2824199886587
GFER	0.373244569915987	3.17092349764706	11.3743147472797	1.12711268558847e-26	2.59089481785251e-24	50.2805101118234
CDCA5	0.536313483142863	1.19757059502101	11.3683313625687	1.18950130780855e-26	2.72358481800071e-24	50.2269476911683
AURKB	0.549245042710089	0.956694419271008	11.3672276715804	1.20137911339007e-26	2.74003602709008e-24	50.2170693643573
MIR25	0.791837780008413	1.88512742659244	11.3627831346033	1.25041660663294e-26	2.84078110550497e-24	50.1772951325379
FAM13C	-0.73080020743696	1.95531460063866	-11.358099878349	1.30424294327339e-26	2.95158266391099e-24	50.1353942271451
WDR5	0.304982518844566	3.87758164753571	11.3559821133676	1.32933384460894e-26	2.9967496210495e-24	50.1164499150242
ITGB1BP1	0.293043668936988	2.48503367072899	11.3499317227977	1.40369373577192e-26	3.15221023655827e-24	50.0623377323331
AMDHD2	0.38164225937396	2.37142791454412	11.3255489797325	1.74768070081254e-26	3.87991760754152e-24	49.8444361882025
TBC1D10C	0.507873579340341	0.996308559182773	11.3112178153402	1.98772921293919e-26	4.39611914984396e-24	49.7164882743937
MRPL38	0.336034530991607	1.61107055738655	11.3067182321428	2.06965779581289e-26	4.5428988618093e-24	49.6763354379912
C16orf59	0.408065709247905	1.06976689825	11.2963009045902	2.27245230826259e-26	4.96935104578757e-24	49.5834098397564
RP11-87H9.4	0.348011579449584	1.05933733456513	11.2853178416834	2.50768471522312e-26	5.4632905771542e-24	49.4854911592881
SNHG15	0.464612528176485	2.54810593095378	11.2751039907493	2.74810984446264e-26	5.96482860552565e-24	49.3944796303287
RP3-402G11.28	0.476518306924379	1.53425806062185	11.2662932106987	2.97383596200292e-26	6.43086519679498e-24	49.316008525668
RP11-235E17.6	0.362618389105045	0.719221423241597	11.2630735096275	3.0608437993926e-26	6.59459361310464e-24	49.2873418700654
TRMT1	0.441890075222707	3.52016453233824	11.2535170120769	3.33428446266213e-26	7.15731128387699e-24	49.2022833524309
TYMS	0.49137340750841	1.81947830822059	11.2480919403593	3.50018275454718e-26	7.48590368094308e-24	49.1540155711996
RNASEH2A	0.436607794613462	2.85440176669748	11.2383378906566	3.81937021528392e-26	8.10914795490118e-24	49.0672660382334
SRRT	0.287854456063052	4.82642581182983	11.2351745398569	3.92897726088553e-26	8.31163751200446e-24	49.039141527773
RP4-635E18.8	0.509577150327742	1.84271298197479	11.227955908678	4.19094864270608e-26	8.83382376901371e-24	48.9749797874097
TCTEX1D2	0.486475683693287	1.98164996422899	11.2266999839928	4.23826937279464e-26	8.90143287299859e-24	48.9638191282718
AC005387.3	0.349966612285717	0.57187366210084	11.2241829678698	4.33471074238905e-26	9.07135326580178e-24	48.9414540765558
SH3GLB2	0.533687322247921	4.4497735567584	11.2084070851645	4.99087932865808e-26	1.04072311200843e-23	48.8013431332938
RCE1	0.32289899804203	2.81261203157143	11.195094383573	5.62079735048486e-26	1.15965192545145e-23	48.6831976577901
ADAM8	0.430467829033621	1.30686430708403	11.1933543735617	5.70876754992417e-26	1.17365426386416e-23	48.6677617265447
UNC13D	0.35155055568908	0.860779642046218	11.1922344027073	5.76611302451784e-26	1.18128435495622e-23	48.6578270092227
CTA-384D8.36	0.467970394949587	1.76024231932773	11.1857803640293	6.1079146698602e-26	1.24258820149522e-23	48.6005876474302
H1FX-AS1	0.426588267348746	1.14732564453151	11.1833431273146	6.24216550582463e-26	1.26549068537702e-23	48.578977366864
IRF5	0.377521344932779	1.37991963416387	11.1768765405748	6.61275458137281e-26	1.33598235897098e-23	48.5216532940738
EML3	0.333145699831951	3.32981324312185	11.1760017520943	6.6645388584024e-26	1.34180148388118e-23	48.5139000786449
U2AF1L4	0.399402527575642	1.71914188285504	11.1685708241407	7.1210000191791e-26	1.42649942551364e-23	48.4480543349566
PRPF31	0.321644760529439	4.40076124254202	11.1562458483921	7.94760975827102e-26	1.58374433773437e-23	48.3388986107935
PDRG1	0.333219105579853	3.59790560584874	11.1539408057205	8.11247421578841e-26	1.61109874842598e-23	48.3184918944479
MGAT4B	0.387644388252125	4.08135711207563	11.1419115071262	9.029636678147e-26	1.78112634029381e-23	48.2120356163922
AHSA2	0.631191925134462	2.2142016224958	11.1388978424344	9.27512027043906e-26	1.82338871121254e-23	48.1853759661331
LSM8	0.304351809974803	2.36073709729832	11.1280471961386	1.0215218726005e-25	2.00146300589012e-23	48.0894233423757
NOXA1	0.754468879310946	3.59617916097899	11.1165897541192	1.13108489201427e-25	2.20871751137247e-23	47.9881642950652
AP006621.6	0.542700074037818	1.04859396040546	11.1126763679199	1.17112258115472e-25	2.27927780486268e-23	47.9535924289164
ARHGEF1	0.35971351925212	3.16436792946639	11.1038177223639	1.26703569726667e-25	2.45775459323285e-23	47.875359258033
MST1P2	0.43795114316807	0.701801240936975	11.1008305259384	1.30110773179094e-25	2.51548930914164e-23	47.8489867542029
ABTB1	0.462312007008417	2.66335231685294	11.0997783300291	1.31332477676696e-25	2.53072916637269e-23	47.8396984213312
THUMPD3-AS1	0.399662754840346	1.81507694931933	11.0898031022772	1.43496385330539e-25	2.74827800778325e-23	47.751667114861
PNPLA6	0.311554141621865	3.07403492517647	11.089536211978	1.43836774167393e-25	2.74827800778325e-23	47.7493124493713
CTD-2649C14.2	0.280414117474792	0.48264780462395	11.0837037417956	1.51479196338329e-25	2.88091721062085e-23	47.697863242876
SH2B1	0.300005418668086	3.50688758221639	11.0736562865236	1.65602965603862e-25	3.1393053093223e-23	47.6092703100837
APBB3	0.434021576567237	2.04552252951471	11.0731750113874	1.66311417968559e-25	3.14253228509069e-23	47.6050278784475
POLM	0.302805278634469	2.44493788668697	11.0716577563344	1.68564647715483e-25	3.17483357618191e-23	47.5916540136935
ARL16	0.431073320264721	3.40650108983824	11.0628581129895	1.82244089693635e-25	3.42144233599429e-23	47.5141107427561
RP11-876N24.3	0.37220072389076	0.873953339676471	11.0580160993739	1.90236211427641e-25	3.56003899891848e-23	47.4714579804551
ANKS3	0.42108750767228	2.07332491871849	11.0489248345657	2.0619498666209e-25	3.82193863055221e-23	47.3914038081238
REEP4	0.43408811401682	2.70449800618908	11.0468417646797	2.10035072267388e-25	3.88079676091013e-23	47.3730665731036
DGKZ	0.300017991726908	2.43004985942227	11.0285731611989	2.4690801092102e-25	4.53340189737283e-23	47.2123358837085
CTB-129O4.1	0.754337766546229	1.8323728047563	11.0220446072015	2.61590177888138e-25	4.75808900821019e-23	47.1549345865308
CTSZ	0.414597570701718	6.09204907893067	11.0185579277793	2.69783659744412e-25	4.87385329426792e-23	47.1242867447165
WDR46	0.292936571016827	4.09088321367227	11.0184273485571	2.7009541957109e-25	4.87385329426792e-23	47.1231390675698
ACBD4	0.41434922626052	2.62880758318067	11.0179759025389	2.71176015596346e-25	4.87385329426792e-23	47.1191713140295
SNORD14A	0.79004877192018	2.33420546285924	11.0179268596334	2.71293664794744e-25	4.87385329426792e-23	47.1187402823318
AD000684.2	0.349756865424373	0.744742097653361	10.9943639020485	3.34110787446588e-25	5.98396519835704e-23	46.9117801289288
HAUS5	0.281349254651271	1.91517197962395	10.9807653069746	3.76738768720205e-25	6.72680320772679e-23	46.79245954274
CORO7	0.271374359117654	0.957887423319328	10.9785112395787	3.84309324188928e-25	6.84105747299358e-23	46.7726897577483
ZFYVE19	0.305725892168083	2.79330384115966	10.9705021905166	4.12452577000665e-25	7.2975359434357e-23	46.7024641952984
RNF207	0.481942138978998	1.25046386282563	10.9701249759352	4.1382745661836e-25	7.29974130198677e-23	46.6991574253518
CENPT	0.460040204218498	2.57194014536134	10.9629530719728	4.4085182553539e-25	7.75301672817313e-23	46.636299362977
SDCCAG3	0.344015997798345	3.65647465658403	10.9606824243284	4.49768068910675e-25	7.88606854038666e-23	46.6164034033516
SART1	0.302953287424393	4.26440595009034	10.959940440049	4.52720327887029e-25	7.914066402497e-23	46.6099024913002
ADAMTS13	0.363681096319334	1.08755328985714	10.9510294770321	4.89716990870581e-25	8.53277712233207e-23	46.5318493809662
PLEKHN1	0.446958175760513	1.41346959009874	10.9507242278675	4.91036208934108e-25	8.53277712233207e-23	46.5291763060898
CD2BP2	0.268917526092464	4.41873524333613	10.9479568436353	5.03158554598468e-25	8.71748324253435e-23	46.5049442782709
AP5Z1	0.329470648928587	2.76415611476681	10.9468715274012	5.07993508547103e-25	8.77521212530761e-23	46.4954419284792
UQCRHL	0.321916170563032	1.1059876720042	10.9444933410189	5.18750107677305e-25	8.90603683724068e-23	46.4746219820222
NADSYN1	0.298184890575643	2.2347349302458	10.944341512859	5.19444467902708e-25	8.90603683724068e-23	46.4732928868015
RPL21P134	0.326844302231095	0.617636640707983	10.9441889898245	5.20142936184266e-25	8.90603683724068e-23	46.4719577197659
LPIN3	0.550521232768917	1.94394377379202	10.9360534973465	5.58783608155723e-25	9.48421468877564e-23	46.4007567633514
SEC31B	0.426084965193282	0.962808512588235	10.9356529407448	5.60758120979925e-25	9.49014040859561e-23	46.3972519516721
INHA	0.323499337491598	0.527373465039916	10.9236729681795	6.23128269098832e-25	1.04248109592761e-22	46.29246440299
PMPCA	0.295229860319347	3.52706877691176	10.9122598018741	6.88945920064834e-25	1.14929958385216e-22	46.1926985473235
TWF2	0.437872178462203	4.1371656812521	10.8976416677023	7.83428935409293e-25	1.29949049010632e-22	46.0650083497098
POLRMT	0.332516197588253	3.35162087864286	10.8821159316408	8.97907566857265e-25	1.48096409904223e-22	45.9295026100044
PABPC1L	0.728259470865555	1.7521141729958	10.8745620337578	9.59472557162721e-25	1.57804856887492e-22	45.863615538552
HDGFRP2	0.356010045915987	3.99752622856723	10.865357721158	1.04018418547725e-24	1.70183940179159e-22	45.7833702837956
CTD-2547G23.4	0.418534101550424	1.01547959470798	10.8653156266008	1.04056839097675e-24	1.70183940179159e-22	45.7830033878877
CDC37	0.308954108197507	5.77560459785504	10.8625379331396	1.06623515224068e-24	1.73410227949516e-22	45.7587949180183
MROH6	0.329322365533617	0.602121260107143	10.846152657214	1.23096253835691e-24	1.99091993703725e-22	45.6160679155669
ARRB2	0.375661514848756	2.61325235896218	10.8382181417114	1.31958700475927e-24	2.12836260902982e-22	45.5469994888958
KIF18B	0.348878403008405	0.43087716837395	10.8336871533213	1.37301086144173e-24	2.20842934344348e-22	45.5075717813855
NCAPH2	0.355251548550445	3.69430083306513	10.8258496680159	1.470543525591e-24	2.35234588571731e-22	45.4393951203555
MAD2L2	0.478399527021026	3.38761301168697	10.8252783936288	1.47791615129589e-24	2.35768006354407e-22	45.4344268873621
PRPF3	0.391154509096654	2.92049661655252	10.8243201517985	1.490365389791e-24	2.37106168974733e-22	45.4260936490496
B4GALNT4	0.865542258760515	2.66305540978361	10.8237016860734	1.49845562248349e-24	2.37745457690063e-22	45.4207154705283
SPIRE2	0.366804811201685	1.14203447212605	10.8206845870363	1.53855281702614e-24	2.43445754275624e-22	45.3944814355628
RP11-1275H24.2	0.528173252542021	0.92297302987605	10.8187415910683	1.56493781243413e-24	2.4695141636376e-22	45.3775891931796
CCDC88B	0.426837369289922	1.18249803990966	10.8158672928345	1.60479623029493e-24	2.52558591639435e-22	45.3526036489365
NUDT1	0.502388837693289	2.33348267233824	10.8145986331508	1.62270834776846e-24	2.54691054573003e-22	45.3415767888758
CC2D1A	0.298045513991618	3.47679224393277	10.8125288195	1.6523593662619e-24	2.57958038283245e-22	45.3235881851786
CDCA4	0.326777189647072	2.09277242205042	10.8118955767965	1.66153796005095e-24	2.58699244995986e-22	45.3180851335469
NSUN5P2	0.375564275327735	0.88611906112605	10.8108989837474	1.67608589170711e-24	2.60270284465699e-22	45.3094248630522
C20orf27	0.46382212127733	3.29402046980252	10.8060527504891	1.74865413356552e-24	2.70818750388567e-22	45.2673185763267
RP11-148K1.12	0.304850938210087	0.568483239046218	10.8057324537824	1.75355884352925e-24	2.70859894701435e-22	45.2645360946197
RGS11	0.785869751470599	2.14593344581933	10.8047393784222	1.76885289854668e-24	2.71936742864139e-22	45.2559093670235
CAPN10	0.299611541134464	1.96597503291597	10.7851224075136	2.09965846367098e-24	3.19251975829056e-22	45.0855974785341
NUP50-AS1	0.389004048298331	1.83577227335084	10.7842615377928	2.11550615212437e-24	3.20826123906716e-22	45.0781278188679
DSN1	0.324237458378164	2.49772748521008	10.781968266012	2.15830527772851e-24	3.26468834846462e-22	45.0582311484056
UBE2S	0.511436804920181	2.52956084555252	10.7816138271684	2.16499647117423e-24	3.26634751840956e-22	45.0551562281099
MYBL2	0.773722603546225	1.56512702976891	10.7790801926955	2.21343123370606e-24	3.33081467635041e-22	45.0331775667272
MMP11	0.65316470043698	1.13991078755882	10.7612085685585	2.58706006721066e-24	3.88305080062284e-22	44.8782346350204
UNC119	0.276069507533629	2.7392012909895	10.7603187914652	2.60721821378039e-24	3.90327307302552e-22	44.8705245495036
SLC39A13	0.301014764932793	3.46030289169328	10.7592561743592	2.63149669465102e-24	3.92954469336545e-22	44.861317280374
SNORD99	0.803369701151269	1.81262212934874	10.752473938309	2.79183674959768e-24	4.15099384276291e-22	44.8025641925892
YJEFN3	0.671118112546225	1.42214999593277	10.7523845575552	2.79401335949068e-24	4.15099384276291e-22	44.801790056239
AC006128.2	0.463104392747903	1.04651945882773	10.7323228839816	3.32777528597655e-24	4.91895735752691e-22	44.6281328268221
SIVA1	0.387186237180691	3.46741145693908	10.7255681206099	3.52938628711683e-24	5.19068708176046e-22	44.5697069079684
PDAP1	0.314805072542053	5.52559592636765	10.7220172854589	3.64018903215015e-24	5.34019389497867e-22	44.5390026397675
CENPA	0.460131285949582	0.67488158907563	10.7209944038388	3.67274422858551e-24	5.36449082991343e-22	44.5301588759521
ZGLP1	0.406715529878155	0.762299466779412	10.7209198952826	3.67512688092448e-24	5.36449082991343e-22	44.5295147002296
UBE2C	0.865517930815135	1.94572700459664	10.7096781476408	4.0527922974531e-24	5.90100707908713e-22	44.4323536602896
CPT1B	0.297433615928575	0.591811276548319	10.7075167349349	4.12970647885809e-24	5.99803910898228e-22	44.4136799685025
CHCHD6	0.370155261201695	2.44737205834874	10.7061112507115	4.18049725222852e-24	6.05674176342101e-22	44.4015384141365
SH3BP2	0.304144373617655	1.67869078893487	10.698223303352	4.47728148515318e-24	6.4546921993491e-22	44.3334148834585
RP11-793H13.10	0.349909560121852	0.722465954859244	10.6927263467778	4.69639135788709e-24	6.73141419519785e-22	44.2859590706842
RANBP1	0.317464622037831	3.3767257947584	10.6856518343254	4.99412917012264e-24	7.11200536234026e-22	44.2249060041425
C19orf68	0.278654230852952	2.11493243484664	10.6849373800267	5.02522094370479e-24	7.13887044379785e-22	44.218741635627
DDIT3	0.525768665130272	3.96567467959454	10.6773374651575	5.36809731924528e-24	7.60745383929064e-22	44.1531845837068
CTB-129P6.11	0.32916858066807	0.59947322030042	10.6713991470703	5.65210162241257e-24	7.97123810212084e-22	44.101980389561
HEMK1	0.265606293907572	1.56870531665126	10.6666508777814	5.88989144728256e-24	8.28658052849366e-22	44.0610501607362
RING1	0.286703264004236	5.03952210198109	10.6644526382199	6.00331811303059e-24	8.41809273843828e-22	44.0421050491952
ZGPAT	0.277153779369757	1.55853562218487	10.6625551997652	6.10296719193881e-24	8.52473553673998e-22	44.0257542604397
ANP32B	0.300007932025248	6.21025400121429	10.6577415884582	6.36320107448206e-24	8.84854706091404e-22	43.9842819538482
ALYREF	0.343029179155492	4.97361154573739	10.6499750202627	6.80651499269994e-24	9.43971474771428e-22	43.9173922873953
HN1	0.518295275949599	3.79703997344538	10.6438511671654	7.17758694314589e-24	9.88390964267592e-22	43.8646716392386
CDT1	0.542868804512611	1.22683914820588	10.641299336954	7.33808366257423e-24	1.00811456660405e-21	43.842708266724
RAD54L	0.316050797978994	0.502318871010504	10.6208345772655	8.761027202734e-24	1.19516377403278e-21	43.6666870752623
TRABD	0.467206998836154	4.12496352462395	10.6201997502113	8.80929860986759e-24	1.19894759425254e-21	43.6612301449173
TONSL	0.360820665050428	1.49880101256723	10.6149634470685	9.21767168621169e-24	1.25160975986707e-21	43.6162269007281
LRWD1	0.279264249571438	1.95729015868487	10.6128615929852	9.38683362714737e-24	1.27162193732773e-21	43.5981664270816
MRPL4	0.335466598626072	3.42363993111134	10.5913928125766	1.1301498818612e-23	1.51344176954655e-21	43.4138192781845
SNORD104	1.2467649086849	4.30139069306933	10.584025228708	1.20442371127373e-23	1.60554080434108e-21	43.3506087555024
NUDT12	-0.52423245400418	2.70540785434244	-10.5778799065634	1.27007031911639e-23	1.68153278281743e-21	43.2979054744998
H2AFZ	0.400608082256334	5.4422809695021	10.5769684825811	1.28010455321759e-23	1.69098336083067e-21	43.290090565707
EXD3	0.437673541306732	1.85847328927101	10.5713607181276	1.34359892864792e-23	1.76686285240915e-21	43.2420165449304
C8G	0.284181639138659	0.663124760548319	10.5693570091362	1.36703670771372e-23	1.78962269626191e-21	43.2248430523486
PARVG	0.330514670697483	0.701714438348739	10.5641766476908	1.42953179249765e-23	1.86724995007965e-21	43.180452280311
LSM7	0.53678339555045	4.59958488290966	10.5613569145652	1.46473307725202e-23	1.90895915583737e-21	43.156295510796
RP3-508I15.21	0.709301844533621	1.74927088867857	10.5587569232768	1.49795356082518e-23	1.94785385236692e-21	43.1340248173101
CDC45	0.43442735291597	0.824620622579832	10.5585021393809	1.50124896563467e-23	1.94785385236692e-21	43.1318426026803
FOXS1	0.581037106596644	1.24495801498739	10.5564986893879	1.52741403265943e-23	1.97740849500856e-21	43.1146842643898
PCGF1	0.285504873348755	2.54691239090966	10.554035724668	1.56020188549326e-23	2.01538733381183e-21	43.093593224576
STAG3L5P-PVRIG2P-PILRB	0.353619606920173	0.936746059460084	10.5365737436662	1.81359474126786e-23	2.33753545603547e-21	42.9441490257711
AP006621.5	0.487381648953795	2.17938027575	10.5355542757215	1.82959116838959e-23	2.35295902089786e-21	42.9354288960519
SCNM1	0.315927814651275	2.75959948603992	10.532961741263	1.87090470225438e-23	2.39553756251155e-21	42.9132557308684
CTC-1337H24.4	0.55116862486555	0.958901248130252	10.5312922672981	1.89799788073659e-23	2.42491033397302e-21	42.8989790170497
BOD1	0.286358321987417	4.37008140659034	10.5287144372229	1.94059978718936e-23	2.47392575927129e-21	42.8769371436684
ARGLU1	0.598415410071454	4.03900850239286	10.5284376016552	1.94523094933252e-23	2.4744270030213e-21	42.8745702456849
CARHSP1	0.354520300714301	2.79528297368908	10.5186291651057	2.11659591210893e-23	2.67637025967957e-21	42.7907347060526
CNIH2	0.285413815218489	0.475840786323529	10.5185665367476	2.11773692769275e-23	2.67637025967957e-21	42.7901995594395
CROCCP2	0.471237467878162	2.43488876343908	10.5136181478628	2.20984908124667e-23	2.78074263592132e-21	42.7479228436168
ITGAE	0.264366593361353	1.55710652702521	10.5101893562994	2.27599794929414e-23	2.85782133904166e-21	42.7186361129939
RP11-228B15.4	0.370724238436979	0.938227163903361	10.5056035464919	2.36755210012133e-23	2.96004848971701e-21	42.679476101664
NELFB	0.267516681726922	5.18927466255672	10.4939740709696	2.61646257171711e-23	3.24960762644126e-21	42.5802152082859
LINC01176	0.535742339840343	1.38369736796218	10.4937540375456	2.62141434232592e-23	3.24960762644126e-21	42.5783378203977
MTA1	0.355475363554643	3.34296361239916	10.4845215463652	2.83779538430773e-23	3.5103889640588e-21	42.4995856921593
PCYOX1	-0.529893608058791	4.68161611106303	-10.4783407248816	2.99247661623127e-23	3.6861124934999e-21	42.4468881297549
CDKN3	0.500703658516812	1.02916442721639	10.4743827667824	3.09589739096618e-23	3.80547707297563e-21	42.4131528425656
HDAC10	0.468117726571438	1.5243629127563	10.4597027436429	3.51144655526935e-23	4.289180544404e-21	42.2880985551171
LINC00173	0.37773970576891	0.470157859346639	10.4586188067896	3.54423974698435e-23	4.32019887488883e-21	42.2788691991478
RP11-1055B8.9	0.47359610126891	0.614376046785714	10.4525215376141	3.73445389531385e-23	4.53313013691662e-21	42.2269641585415
SEPT1	0.449630025920175	1.65160414295168	10.4500049854517	3.81588676158887e-23	4.62236888690641e-21	42.2055466878747
DRAP1	0.441230014979022	5.4171086324979	10.4411073994886	4.1182010049453e-23	4.96796285280457e-21	42.129848414808
KLC3	0.332721547281516	0.734313051485294	10.4353618342035	4.3259384831813e-23	5.20780557149498e-21	42.0809881447052
DMAP1	0.352988084684892	3.13737413404412	10.424309279538	4.75526066597404e-23	5.71286840543675e-21	41.9870446557134
CHKB	0.412194655096644	1.18950656035504	10.4178347548752	5.02614047697176e-23	6.02589864535832e-21	41.9320420880253
KB-1208A12.3	0.471857510105048	1.46558527016176	10.4170315116603	5.06079747288984e-23	6.05501602560695e-21	41.9252198484295
RP11-486G15.2	0.344177149802526	0.909635901220588	10.4087154261218	5.433853519681e-23	6.48806555119867e-21	41.8546076902177
CTD-3001H11.2	0.464528650726894	0.852754242611345	10.4035278986923	5.6802658573446e-23	6.76844250230161e-21	41.8105781627452
RNA5SP383	0.426005332777314	0.794422187073529	10.3797321143311	6.96056725624004e-23	8.24354240142165e-21	41.6087865718268
EXOSC7	0.297576308563043	3.13349488644958	10.375004626324	7.24715607646829e-23	8.54827680478291e-21	41.5687314486985
PSMA7	0.339039268306755	6.17820866966176	10.3744135504923	7.28380250108353e-23	8.57418098045895e-21	41.5637241820991
PRKAG2-AS1	0.693581194768928	3.20562789603151	10.3735607357126	7.33700114933612e-23	8.61942627980458e-21	41.5564999251
HMGB2	0.522487894252124	4.06005424641176	10.3729132803723	7.37764697091475e-23	8.64977256407228e-21	41.551015533004
UBE2T	0.575775062705892	2.17222208618908	10.3719365457335	7.43938771456355e-23	8.70467996974392e-21	41.5427423269581
CHAF1B	0.298448647277318	1.45800366847899	10.356958130927	8.45306185086821e-23	9.81210581086764e-21	41.415932648322
RPL26L1	0.294527421063047	3.74644970615756	10.3478566286667	9.13482106099361e-23	1.05485493557464e-20	41.338934355112
PLCB2	0.362569830756306	1.0038396480042	10.34774566969	9.14346081088366e-23	1.05485493557464e-20	41.3379959110093
OIP5	0.321263595920171	0.671460428115546	10.3475365052515	9.15976933797491e-23	1.05485493557464e-20	41.3362269039251
WDR74	0.298648219894976	2.88265829257773	10.3392457412422	9.82999873847433e-23	1.12981129201437e-20	41.2661260113198
PUS1	0.35117847961766	2.09581954827101	10.3349236545009	1.01984834405238e-22	1.16986022130032e-20	41.2295955587602
PBX4	0.269956181214288	0.538599650808824	10.3278187430628	1.08342556198701e-22	1.24035231936736e-20	41.1695655536848
CCDC78	0.627462740920171	0.915643468863445	10.3223133853405	1.13538232911215e-22	1.29729095988006e-20	41.1230682805357
CTB-40H15.4	0.263991154663867	0.344058392579832	10.3173838144571	1.18400055773271e-22	1.35020001102226e-20	41.0814473222576
USF2	0.264544025663895	4.62560008928571	10.3138136315538	1.22049716885406e-22	1.38640405054245e-20	41.051311703154
PCED1A	0.464437776928598	4.39787644667437	10.2991130316092	1.38292052846365e-22	1.5617907329866e-20	40.9272948207083
TCF19	0.384308273134468	2.08634870804622	10.2928182447651	1.4588710874047e-22	1.64438428919495e-20	40.8742251924757
LINC00205	0.350663011915977	1.68598512015126	10.291635687051	1.4735947380731e-22	1.65777988385114e-20	40.8642576695485
CTB-39G8.3	0.373212110781516	0.699339728684874	10.2856771276422	1.55005774877174e-22	1.74044657264492e-20	40.8140453274867
RP4-563E14.1	0.433856778079838	1.11967670101891	10.2848577858807	1.56087548928099e-22	1.74922912078021e-20	40.8071422393181
SNRPE	0.361115927197512	4.8793917157584	10.2820519993012	1.59849121212336e-22	1.78795222992809e-20	40.7835056760526
LINC00926	0.313034327105045	0.534579876447479	10.2800245547507	1.62623097890564e-22	1.8155018769668e-20	40.7664285879268
OSGEP	0.273464184394973	2.55620931089076	10.2761886038407	1.68002914103382e-22	1.87198208888438e-20	40.7341243764106
UQCRH	0.402548068937014	6.41980728507353	10.275067336043	1.69608576696904e-22	1.88627351763851e-20	40.7246831402504
ACOT7	0.311236093655474	2.45848088373529	10.2511386507266	2.07749424060524e-22	2.30168228133241e-20	40.5233564873791
RP11-46F15.2	0.433246352025213	0.802480932184874	10.250577002456	2.08740142642465e-22	2.30827854327e-20	40.5186345882512
RBM5	0.375066823525229	3.44469123548529	10.2415929306182	2.25240425115203e-22	2.48603264672993e-20	40.4431259637552
CPSF1	0.411768399731114	4.05177161418908	10.2403831951385	2.27558971772435e-22	2.50688409148626e-20	40.4329616990565
RP11-1020A11.1	0.347733502634457	0.697728841918067	10.2373214887144	2.33533372897207e-22	2.56785556371925e-20	40.4072404941291
GIGYF1	0.375931261915989	3.78933098993277	10.2328575741461	2.42524037693795e-22	2.6617013136894e-20	40.3697482207361
LINC00342	0.514719587945387	1.67589371132563	10.222537911809	2.64645646849343e-22	2.88819913693319e-20	40.2831136825158
C8orf44	0.30131073128152	1.2833192449979	10.2155660916863	2.80713149415777e-22	3.0578355699513e-20	40.2246162085138
PCBP4	0.366997948932795	3.58529331886134	10.2131588591141	2.86482913393929e-22	3.11487483507101e-20	40.2044241050612
ANAPC2	0.310079638714307	3.63802131977731	10.1974374970998	3.27170085221645e-22	3.55064679662383e-20	40.0726266541418
ALS2CL	0.441732812798323	0.879649305390756	10.1949601217417	3.34084989121575e-22	3.61226301108174e-20	40.0518698409222
CACNB3	0.39806377679833	1.84281868115966	10.1942480930471	3.36099126988996e-22	3.62732342467773e-20	40.0459046705577
HSPA7	0.47551970304202	0.781091859672269	10.1932277256642	3.39006505137441e-22	3.64522519621727e-20	40.0373567931571
FBXL19	0.309373781882365	2.64818442907983	10.1866074829799	3.58485879037669e-22	3.84759467267875e-20	39.9819106528703
RAD9A	0.364877783651275	2.54390979291807	10.1829468692385	3.69729792782054e-22	3.96099328645244e-20	39.9512620376075
SNRPA1	0.28013693572691	2.88800882633824	10.1809482909572	3.76015648433867e-22	4.02095708152165e-20	39.9345318527362
CCDC137	0.315420733436992	3.25048043108824	10.1805389264232	3.77316198362238e-22	4.0274882767415e-20	39.9311053044561
PIGQ	0.348167472105062	3.40097230209034	10.174634956371	3.96577368447326e-22	4.21766171430492e-20	39.8816964945479
RP4-800G7.2	0.339678503403365	0.731586566201681	10.1728169963852	4.02702550197622e-22	4.27501705425247e-20	39.8664861574704
TMEM91	0.445410101466394	1.40147034236345	10.1610414262484	4.44715855827972e-22	4.70391751344707e-20	39.7680056846656
RASAL3	0.450801790726897	1.09795835277101	10.1432509535807	5.16578216072771e-22	5.44430546964636e-20	39.6193609345071
HES4	0.87482519113447	3.74576520939076	10.1393960818251	5.33608330051635e-22	5.61365577778825e-20	39.5871744113553
AMH	0.607374710563027	0.624568820542017	10.136016044495	5.48998569531589e-22	5.75482575928921e-20	39.5589590324225
CTBS	-0.486216298344516	2.91695808757143	-10.1348633751595	5.54347100876522e-22	5.80047745141174e-20	39.5493383338371
PIGM	-0.350626627747882	3.35780115389496	-10.1338698587272	5.5899862651452e-22	5.82825942969701e-20	39.5410465626345
CDC25C	0.29462376947059	0.472077942361345	10.1329793212605	5.63200934186404e-22	5.86160658544413e-20	39.5336146867194
DALRD3	0.332384687890772	2.60281076971429	10.1321590441687	5.67099432721813e-22	5.88564185942989e-20	39.5267695327282
QTRT1	0.492771226638678	3.95818077394538	10.1310911229897	5.72215063922173e-22	5.92374484702551e-20	39.5178583413302
LZTR1	0.267950182697494	3.07857141387395	10.1305587865581	5.74782181127448e-22	5.93583196346228e-20	39.513416524293
GNE	-0.713620765991563	4.05086987405042	-10.1304277344532	5.75415913014823e-22	5.93583196346228e-20	39.5123230481397
ORC6	0.288180825394961	0.535182671861344	10.1261301278883	5.96586725949086e-22	6.14337022363127e-20	39.4764696109617
SPPL2B	0.405538681180688	3.02937777786345	10.1153335876758	6.53245252865287e-22	6.71497017236717e-20	39.3864411023758
TBRG4	0.271634727525226	3.3207550384937	10.1117811469839	6.73031462737287e-22	6.90620176007767e-20	39.3568321086675
INPP5E	0.340410270827744	2.3883363582542	10.1081713052643	6.93746722189671e-22	7.1062789242962e-20	39.3267515627532
RP11-629O1.2	0.369611774050422	0.614298097642857	10.0967053787322	7.6383430336422e-22	7.78324493377429e-20	39.2312528435668
ITGB2-AS1	0.320389559054624	0.434477563266807	10.0875543243039	8.24778447018004e-22	8.38960612997216e-20	39.1550847581544
RP11-1055B8.4	0.757623133907573	1.74091676852521	10.0770309592932	9.00847804622959e-22	9.14744361191665e-20	39.067549581633
PSME2	0.430145510937002	5.03485709431303	10.0766968302971	9.03373882216427e-22	9.15716855225183e-20	39.0647712071803
RPL21	0.524484649008445	6.77206238563025	10.0689090941173	9.6428369348918e-22	9.73690990518246e-20	39.0000309393527
CPSF4	0.27039697026892	2.94863978069328	10.0672751145891	9.77571758518894e-22	9.84094521804184e-20	38.9864516109734
RGS19	0.355262505226903	2.0972736244916	10.0580086752825	1.05644064020168e-21	1.05983504569512e-19	38.9094690835685
KIFC1	0.536363557033619	1.41480416838235	10.0551213008275	1.08228277611816e-21	1.08389784647017e-19	38.8854911194512
RP11-43N16.4	0.359158735184879	0.905561633289916	10.0537090074663	1.09515038992047e-21	1.09490660644326e-19	38.8737644713373
CLK2	0.38271807952943	3.47124726209664	10.0411617013085	1.2163464795124e-21	1.21399695554343e-19	38.769627783222
ZMYND19	0.364809286928591	3.55046668851891	10.0334117669984	1.29775995590896e-21	1.29304284207605e-19	38.7053491972199
RP11-329L6.2	0.838890931432786	2.48567326523739	10.0241300722286	1.40240880356301e-21	1.39255855125227e-19	38.628408518074
HEXDC	0.565774239861363	3.3983842932542	10.0218363494221	1.42953493145859e-21	1.41468230581479e-19	38.6094018213347
MCM3	0.284791369441202	3.99467589601471	10.0187320746726	1.46707784017231e-21	1.44693030159022e-19	38.5836830761091
LINC01311	0.361495389260508	0.777829224621849	10.0184414216348	1.47064268217562e-21	1.44800024088006e-19	38.5812752971301
ZMYND15	0.297620761105047	1.0976217767542	10.0065796341473	1.62369943957518e-21	1.59600907707872e-19	38.4830506723575
CYSRT1	0.583141967151269	1.74919791179832	10.0054662751677	1.63885249225381e-21	1.60819631033989e-19	38.4738351033182
CPSF3L	0.287385503210104	3.89040819208403	10.0045962993367	1.6507906536779e-21	1.61719318617938e-19	38.4666345464069
LIMD2	0.518861512474801	2.07388422713235	9.99550043461423	1.78089436014351e-21	1.74172661651087e-19	38.3913749473671
RP11-968A15.2	0.309301178991599	0.619600049567227	9.99347072540439	1.81128747912651e-21	1.76848899738729e-19	38.3745871314433
ARFGAP1	0.354370149525232	3.93385584921218	9.98802734423307	1.89536239991928e-21	1.84515453851058e-19	38.3295756606051
CAPN10-AS1	0.306808130894962	0.757657998695378	9.9870805545766	1.91037627752818e-21	1.85592578562459e-19	38.3217482639752
RP13-104F24.3	0.603824281575643	2.44521607585504	9.98191512000279	1.99439060975973e-21	1.92792192933843e-19	38.2790525812387
PILRA	0.389830671256308	1.39138808703151	9.9649265479011	2.29742161563798e-21	2.21352402429463e-19	38.1387327207253
LINC00106	0.334631111453785	0.757685298771008	9.95303245195913	2.53635524487517e-21	2.43970632096419e-19	38.0405845214769
LINC00152	0.360765865310927	0.738045301210084	9.94833874995306	2.63728994691785e-21	2.53262250214955e-19	38.0018739435016
MAPK15	0.5112011767437	0.700768049947479	9.94003445413987	2.82572690969022e-21	2.70007524815721e-19	37.9334148483463
RP11-572O17.1	0.51150542806303	1.00471935262395	9.93984573752119	2.83016091231304e-21	2.70007524815721e-19	37.9318595382928
STX16	0.330756293399181	3.52336237019118	9.93467878936307	2.95428026405267e-21	2.81389170925356e-19	37.8892835975812
C9orf89	0.292827935411779	2.42455407878992	9.93355186908814	2.98206024527623e-21	2.83572559512937e-19	37.8799996392687
C1orf228	0.325973863882356	0.73988961944958	9.93038653454377	3.06148387027233e-21	2.90651802818846e-19	37.8539262141413
UBE2J1	-0.432508156764674	5.32418342246639	-9.92886725858329	3.10034709843503e-21	2.93863581227802e-19	37.8414136025285
MAGOH	0.30827830316809	3.93933003405462	9.92589472585088	3.1778061453547e-21	3.00717289155308e-19	37.8169357390361
RBM47	-0.457681887541998	4.76224573417017	-9.92509205305529	3.19904966977702e-21	3.0223772341306e-19	37.8103268078171
ARFRP1	0.349544956268919	2.77725704107563	9.91923858556291	3.35828725164809e-21	3.16258577035447e-19	37.76214197813
AC010883.5	0.396904508722694	0.960311133331933	9.91100898082889	3.59554948882487e-21	3.37513421228324e-19	37.6944287227058
CKLF	0.334802987966395	1.90896838842017	9.91015509668268	3.62110000381229e-21	3.39366237435936e-19	37.6874050706181
SEMA3B-AS1	0.520655899483201	1.49635818348109	9.90924095987573	3.64865313653468e-21	3.4085425709256e-19	37.679886248911
SNORD7	0.470080539609246	0.838948603144958	9.90518992375926	3.77328101054089e-21	3.5137250137552e-19	37.6465717558248
TARBP2	0.276719472798336	2.82620208952101	9.9039460329536	3.81238950863736e-21	3.53885510716708e-19	37.6363441713548
RP11-196G11.2	0.399649466794121	0.734140233334034	9.90045317434447	3.92436996938476e-21	3.63701887940426e-19	37.607629519753
MRPL53	0.306011625567236	1.99307006106933	9.89807492701829	4.00247765439671e-21	3.69766871530476e-19	37.5880818541156
E4F1	0.330709372214304	2.90781919630042	9.89496778176934	4.10685254324328e-21	3.78810109703547e-19	37.5625477692447
SLMO1	0.288169085012609	0.821253583241597	9.88967940223302	4.2907450576865e-21	3.95147841771517e-19	37.5191007338939
ACAP1	0.360711104563032	1.31371752979832	9.88243002710111	4.55617016957296e-21	4.18272181903862e-19	37.4595678511695
NFKBID	0.326344704756308	0.942857407978992	9.87717777932104	4.75858990631716e-21	4.35485562476708e-19	37.4164536176915
MRPL2	0.283671043798341	3.39338103494118	9.87597852471582	4.8060457758637e-21	4.3914021082215e-19	37.4066113893844
RGL2	0.460006062260528	4.94004493944538	9.87313972797131	4.92025971864672e-21	4.48873756550978e-19	37.3833166512784
TSPAN17	0.299326045012619	3.14978456153151	9.87245864903765	4.94805985132467e-21	4.50705726270349e-19	37.3777284766887
CD302	-0.526465931445363	1.97992622576891	-9.8635889869085	5.32465125066618e-21	4.83499864032109e-19	37.3049771239168
ZNF692	0.585894730844557	3.46766303227521	9.86130351933068	5.4262108972462e-21	4.91956794499246e-19	37.2862380926535
IDH3B	0.270498155365575	4.75545244284664	9.85515999267732	5.7088377622189e-21	5.15564845476745e-19	37.2358802242428
ASF1B	0.580679215760511	1.5247862007626	9.85506978578673	5.71309461050326e-21	5.15564845476745e-19	37.2351409617525
NSMCE4A	0.292874063029435	3.6235347107542	9.85022452626098	5.9464291725977e-21	5.35793456945158e-19	37.1954397101563
RHPN1	0.675165633331948	3.00682487943067	9.84502112756861	6.20754659881433e-21	5.58459203798108e-19	37.1528182849295
ZNF768	0.300934109731119	4.68430249565126	9.84242682699129	6.34195209102748e-21	5.69673164213571e-19	37.1315737345025
U47924.29	0.291260321109246	0.436627678617647	9.83376837177083	6.8117726885042e-21	6.10935440804446e-19	37.0606970237094
ATG4B	0.304639417878177	3.4948753587458	9.83261018373342	6.87718125599852e-21	6.15855800604272e-19	37.051219411746
PTPRN2	-0.868641837100804	5.08035214679832	-9.83201108664632	6.91125934024553e-21	6.17959722969244e-19	37.0463172076293
NSUN5	0.373670903890774	3.17884228643697	9.8240480491628	7.38044970900168e-21	6.58902625626118e-19	36.9811771984189
NUF2	0.325965417084035	0.543466101163866	9.82081877792877	7.57960666984273e-21	6.75649610125355e-19	36.9547707567232
LCN12	0.374847527869752	0.851131955556723	9.80787607291842	8.43275076008053e-21	7.4851286234273e-19	36.8489931965852
AC004447.2	0.479589919365562	2.83860969779202	9.8078370136693	8.43546445992286e-21	7.4851286234273e-19	36.8486741147918
TYK2	0.273893922458002	3.50283548794328	9.8046649043507	8.65876825560207e-21	7.67161611744823e-19	36.8227634145897
PKN3	0.31432520200841	1.46700869786975	9.80279632835803	8.79304287576547e-21	7.76701050510315e-19	36.8075029498239
C16orf91	0.357856686579851	3.48292113586134	9.80007653878528	8.99218466648905e-21	7.93091670879601e-19	36.7852941596329
C19orf60	0.637962960617664	3.2474787230063	9.79772699066019	9.16781526550461e-21	8.07362337717976e-19	36.7661119141298
CAHM	0.309862793470591	0.625206000777311	9.77983829170183	1.0621431023508e-20	9.29765357075801e-19	36.6201646222617
CTC-524C5.2	0.44402037585715	1.3805009007605	9.76762643605243	1.17428448952946e-20	1.02639144446343e-18	36.520634382946
PRKRIP1	0.369110063315143	3.42349355787605	9.7642751845412	1.20706175924328e-20	1.05243102826825e-18	36.4933351521347
FBXL6	0.449831723815143	2.66840644036134	9.76421272953466	1.20768114295944e-20	1.05243102826825e-18	36.492826453996
RP11-546J1.1	0.26703670321849	0.467646002760504	9.76243587128964	1.22543542928326e-20	1.06631145170733e-18	36.4783547904768
SCX	0.573910905756306	1.06902467691597	9.7577956525644	1.27303054762719e-20	1.10607789559984e-18	36.4405706857815
KIAA0907	0.487498695823551	3.0009853067479	9.75643137447627	1.28736968403891e-20	1.11687449839495e-18	36.4294639955949
GPS2	0.298892864722694	0.99550132715126	9.75161587726931	1.33927524357481e-20	1.15846316513485e-18	36.3902689382127
GOLGA8B	0.639911219071437	1.5418728634895	9.74711623635526	1.38965012732887e-20	1.19848599681463e-18	36.3536563964415
SNORD60	0.273414163711488	0.602291832707283	9.73521731798393	1.53210056553147e-20	1.31744853784515e-18	36.2568919091705
TYMSOS	0.326533596210087	0.700376082487395	9.73485227566889	1.53669245273223e-20	1.31945385643642e-18	36.2539245548908
RP1-286D6.5	0.36549214930673	1.41606175469958	9.73195057506347	1.57368194438803e-20	1.34923006882502e-18	36.2303398642782
PSTPIP1	0.344855724302524	0.669270860970588	9.73087477973877	1.58761892844174e-20	1.3591833779315e-18	36.2215971147861
CCDC85B	0.792302027378167	3.59977121778571	9.72617556206097	1.64994693136035e-20	1.40841303335288e-18	36.1834151787669
NBEAL2	0.457796246050434	2.62593254714706	9.71957342877272	1.74163440115154e-20	1.48450814277423e-18	36.1297925325146
MXRA8	0.602827005142884	3.67535952478992	9.71796272019464	1.76475940508488e-20	1.50202634671561e-18	36.1167140178679
RP11-500G10.5	0.302390147432776	0.557228707090336	9.71557322415098	1.79962763053197e-20	1.52947392232708e-18	36.0973146283902
PUSL1	0.395900883218502	2.52208571884874	9.71166142078879	1.85819062424294e-20	1.57237936199526e-18	36.0655630977493
NCF4	0.489739583008412	1.46746903197479	9.70408366016873	1.97706569751062e-20	1.66688881186803e-18	36.0040798481374
PABPN1	0.401458336155487	4.61887301712395	9.69931542625798	2.05570164696888e-20	1.7269964325406e-18	35.9654085483347
RP11-498C9.4	0.496422480189082	1.30749405558193	9.69730374198068	2.08980084643419e-20	1.75060548092902e-18	35.9490972132173
KHK	0.285438123487402	1.18908147459244	9.69151153209499	2.19114684017415e-20	1.82763557938926e-18	35.9021448962142
PDCL3P4	0.53865502260085	1.53945038240966	9.68867613291261	2.24251994794367e-20	1.86781757775445e-18	35.8791676720262
WDR34	0.455643180344563	4.52853603963025	9.68720424053783	2.26965760286124e-20	1.8877278982658e-18	35.8672416729481
PTGES2	0.341921890247925	4.2612152289937	9.67075513084218	2.59600970784615e-20	2.15609130600303e-18	35.7340454644732
CCHCR1	0.364033561247914	2.82483502793908	9.66334425525187	2.75785896301599e-20	2.28417905476517e-18	35.6740857040584
CRIP2	0.788850735361363	3.82713804534874	9.66333549285341	2.75805613168932e-20	2.28417905476517e-18	35.6740148276779
EIF5B	-0.37234658399577	4.29553741387185	-9.64921236062088	3.09472593534903e-20	2.55214354784214e-18	35.559833184066
AP4M1	0.291375819331948	2.73961304039286	9.64550303637054	3.18971142559683e-20	2.62676559952499e-18	35.5298629171636
FAM50A	0.431752362823566	5.14512526833613	9.64524075123155	3.19653622904154e-20	2.62867832119787e-18	35.527744022251
EZH2	0.362762435890764	1.34200502506723	9.64280764720684	3.26054120826855e-20	2.67754176550177e-18	35.5080898108342
RP5-1171I10.5	0.354671211899161	0.403791593352941	9.63068709291024	3.5988171017928e-20	2.94291504373076e-18	35.4102316609861
MC1R	0.35055691996639	0.840205861529412	9.62238270252264	3.85045339629955e-20	3.13814177046328e-18	35.3432320231569
KIF23	0.291267560571431	0.57961029794958	9.62227977886242	3.8536791570421e-20	3.13814177046328e-18	35.3424018814681
RP11-435O5.4	0.355623371571431	0.646376730121849	9.61943582358817	3.94388026149217e-20	3.20266115198531e-18	35.3194660242711
RP11-1275H24.3	0.491962485941185	1.63879678931933	9.61756861762768	4.00423737662046e-20	3.24715844039915e-18	35.3044099130846
RPA3	0.305268260941192	2.36347653855042	9.61683781829377	4.02810896309648e-20	3.26198610302793e-18	35.2985176894869
RAB32	0.510165742857161	3.1831839367521	9.60671161988491	4.37377743250712e-20	3.53211262727238e-18	35.2169041398137
KRT8P12	0.349948080210092	1.79987367678151	9.60610864546035	4.39526431530064e-20	3.54456212123561e-18	35.2120462093391
TIGD1	0.350813278407572	1.51567752129622	9.60546017381584	4.41848931132179e-20	3.55837704027787e-18	35.20682195492
SRI	0.286723850638676	4.22914888187815	9.60401681688646	4.47062089089023e-20	3.59540140435823e-18	35.1951947539304
GSDMB	0.488561927815131	1.15946290272269	9.60118913327395	4.57452626674705e-20	3.6739046098564e-18	35.1724192958121
MED30	0.30730915033615	2.49949314164706	9.59937886913021	4.64229939798769e-20	3.71810610357075e-18	35.1578409750799
PDDC1	0.276142531756333	4.16112108568908	9.59865509445406	4.66967403799883e-20	3.73490764461147e-18	35.1520128312148
PRR7	0.53930007205883	1.49042683766807	9.59790775026301	4.6981080990763e-20	3.75250940602966e-18	35.145995206661
ARPC1B	0.466230922357161	4.12849585679202	9.59609311384782	4.76786576038965e-20	3.80302429169222e-18	35.1313850479666
CRYGS	0.270522333848743	0.649303788558824	9.5937485256094	4.85951840907224e-20	3.87084176467259e-18	35.1125108556845
RP5-882C2.2	0.438317841075637	1.36602116758403	9.59082153548351	4.97639312960146e-20	3.95813495025304e-18	35.088952633746
CTD-2227E11.1	0.816964975163879	2.32070829995588	9.59066637271424	4.98266598461298e-20	3.95813495025304e-18	35.0877039235264
RP11-338N10.3	0.372059739949582	0.582193935340336	9.5801189642683	5.42797221771389e-20	4.30601921026713e-18	35.0028530723564
H1FX	0.386962117903398	6.73430832278361	9.5792088660389	5.46819672898876e-20	4.33204345204161e-18	34.9955345516233
ZNF205	0.376309185163884	3.15248487339286	9.57654460014133	5.58765894663401e-20	4.42068621838916e-18	34.974112658916
DOK3	0.287372448386559	0.808471671012605	9.57491599154727	5.66195431685707e-20	4.47340360890844e-18	34.9610198991019
HNRNPH1	0.398822932911794	4.54219648090966	9.56585008098058	6.09379234099727e-20	4.80159586253452e-18	34.8881644786393
ZNF707	0.268873284369757	1.53898790810504	9.56378612830105	6.19658064185804e-20	4.87600746544697e-18	34.8715846779601
RP11-54O7.17	0.460625270802525	0.922776910657563	9.5629280502658	6.2398186000719e-20	4.90174547939536e-18	34.8646924209736
C19orf66	0.33790670961766	2.42615611332983	9.56280428186354	6.24607984083811e-20	4.90174547939536e-18	34.8636983225745
SCAMP1	-0.407684309373924	4.12352892266597	-9.55999032027917	6.39012648285802e-20	5.00134470448567e-18	34.8410991466838
RP11-245P10.4	0.29858455651681	0.561880139342437	9.55463397931514	6.67347989056413e-20	5.21612410134362e-18	34.7980943386835
PSMG3	0.449496507869774	3.95119464745588	9.5532456576723	6.74893363017852e-20	5.26804796611274e-18	34.7869504924918
SNRPD2	0.397559533168097	6.49771277680252	9.54723557449474	7.08545206373477e-20	5.51597719527042e-18	34.7387211246066
POLR2H	0.35356752114708	4.09052181233824	9.54152670409858	7.4204931236301e-20	5.75378926971302e-18	34.6929279599838
CCER2	0.403014256529415	0.688350493033613	9.53894556939031	7.57708568110133e-20	5.86741779393188e-18	34.6722297274812
RPS29	0.462025969479019	5.13976463155042	9.53430086459462	7.86716774785445e-20	6.07593020230129e-18	34.6349932018197
STUB1	0.337078931932801	4.62589391871429	9.52743419520958	8.31630682807308e-20	6.41432241440823e-18	34.5799657628701
DCTN3	0.282276243327757	3.87181963631092	9.5168112384852	9.06170990880833e-20	6.93428645407066e-18	34.4948895883098
CTU1	0.368455177823538	1.62613114428992	9.51158628025985	9.45227399764515e-20	7.21424734510467e-18	34.4530680713526
HOOK2	0.418375585218504	3.33831156821008	9.51131288281586	9.47316366693933e-20	7.22075204989016e-18	34.450880178148
NSMF	0.410609607063046	3.47625505169538	9.50828241526641	9.70780261828164e-20	7.38208330560524e-18	34.4266313903415
FAM64A	0.359393022226893	0.697563079684874	9.50754468545476	9.76578913989444e-20	7.41476112498071e-18	34.4207291181737
MITD1	0.285715787726901	2.03366100380462	9.50322906588537	1.01119476769032e-19	7.65766911817573e-18	34.3862078638322
MIIP	0.422642760088255	3.29952099321218	9.49981826782184	1.03941127803298e-19	7.86115366457405e-18	34.3589319472175
RPP21	0.342988273159678	2.68978259871849	9.49921128424637	1.04451386131627e-19	7.88952533255798e-18	34.3540786396263
HEXIM2	0.309111632109251	1.38448575553782	9.4937291199045	1.09173908847263e-19	8.2249509882131e-18	34.3102540154529
NELFE	0.293203785768932	4.65609085067857	9.48816928798531	1.14179495294749e-19	8.57992045273423e-18	34.2658261033115
RDH11	-0.78839189061339	7.88163283405882	-9.4836381930065	1.18426640226008e-19	8.88763013223124e-18	34.2296318058274
GS1-124K5.10	0.270913550785719	0.940745560846639	9.47342472770501	1.28583049704667e-19	9.63745638396199e-18	34.148090053191
SPCS3	-0.374866129701653	4.47980730602311	-9.46807265367223	1.34245304681612e-19	1.00163126289421e-17	34.1053843534292
CCDC12	0.377835063777333	3.23425110460294	9.46680037994291	1.35627270788018e-19	1.01005988003827e-17	34.0952349460868
CTD-2527I21.14	0.322435032331936	0.667709310539916	9.46541958180238	1.37143079928416e-19	1.02004751691471e-17	34.0842208514892
ABCC5	0.445051205588248	2.12073027481092	9.46472265433383	1.37914516466296e-19	1.02418761160706e-17	34.0786621459099
PLBD2	-0.344929877441153	4.47522703238445	-9.46195805373711	1.41017290267022e-19	1.04354582088981e-17	34.056614394943
LUC7L3	0.342916453407583	3.76594991533824	9.44972222082493	1.5560180756159e-19	1.14856166094798e-17	33.9590861582276
C14orf79	0.328968074529426	2.29256172022689	9.44906812806718	1.56422235000714e-19	1.15315972663973e-17	33.9538750035935
SPACA6P	0.339624531285721	1.10129610537395	9.44672924306937	1.59391129812298e-19	1.17356493018293e-17	33.9352431315191
ALDH16A1	0.368988928613463	2.76441744259664	9.4458834115044	1.604784938615e-19	1.18008284900395e-17	33.9285058996294
MIR148A	0.634756925974795	1.26182438090336	9.44305137529903	1.64173041461007e-19	1.20573224802312e-17	33.9059511181069
C8orf76	0.271278296147069	1.86627126958193	9.43813776839078	1.70784224114614e-19	1.25113908323462e-17	33.8668293500674
CCNF	0.2786177929874	1.26880868439706	9.43211877147595	1.79243257604389e-19	1.30820714480222e-17	33.8189255266844
TMED7	-0.484613346504171	5.01451067363025	-9.43211661679693	1.79246358922667e-19	1.30820714480222e-17	33.8189083818285
BCS1L	0.285794887840356	3.171378111	9.43165722291592	1.79908799535452e-19	1.31140263152015e-17	33.8152530299455
EEF1D	0.394335832508429	4.32689833717437	9.42728347032489	1.86338494169231e-19	1.35320219640036e-17	33.7804576125705
NR2C2AP	0.326129007491617	3.57999440237185	9.42097561701931	1.9601450798454e-19	1.4146723210993e-17	33.730294900119
MRPS6	0.300493750273119	2.48031179115336	9.41624663048528	2.03593732218586e-19	1.46574935179366e-17	33.6927030828262
ISYNA1	0.605775496462202	3.19653961534034	9.41560792258802	2.04639419390901e-19	1.47146327339613e-17	33.6876268357366
PPP4C	0.284132024558851	4.91367132085504	9.41383709901016	2.07566519130482e-19	1.49067482810227e-17	33.6735541272391
CSAD	0.574805008945392	2.63335534696429	9.41341793567986	2.08265431088289e-19	1.49385672296707e-17	33.6702233079669
NEIL1	0.515680901180682	2.08855427122479	9.40876803873453	2.16176875347574e-19	1.54680382609299e-17	33.6332804088388
ARHGAP9	0.399354036079836	0.88087804069958	9.40838078261817	2.16849044708405e-19	1.54971421950914e-17	33.6302042676507
NFKBIB	0.332282101521026	3.34887539679832	9.40594137054674	2.21131070371304e-19	1.57645663074106e-17	33.6108289682671
DNAJC3	-0.491945244159629	5.09625347631092	-9.40241516038864	2.27469344191534e-19	1.6185736425679e-17	33.5828277443449
NTMT1	0.263216826844558	2.68702789747689	9.40234717826462	2.27593293121456e-19	1.6185736425679e-17	33.5822879769642
TNRC6C-AS1	0.388696754794125	1.24259233108193	9.40211380466384	2.28019302912888e-19	1.61963054004559e-17	33.5804350476161
OSCAR	0.301100108457988	0.76290344630042	9.40094284345893	2.30168784935286e-19	1.6329118889449e-17	33.5711383780635
RP5-1068E13.7	0.308265823231096	0.861819057918067	9.39066457361579	2.49918929277232e-19	1.76658795686558e-17	33.4895697011842
HERC2P2	0.462694406628157	1.41932187966492	9.38858911511683	2.54106298453036e-19	1.79401504809884e-17	33.4731062285533
C1orf35	0.330365461491609	2.5409740430021	9.38439666339507	2.6277809737715e-19	1.85076293987451e-17	33.4398574331245
AC008746.12	0.448902749340341	1.08870096769958	9.38302491165273	2.65678667777373e-19	1.86893739464066e-17	33.4289807882086
TCEA2	0.366406092630273	3.18121886404202	9.37788082081429	2.76841269777598e-19	1.94511807683569e-17	33.3882029257713
CTA-29F11.1	0.549958752798333	2.38672491839496	9.37709078366469	2.78596331047456e-19	1.95509663231585e-17	33.3819415619522
C17orf70	0.290536977289932	3.42119364963655	9.37651805146758	2.79875541703378e-19	1.96171587676292e-17	33.3774026544041
SHCBP1	0.293550043252103	0.479241049352941	9.37518866226551	2.82867245431341e-19	1.98030813657071e-17	33.3668679680655
FKBPL	0.326270298542027	2.37670255351891	9.37459413580559	2.84215424747523e-19	1.98736359338127e-17	33.3621570014932
RP11-73M18.8	0.392025367428588	2.82978302252941	9.37010979444723	2.94591628609723e-19	2.05745471526745e-17	33.3266301585879
CTC-444N24.6	0.336473688882358	1.09818761978571	9.3690822245014	2.97021673756323e-19	2.07194796482801e-17	33.3184909622138
SLC16A3	0.390834211596645	1.19310508818908	9.36821282215692	2.99093184414657e-19	2.08390856305711e-17	33.3116050623084
CCNA2	0.485743860294123	1.25234849292017	9.36741387430833	3.01009446403779e-19	2.09476025592103e-17	33.305277568415
HDHD3	0.394101558500016	3.87135321039286	9.35280453499103	3.38274881365134e-19	2.3429247328904e-17	33.1896402469805
CDKN2C	0.509834998000007	2.03876005519328	9.35089075724637	3.43483613920448e-19	2.37618219975986e-17	33.1745013242347
LINC01089	0.656678361617661	2.35114616983403	9.34880743905955	3.49244174136189e-19	2.41032146516426e-17	33.1580236789116
WBSCR22	0.275513100373972	3.52451715455672	9.34446968179589	3.61547460997686e-19	2.49228708444768e-17	33.1237230531468
FOXM1	0.474007578453787	1.17594471277731	9.33773087061794	3.81518051936965e-19	2.62685076632589e-17	33.0704579594916
CTA-223H9.9	0.267749742592439	0.434396354346639	9.33664143550072	3.84847699722482e-19	2.64354148749371e-17	33.0618493044188
PKP3	0.373526899827761	4.46684029436765	9.32827891369991	4.11383504507269e-19	2.82249690689376e-17	32.9957921955331
TRMT2A	0.333993407277331	3.59993300784454	9.3276227645051	4.13540712743134e-19	2.83396732334899e-17	32.9906108792047
ZNF598	0.282316495268926	3.31155380631092	9.32412802845871	4.25220541336332e-19	2.91059223294308e-17	32.9630187511035
LONP1	0.263774590731118	4.4237321274916	9.32266376895988	4.3021091347077e-19	2.93970432988348e-17	32.9514600464958
RP11-181G12.2	0.309986322142864	1.08361240202521	9.32258511238164	4.30480621037281e-19	2.93970432988348e-17	32.9508391755194
ATP8B1	-0.553750158689052	4.10214809765126	-9.31947614410339	4.41276310997585e-19	3.00990653857664e-17	32.9263016176232
RP11-147L13.13	0.269125823810929	1.00781498141807	9.31708972641248	4.49744617206401e-19	3.06408856065696e-17	32.9074706299904
RAB11FIP3	0.295750005495822	3.75845529686134	9.3167931817335	4.5080810501572e-19	3.06775440880569e-17	32.9051308576903
TPRA1	0.278937732231113	3.86513915439706	9.31389445777659	4.61335830673586e-19	3.13574099482406e-17	32.882262294509
DDX56	0.273233509075657	4.34714767545798	9.31157709310718	4.69927085623505e-19	3.18671692779322e-17	32.8639837169207
SAC3D1	0.444538924319347	2.92819338534874	9.3066440038499	4.8874724654198e-19	3.30666112211432e-17	32.8250836678354
RP13-104F24.2	0.335283756718493	1.02316001507773	9.30597788265993	4.91345137141468e-19	3.32038987526376e-17	32.8198320375231
RRP1	0.357613427382368	3.27871949428782	9.29813595361372	5.22977137527987e-19	3.52566263679613e-17	32.7580266234845
RP11-93H24.3	0.292130925579836	0.706959127638655	9.29800250029678	5.23532551099088e-19	3.52566263679613e-17	32.7569751357478
JOSD2	0.510258718928589	3.4212134460063	9.29678045388964	5.28645792896702e-19	3.55599561173499e-17	32.7473470346847
SHFM1	0.44130972641178	3.14657108513445	9.29663265621064	5.29267547361326e-19	3.55608104577512e-17	32.7461826448
PSMD4	0.285143052243731	5.41721412243697	9.29540484107638	5.34460806473809e-19	3.58684633420532e-17	32.73651008187
FERMT3	0.505253214113454	1.99333064677521	9.28806011678587	5.66598013380876e-19	3.79815823275192e-17	32.6786677909573
GLI4	0.452302295907578	2.54754477604202	9.28572647526509	5.77204376928573e-19	3.86039312207658e-17	32.660296167285
PLEKHJ1	0.372729121592462	3.71742881585924	9.28067421179826	6.00845567998942e-19	4.01390963143641e-17	32.6205331087088
LSM2	0.334033394634478	4.59171401010294	9.25950783522336	7.10771372575002e-19	4.72125234704626e-17	32.4541094718455
AC009120.6	0.293329168491601	0.952498709539916	9.25926855809848	7.12121585977348e-19	4.72484580005221e-17	32.4522296279626
ENY2	0.279348373890774	2.92182005820168	9.25662839979522	7.27189478568723e-19	4.81934302896618e-17	32.4314898688121
RSPH3	-0.302628858474774	2.60670282080042	-9.25400013615188	7.42503188716018e-19	4.91525325165104e-17	32.4108476253027
C9orf173-AS1	0.272697845911767	0.464873340258403	9.24886856627402	7.73329379709849e-19	5.11352010114598e-17	32.3705562767292
DCST2	0.331004515487399	0.824336861462185	9.24656139723904	7.87598957089396e-19	5.20198419768989e-17	32.3524462242854
AC007292.6	0.294523301806727	0.891880976890756	9.24178257275052	8.17990489223113e-19	5.39052039438712e-17	32.3149449714702
CENPM	0.562731654831942	1.65815033955042	9.2344950715245	8.6658724427619e-19	5.69149937362811e-17	32.2577831164068
NAT9	0.303763878462204	3.52067983929832	9.23410527129844	8.69265741999431e-19	5.70267627844054e-17	32.2547264763698
ZRSR2	0.289304052151273	2.71604418592017	9.23346287385792	8.73697861285916e-19	5.7253195316387e-17	32.2496892770466
AC114730.11	0.325457922449582	0.683085010905462	9.23161336495044	8.86583667565583e-19	5.79026404901026e-17	32.2351881748859
ISY1	0.265191492403376	2.45812840809664	9.23077561427931	8.92482192953077e-19	5.8222746145197e-17	32.228620442998
C10orf35	0.294284108226908	3.31338747646218	9.22617540415123	9.25571562827341e-19	6.02467634769231e-17	32.1925634656365
LLGL2	0.332490857550437	3.46331179584244	9.22531123676645	9.31921784591124e-19	6.04805043982853e-17	32.1857914170844
RP11-707G18.1	0.273308098537817	0.451001553008403	9.22526400619711	9.32270093658807e-19	6.04805043982853e-17	32.1854213074014
NARF	0.301872446365562	2.84288222977101	9.2245685103386	9.37414093212267e-19	6.07467221535901e-17	32.1799713933785
TPX2	0.623627908605049	1.70063515773529	9.22359788217411	9.44640054968519e-19	6.11286952439762e-17	32.1723660171721
LINC00969	0.283245888823535	0.867359324768908	9.22349590509607	9.45402432139183e-19	6.11286952439762e-17	32.1715670060844
GPR137	0.289118871105061	3.47756006828361	9.22273378230102	9.5111937094477e-19	6.14303171585756e-17	32.1655958140694
ADAP1	0.30101129509244	0.714719365411765	9.2202053679731	9.70332278134126e-19	6.25328815931757e-17	32.1457882801632
AC010761.8	0.362224600794125	1.24456209485084	9.21979822863001	9.73461787201033e-19	6.26653951150019e-17	32.1425991141932
RPL9P29	0.341396895386559	0.853050770260504	9.21829120750591	9.85132883336097e-19	6.33468652635955e-17	32.1307953097124
RP11-277B15.3	0.273359668836136	0.462435609430672	9.21782551362165	9.88767401217714e-19	6.35106295433429e-17	32.1271480150241
RENBP	0.611453739894965	1.81416962577521	9.21487895593934	1.01207380626937e-18	6.47938084722039e-17	32.1040736744636
MAPKAPK5-AS1	0.302443453726905	3.08618030842647	9.21225269596465	1.0333050135857e-18	6.6080591268596e-17	32.0835118985164
FMNL1	0.368548258525218	1.63712666417017	9.20769759976753	1.07118076892685e-18	6.84278244587878e-17	32.047858367311
CSNK1G2	0.267341868260536	4.12162449122689	9.20046083042976	1.13420208781737e-18	7.22166382785087e-17	31.9912401825676
MAPK12	0.471743027945389	1.60509449647269	9.19775123611174	1.15873210765808e-18	7.36179451249536e-17	31.9700491621481
KCND3	-0.474674568499977	3.11059397044328	-9.19070391874665	1.22502027903594e-18	7.76604332595781e-17	31.9149543423975
ITGAX	0.425910941676476	1.18934633912815	9.18980873332932	1.23370503344008e-18	7.81261776436723e-17	31.9079580322157
CTD-2349P21.9	0.30645815590757	1.216664362	9.18480311375657	1.28340378874571e-18	8.11813350126727e-17	31.8688454410928
MRM1	0.298041087794128	2.31682884608193	9.18467214606605	1.28473039463767e-18	8.11813350126727e-17	31.8678222937666
TOR4A	0.289200316193281	0.84032636102521	9.18100487415738	1.32243380187083e-18	8.34734512322507e-17	31.8391769247435
SSR1	-0.313109725945352	4.32002010445588	-9.17815043330719	1.35253729706547e-18	8.51894230461292e-17	31.8168861758063
GTSE1	0.356064524315129	0.654405283552521	9.17734713446596	1.36113077615416e-18	8.5546116929293e-17	31.810613969685
MIR210HG	0.499127544172275	1.30124622713235	9.1769553583827	1.36534149409615e-18	8.57184879739697e-17	31.8075550973443
PPP1R35	0.478560963697497	3.89295193502521	9.17473095245305	1.38949467416661e-18	8.70476668890193e-17	31.7901893197656
APTR	0.329643244382364	1.90342650001891	9.17432579895922	1.39393928439622e-18	8.72325112519208e-17	31.7870266320921
HNRNPDL	0.26944609286137	5.2164925487626	9.16146713556993	1.54255863804005e-18	9.60185194021798e-17	31.6867007307956
PRR22	0.45630630370589	1.51246111784454	9.15696833746075	1.59817790803482e-18	9.93746682816074e-17	31.6516234293894
IER5L	0.53794496218068	1.59722414713655	9.15565087941022	1.61483868153073e-18	1.00303814998441e-16	31.6413534400095
NFKBIL1	0.374484422411792	4.37177628852521	9.1527685527017	1.65189136349754e-18	1.02278877031316e-16	31.6188884252194
SH3BP5-AS1	0.337160354575634	1.00629923255672	9.15104294581344	1.67447600345234e-18	1.03567405099122e-16	31.6054413179513
C4orf48	0.698984931743706	1.89651073885084	9.14920970397032	1.69880449821464e-18	1.04960950515617e-16	31.5911573897452
ZNF702P	-0.558019569609232	2.12140093466597	-9.1486527055183	1.70626540199079e-18	1.05199279858539e-16	31.5868178649194
DGKQ	0.359394710243712	2.51422616366807	9.14755910162438	1.72100860211874e-18	1.05996338873319e-16	31.5782982334249
TEX22	0.286042640899162	0.504322305495798	9.14260638556751	1.78937318100824e-18	1.09974875704767e-16	31.5397234331186
RP11-927P21.4	0.686611906941181	1.38037840571008	9.13978837897185	1.82946507513584e-18	1.12202707291971e-16	31.517781594626
RNY4P10	0.472469983655471	1.44204887373109	9.13962594072503	1.83180302354075e-18	1.12228208956426e-16	31.5165169465001
RP11-304L19.11	0.319961604668074	1.23882723215336	9.13850990180773	1.84794621267201e-18	1.13098569726709e-16	31.5078285532365
SMIM14	-0.379007662911735	5.17998097046008	-9.1350787936827	1.89846404286664e-18	1.16068712116078e-16	31.4811219394028
RP11-465B22.8	0.807526958231101	1.97848427601471	9.13132797381625	1.95525514541191e-18	1.19290994958376e-16	31.4519348365073
PLEKHH3	0.400002723126069	3.21511572744538	9.13116305765526	1.95779039287247e-18	1.19320989215704e-16	31.4506517299173
IQGAP3	0.36218402339496	0.655873331941176	9.12563296949437	2.04471568064856e-18	1.24488857607954e-16	31.4076350779537
TBCB	0.289044112189099	4.1024856864937	9.12350458071145	2.07918044097405e-18	1.2645532125745e-16	31.3910839448359
KPTN	0.368942492130267	2.62205621652311	9.12331645690981	2.08225424388324e-18	1.26510487552144e-16	31.3896211552922
TMEM30B	-0.489861589268879	4.66555034265966	-9.12185028643226	2.1063651261906e-18	1.27822431963152e-16	31.3782214151909
PGP	0.377081463310937	2.63920917289496	9.12173780871099	2.10822618015166e-18	1.27822431963152e-16	31.3773469336883
CTA-963H5.5	0.347212855100846	1.31153540705462	9.12129579103912	2.11555558518937e-18	1.28129032826854e-16	31.3739104483871
LRP5L	0.289232895134458	0.992510647642857	9.1211684360305	2.11767202764166e-18	1.28129032826854e-16	31.3729203431035
RP11-465B22.3	0.482095912168072	1.1694986044916	9.11857131088777	2.16129259687532e-18	1.306329097865e-16	31.3527314404439
ZAP70	0.395920589983196	0.688376260277311	9.11809667996107	2.16936000452615e-18	1.30984925112997e-16	31.3490423054558
MELK	0.446407754903367	0.876087033451681	9.10938198133642	2.32290108076583e-18	1.3967788403983e-16	31.2813300556618
BAX	0.355763096252121	4.30971839079412	9.10919536566074	2.32630405788795e-18	1.3973859570772e-16	31.279880569539
RP1-59D14.5	0.397386371289921	0.977752221056723	9.10675659352448	2.37123213712189e-18	1.42290987451322e-16	31.2609399923222
RP11-261P9.4	0.313815279630255	0.559826514894958	9.0965138447504	2.56950299827401e-18	1.5387238108741e-16	31.1814292100892
NEO1	-0.516253466289886	4.32745541929622	-9.09383400866874	2.62403226743468e-18	1.56816143294482e-16	31.1606369841889
NEK2	0.435626629348743	0.72575983069958	9.08364719856975	2.84197546845394e-18	1.69493791293789e-16	31.0816392092397
RP5-901A4.1	0.289424863462187	0.593161251815126	9.0821640560568	2.87516738681202e-18	1.71298365524279e-16	31.0701427705263
TNFRSF4	0.410902843760509	0.910247174060924	9.07731736639716	2.98633396075106e-18	1.77559145586937e-16	31.0325833284626
C8orf59	0.397023465827747	3.58783432811134	9.07235817433853	3.10448694108923e-18	1.84209023403838e-16	30.9941666595927
FIBP	0.281267925004219	4.17598228965336	9.07169819217246	3.1205561451362e-18	1.84974529589916e-16	30.9890551841663
ARAP1	0.306058302684892	3.36266621110294	9.0700421797076	3.16124021250565e-18	1.87196077370758e-16	30.9762307376521
RP11-2B6.3	0.416741821768916	1.16443398582983	9.06428160591153	3.30689793815643e-18	1.9522735077365e-16	30.9316327083453
DTYMK	0.340797365331952	3.44854536762815	9.06332614155302	3.33169159133159e-18	1.96294124059614e-16	30.9242374889833
FGD3	0.351703838247903	0.837017933056723	9.04965162268764	3.70737979795057e-18	2.17550536947678e-16	30.8184580139665
FAM195A	0.524006010701699	3.10864180841387	9.04603553851474	3.81355211032603e-18	2.23556091431331e-16	30.7905045696211
TMEM240	0.34680360365967	0.959374188993698	9.04502552031473	3.84374164219118e-18	2.25099842790989e-16	30.7826982264951
WDR27	0.295530439991602	1.10874760898319	9.04271267121451	3.91376733730011e-18	2.2897107567429e-16	30.7648247337833
AIF1	0.613623613239512	2.95283240277941	9.04077033488902	3.97355000323607e-18	2.32235899938884e-16	30.749817023753
SNHG20	0.316413565516816	1.86273389272059	9.03906183986065	4.02688234951728e-18	2.34882697044221e-16	30.7366180001077
CCS	0.423032658470621	4.33531766261345	9.03239678170327	4.24180142921036e-18	2.46679342676599e-16	30.6851437597389
FEN1	0.328318224743716	3.13880283153151	9.02495146091407	4.49533241779954e-18	2.61163158087624e-16	30.6276752753804
CD300A	0.360012437046224	1.11293580441387	9.02422001976341	4.52103494890167e-18	2.62395295786801e-16	30.622031279418
KIF4A	0.449374369100844	0.894694711315126	9.02402768654743	4.5278175863156e-18	2.62527989485808e-16	30.6205472384713
FAM129A	-0.677364078798289	4.63371952695378	-9.02202663896113	4.59898514243197e-18	2.66142005299995e-16	30.6051085042893
RMI2	0.37996712018068	1.35945186248529	9.02201883183012	4.59926496219527e-18	2.66142005299995e-16	30.6050482744704
STAG3L5P	0.540789678663873	1.51746116922269	9.02028429658381	4.66185323366711e-18	2.69496658172398e-16	30.5916677368167
ZNF580	0.425676480680687	3.61688657521849	9.01743544023147	4.76648544806601e-18	2.74458368694507e-16	30.5696950606758
DHX34	0.26975152452943	2.42630162280252	9.01712293460334	4.77810368688959e-18	2.74856295533421e-16	30.5672850642052
MAPK3	0.270155975831952	3.93811166395798	9.01250561419343	4.95306924613238e-18	2.8408138907066e-16	30.5316838688268
TREM2	0.622469264995809	2.2758928434937	9.00443082484979	5.27442971414585e-18	3.01919733058661e-16	30.4694553678264
RHOBTB3	-0.51895179338233	3.2205594000021	-9.00132738969927	5.40335945416844e-18	3.08846772944472e-16	30.4455491981174
VASH1	0.353711316537823	1.29086033435714	9.00126407775639	5.40602192181908e-18	3.08846772944472e-16	30.4450615586258
RP3-406P24.5	0.266230519331936	0.514518267535714	8.99942022743176	5.48413408414713e-18	3.13003066247408e-16	30.4308609713574
TCTE3	0.272279492180678	0.967371098598739	8.99193558021175	5.81285200035463e-18	3.31440419672564e-16	30.373238419184
CTHRC1	0.758505482176479	1.78020159936975	8.99063684328	5.87184515907815e-18	3.34477486149362e-16	30.3632432058944
AC005785.2	0.28765416571849	0.629449849560924	8.98725286563196	6.02835653074727e-18	3.42724102006564e-16	30.3372045726134
HOPX	0.48085827462606	1.59150169371639	8.9843254213735	6.16708060115011e-18	3.5026978118614e-16	30.3146844257767
LGALS9	0.489242996260513	1.74388785463445	8.9820393929414	6.27760348279428e-18	3.55694499650351e-16	30.2971021594347
THOC6	0.335910609151288	3.94855918521849	8.98197248178314	6.28086781543001e-18	3.55694499650351e-16	30.2965875811763
CTA-984G1.5	0.348950641739501	1.00708880117647	8.98090595318442	6.33312703989299e-18	3.58306481083558e-16	30.2883858420165
LA16c-390E6.4	0.30360836994538	0.576107063792017	8.97945945912136	6.40469288238714e-18	3.62004649877965e-16	30.2772632245528
SLC2A8	0.280228626323545	2.84729734166176	8.97801236733024	6.47708946123384e-18	3.65742574828878e-16	30.266137282769
KIF5B	-0.375598052596606	5.30817811515966	-8.97027639770566	6.87807768952565e-18	3.87635446002253e-16	30.2066809914674
MAFG-AS1	0.436035368693284	1.48848736313235	8.9602088198318	7.43693115481016e-18	4.1751932628452e-16	30.129359174838
LDLRAD3	-0.478329397436954	3.59647387071429	-8.95989169074048	7.45524684724568e-18	4.18145530903106e-16	30.1269245366886
PIH1D1	0.296924789508437	4.39508696029202	8.9592221986871	7.49405994734922e-18	4.1970205736529e-16	30.121784966793
ACOX1	-0.274874577306698	3.90226071073739	-8.95605213351577	7.68057480310102e-18	4.29545709797567e-16	30.0974526530674
SPC25	0.35679615053782	0.746319149987395	8.95547233597502	7.71518173087951e-18	4.31068244708959e-16	30.0930029915392
CLEC4A	0.304245450327736	0.995332377	8.95219813252632	7.91352964550135e-18	4.41643908704248e-16	30.0678789305318
FASTK	0.372396433348765	4.69760658791807	8.94840728519638	8.14948861648963e-18	4.54030717415057e-16	30.03879864721
PRAM1	0.269232409617652	0.771461592518908	8.94740030742591	8.21332966477685e-18	4.57151267051789e-16	30.0310754088447
LENG8	0.586236307546238	4.32146435242857	8.94650870175612	8.27026942927593e-18	4.5988211539727e-16	30.0242375582578
CBX2	0.432995674361349	0.874298968521008	8.94502930504291	8.36561018831567e-18	4.64299317552459e-16	30.0128929239245
MIF4GD	0.263449574806745	3.19235328690336	8.94411820547544	8.4248672486362e-18	4.67144087413221e-16	30.0059068944311
CDK1	0.562795452201687	1.4571129532563	8.94167872762012	8.58558239190543e-18	4.75603794227877e-16	29.9872042257198
RP4-751H13.5	0.273856596319333	1.0265690632437	8.93948969794387	8.73237957843848e-18	4.82819551558984e-16	29.9704247504761
AGAP6	0.347294110079839	1.32592571110294	8.93905856270726	8.76158323409638e-18	4.83975932156277e-16	29.967120332652
MTERF2	0.274961227184887	2.39801282294538	8.93705024067723	8.89889959588654e-18	4.90169859155686e-16	29.9517291280044
NFIA	-0.270908365411743	3.01580207229412	-8.93445383288796	9.07958768501526e-18	4.99651165094237e-16	29.9318346510472
MMP25-AS1	0.271452116798324	1.11849919751681	8.928340118679	9.51952278479554e-18	5.23367586474442e-16	29.8850057446115
DNASE1L2	0.349510814462187	0.70781173962605	8.92731166665355	9.5955748432113e-18	5.27052519633658e-16	29.8771304060486
MIR6859-3	0.415688748873951	0.501736732428571	8.92602998033441	9.69119549459042e-18	5.31804352765649e-16	29.8673168384691
RPUSD1	0.363489351260522	3.32595423238655	8.92277939285138	9.93795766131289e-18	5.44322264513205e-16	29.8424323640522
NAA40	0.2660765089664	2.11984171245378	8.92062115089178	1.01052222507564e-17	5.52964959282957e-16	29.825913774733
CTC-542B22.2	0.273021817521011	0.702215878008403	8.9192623441156	1.02119569064479e-17	5.58282329491363e-16	29.8155153029774
TP53I13	0.36145910236136	2.9460755182395	8.91855154969699	1.02682338523286e-17	5.60833835300196e-16	29.8100762923219
FO538757.2	0.319135083735299	1.15032792572059	8.91649605662946	1.04327104877134e-17	5.69284735744041e-16	29.7943493641078
TBKBP1	0.308931305302536	2.48463600557983	8.91134293255616	1.08566082188318e-17	5.91310432903853e-16	29.7549332949877
DLGAP5	0.379119890718491	0.700839400170168	8.91027939045696	1.09461954824408e-17	5.95634217738369e-16	29.7468003209803
HRAS	0.463550170575659	4.49119150207353	8.90778656506774	1.11590563394358e-17	6.0608727673548e-16	29.7277402402753
PHKG2	0.273249645428586	2.48144517837815	8.90388665805186	1.15003149879711e-17	6.23462294524297e-16	29.6979292813017
ANO9	0.444188437058829	1.11647709251681	8.90140832592637	1.17225275977246e-17	6.34919498004031e-16	29.6789897072663
C9orf142	0.486637960563055	4.6227963832605	8.897098757402	1.21190999288992e-17	6.55790442584465e-16	29.6460646687676
RP11-403P17.6	0.3762479884874	1.14607167505042	8.89456614178293	1.2358320545693e-17	6.68115983056831e-16	29.6267208344583
RP11-388C12.8	0.342915685962189	0.911331318733193	8.89371805909199	1.24394671043614e-17	6.71880819447132e-16	29.6202441528426
RP11-135A1.2	0.3665220317437	0.72081682312395	8.88519007006957	1.32853388575474e-17	7.15582177007028e-16	29.5551416896546
DYNLL1	0.308077560563059	5.48729729948739	8.87975033136459	1.38543834956384e-17	7.44858093149023e-16	29.5136381706387
SPI1	0.518463685281526	2.30098515901891	8.87421644037313	1.44580300563631e-17	7.74459633854009e-16	29.4714349467756
PAFAH2	-0.311587658533597	3.15125552477941	-8.87343921009814	1.45448709228315e-17	7.78265198091777e-16	29.4655090468621
CPLX1	0.444830840957991	1.91036278763445	8.87334231523851	1.45557332337031e-17	7.78265198091777e-16	29.46477030954
TUBGCP6	0.341735585407578	3.08782071917437	8.87140292427063	1.47748436046285e-17	7.88536374354155e-16	29.4499853880114
UBXN1	0.339977243466418	5.30965874117857	8.86272140019694	1.57963761107728e-17	8.39984528214655e-16	29.3838302504511
RP11-802E16.3	0.330156789037819	0.732180339880252	8.86260043198995	1.58110930301288e-17	8.40002082575184e-16	29.3829087733913
SNAPC4	0.316174783953796	2.59573451982983	8.85803504444892	1.63765487675817e-17	8.67674730392736e-16	29.3481384512939
CEP95	0.298330752113457	1.98024992321639	8.85771004616455	1.64175569145613e-17	8.69058835512684e-16	29.345663729966
NCF1C	0.281374843819331	0.556705936342437	8.85657229953012	1.65619196918804e-17	8.74754577606524e-16	29.3370007938726
PTOV1-AS2	0.509425697407574	2.20376295877941	8.85372444037461	1.692880190426e-17	8.92883429795872e-16	29.3153203552992
PCED1B-AS1	0.355004171680674	0.710501117638655	8.85002679468584	1.74171864090853e-17	9.16159696276816e-16	29.2871780388077
TAF1D	0.350079968752114	2.91211199673319	8.84875083362043	1.7588931051593e-17	9.23529601896906e-16	29.2774688144441
ZFHX3	-0.40585027284452	2.53728592106933	-8.84844637311205	1.76301585841842e-17	9.24862595916228e-16	29.2751522185062
LPAR3	-1.06893813892855	3.4385258825105	-8.84542563822868	1.80444193838851e-17	9.44049744235572e-16	29.2521709793132
FMOD	-1.04946067229828	5.73912658133824	-8.83795612299429	1.91106083183932e-17	9.9893562030978e-16	29.1953683286349
VWA8	-0.373724289844524	2.15897555366597	-8.83763228360226	1.91582169051533e-17	1.00052845298854e-15	29.1929064390051
RHOV	0.842129761222703	2.8265375027416	8.83682335395934	1.9277653519237e-17	1.00586626990857e-15	29.1867570822418
RP13-516M14.1	0.447778074197493	2.64491921722479	8.83398859138923	1.97020456605937e-17	1.02709226784382e-15	29.1652108469594
IL11RA	0.340945792970595	2.02461908310714	8.83307489349653	1.98407960289641e-17	1.03248178051972e-15	29.1582671424295
SH3BGRL2	-0.556875220352913	3.99287390786555	-8.8324516092803	1.99359998368248e-17	1.03651221947702e-15	29.153530750544
NCSTN	-0.361779744583997	5.0578729235063	-8.82858800799142	2.05363176377576e-17	1.06515407917802e-15	29.1241762540796
ZNF862	0.370985933957991	1.9078848665084	8.82773787722048	2.0670791730037e-17	1.07090107962881e-15	29.1177184499522
LMNB2	0.286155301289933	3.31697939464916	8.82704774794539	2.07805973360051e-17	1.07468267197283e-15	29.1124763851267
CTD-2517M22.17	0.32518519231513	0.798760633607143	8.82348087488535	2.13573871767803e-17	1.10255858982376e-15	29.0853879195845
VMO1	0.414141758621857	1.32555557308403	8.82011002030741	2.19170311893478e-17	1.12945251549201e-15	29.0597953334203
RCN3	0.577001721827746	2.73685341248109	8.8195245148778	2.20157081334195e-17	1.13353717000526e-15	29.0553507082832
AC024937.1	0.492548519184881	1.3013530634958	8.81882706808835	2.21338248699961e-17	1.13861465434754e-15	29.0500566026468
HSD11B1L	0.311409008138664	1.55847548272059	8.8179143630903	2.22893447646432e-17	1.14560560983558e-15	29.0431289919523
C7orf50	0.418810512247925	3.94354562170378	8.80992751419716	2.3697226888397e-17	1.21380241824144e-15	28.9825292155516
SPAG4	0.337079279142862	0.97080758810084	8.80725909038878	2.41869434224339e-17	1.23552324199969e-15	28.962291492649
CPE	-0.811953617310877	7.24809317012605	-8.80581597412035	2.44559475704406e-17	1.24708245484307e-15	28.9513485206571
MSANTD2	0.295052597415974	1.55918920036765	8.8055069719346	2.45139308873132e-17	1.24807913062687e-15	28.9490055629284
BABAM1	0.294822252987419	4.11235070546849	8.80294129348106	2.50006571932866e-17	1.2693836903814e-15	28.9295540157553
ZNF517	0.280840826462196	1.94552119246639	8.80293433114386	2.50019909215855e-17	1.2693836903814e-15	28.9295012367325
FAM189B	0.281344474949599	3.2054723239874	8.80225790581187	2.51319055159791e-17	1.2748710402793e-15	28.9243736379951
ABHD8	0.361503625953798	2.87933073077521	8.79358412895295	2.68582064351304e-17	1.35537605801898e-15	28.8586477524406
ARHGDIG	0.660275095747904	1.05748914787815	8.79243316077742	2.70959253459565e-17	1.36619153123865e-15	28.8499297498991
RP5-894A10.2	0.390812761415975	1.54618705820798	8.79202457563502	2.71808136175245e-17	1.36928918437136e-15	28.8468351213654
C1orf162	0.344674227789922	1.18894754617227	8.78978736028024	2.76503081916961e-17	1.3917401244729e-15	28.8298922618994
HOMER3	0.39966099073531	2.66039415421218	8.78853814945013	2.79159460098624e-17	1.40390037870615e-15	28.8204331000152
LINC00893	0.373077367714289	0.876613969298319	8.78511045226654	2.86578692182682e-17	1.43997160933479e-15	28.7944831718517
CCDC124	0.372783564941207	5.08685953570168	8.78464240702612	2.87606799667386e-17	1.44389494515732e-15	28.7909403263575
RP11-755F10.3	0.285865668537819	0.7007461415	8.78261759306725	2.92096717826108e-17	1.46517620822276e-15	28.7756151625588
TMC6	0.439641311050436	2.71231380791597	8.78061264671845	2.9661091585466e-17	1.48526771389417e-15	28.7604428775972
ASNS	0.359954275483209	2.97676702260714	8.77566943035762	3.08037807369401e-17	1.53852895285519e-15	28.723046111216
TMEM160	0.555975470403373	2.63250325934034	8.77481204793683	3.10063622870231e-17	1.54732348277985e-15	28.7165613260295
HDAC11	0.263575763781531	2.84836074818067	8.77248724891935	3.15623219443967e-17	1.57237994143984e-15	28.6989800790662
WDR24	0.320703832008414	2.74477443353782	8.76795446646023	3.26748263056963e-17	1.62641524595967e-15	28.6647106582634
HMGN1	0.30791711773952	4.57066549829412	8.76454775506581	3.35364141662281e-17	1.66787956892978e-15	28.6389631352156
BCRP3	0.414900035121852	0.67997169067437	8.76270911522857	3.40107248846927e-17	1.6900291011426e-15	28.6250699107103
ASIC3	0.389058802852946	0.819250838657563	8.76068236103127	3.45412575289806e-17	1.71347527896737e-15	28.6097576832806
NRM	0.372260293260515	2.15405890379832	8.75776159500374	3.53202457327292e-17	1.75063088930124e-15	28.587695647813
SCARB2	-0.362444914487358	6.54800758684874	-8.75247675582811	3.67741871779369e-17	1.81652662162285e-15	28.5477900569721
FTL	0.338780538853005	10.6171713173971	8.75118878205241	3.7137411308824e-17	1.83291803388699e-15	28.5380672583009
DBP	0.368914891449589	1.77180194940126	8.74776618009408	3.81199684876772e-17	1.87665311980608e-15	28.512235363319
LEAP2	0.278298080764711	0.704022271991597	8.74155367320854	3.99696155181211e-17	1.96097295692467e-15	28.4653654660527
CECR6	-0.652430635201665	2.58676840257143	-8.73852608344143	4.09029316409054e-17	2.00352304506505e-15	28.4425327100108
KRTCAP2	0.334121976155477	2.59649053746849	8.73489634309457	4.20503339837123e-17	2.05799903630093e-15	28.4151663328216
RP11-304L19.13	0.359116048155469	1.12792616659034	8.73428588880291	4.22464097600402e-17	2.06586359016706e-15	28.4105646284494
TAOK3	-0.535765702642836	3.42294272167437	-8.73372987244755	4.24257873841751e-17	2.07289911966513e-15	28.4063734884748
LINC01355	0.379480060764711	1.09835903969328	8.73322934735449	4.2587907308599e-17	2.07908038798259e-15	28.4026007955027
GFPT1	-0.448164878033578	4.86069648947899	-8.72736464339096	4.45337676601911e-17	2.1686347726235e-15	28.3584074128567
RP11-152N13.5	0.318416488878159	1.49804695994748	8.72608403215914	4.49702268769947e-17	2.18806386388924e-15	28.3487602435689
LRRC45	0.391024870109261	3.17922316582773	8.72529429882014	4.52414917145582e-17	2.19942962259609e-15	28.3428114924627
RSRP1	0.677394178361364	3.4464423569958	8.72453249550102	4.55046968945366e-17	2.20854757903683e-15	28.3370734962973
LIN7B	0.411367009638664	2.15600954935294	8.72399192875204	4.56923826817848e-17	2.21397605613392e-15	28.3330021009972
GINS1	0.284519917134457	0.830069519516807	8.72083252146488	4.68047554114448e-17	2.26411702916987e-15	28.3092099931633
RP3-508I15.20	0.446707279029418	1.33617567396429	8.719426447013	4.73083862736592e-17	2.28658505741734e-15	28.2986234696838
TNFAIP8L2	0.433411311953787	1.27853962643908	8.71714544070327	4.81368308112202e-17	2.32470234952416e-15	28.2814520945268
MIR3685	0.563208110756313	1.9432189572479	8.71518173109633	4.88615225223702e-17	2.35775017811044e-15	28.2666719283134
LIFR	-0.632364309331913	3.59235019221639	-8.71392558659085	4.93307432838598e-17	2.3784261834143e-15	28.2572186253104
PLEKHM1P	0.2704562829874	1.07720942692647	8.71085098730114	5.04981253652944e-17	2.43270135784112e-15	28.2340844324078
CTD-2517M22.14	0.311222595352944	0.593680847563025	8.7054258515279	5.26250154428432e-17	2.53098581273582e-15	28.1932785310377
RP11-455O6.9	0.32479079926891	0.549411231210084	8.70348053053723	5.34090587542759e-17	2.56658001109951e-15	28.1786510189125
RGS14	0.35679113039497	2.27110679236975	8.70218502239963	5.39376011439284e-17	2.58984762992644e-15	28.1689109786431
AC004967.7	0.380561751205895	2.8379718874895	8.70045961313385	5.46495787567669e-17	2.61547571639697e-15	28.1559404372159
LST1	0.474676945483201	1.52875847119958	8.69897401276451	5.52700453375304e-17	2.64079552956006e-15	28.144774121688
PLXDC1	0.298168629000005	0.960635343634454	8.69575526831251	5.66383763359471e-17	2.70055023807997e-15	28.1205856033415
BCL2L12	0.298191693394973	2.9481584665	8.69570635069978	5.66594283256199e-17	2.70055023807997e-15	28.120218042808
TSPAN4	0.42801755513447	2.3221978389916	8.694043456658	5.73796880147293e-17	2.73042204084434e-15	28.1077241665405
ICT1	0.291034778697508	4.47847254644118	8.69124043057651	5.86143403949081e-17	2.78690186696865e-15	28.0866680209172
BRAT1	0.3043046972059	3.7904507719937	8.68819107473269	5.99873560759483e-17	2.84986310757233e-15	28.0637670553125
MZF1	0.324272390890773	2.46720639177311	8.68618643449119	6.09072598615266e-17	2.88886448540614e-15	28.0487151837824
PSME1	0.285204906949615	6.73012796589076	8.68499948137214	6.14585015000176e-17	2.91264409665708e-15	28.0398041161771
PCED1B	0.411565308739502	1.13616461304622	8.68470904605589	6.15941346201263e-17	2.91670457264016e-15	28.0376238034218
LENG8-AS1	0.341968024142866	1.54391353179832	8.68012483462537	6.37746052369361e-17	3.01506710604776e-15	28.0032169031581
CTB-31O20.2	0.41079746032354	2.20991496920378	8.67918835957149	6.42293430572645e-17	3.034108942625e-15	27.996189790872
RP11-658F2.8	0.304809859949596	2.5845282980042	8.67871024796573	6.44627421463726e-17	3.04267269660489e-15	27.9926023539387
SCP2	-0.356176874731056	4.60539825690756	-8.67830627688014	6.46606020260535e-17	3.0480155711353e-15	27.9895713308224
ARPC5L	0.280499273575653	3.65721102612815	8.67826603509839	6.46803448136851e-17	3.0480155711353e-15	27.9892693995484
FSCN2	0.264937123785718	0.766849600035714	8.67355902417532	6.70312494473862e-17	3.15370955800527e-15	27.9539600395019
DDX39B	0.501392586109261	3.40435253793277	8.67253053041169	6.75560748471646e-17	3.17584262649066e-15	27.9462467071578
COL4A3BP	-0.382432302323508	2.95526857434244	-8.67168190756661	6.79921741447658e-17	3.1937723827759e-15	27.9398828420547
RP11-646I6.6	0.265599024445381	0.59022217405042	8.67038055449864	6.86663431888639e-17	3.22284708984582e-15	27.930124809072
MTG1	0.347509608827741	1.57701951414076	8.66911065116233	6.93305939527422e-17	3.2514099510994e-15	27.9206036235402
ABAT	-0.62202488958401	3.42419508315756	-8.66842210524885	6.96934067414923e-17	3.2658017170269e-15	27.9154416279136
RP11-651L5.3	0.31902033253782	0.965743505554622	8.66554411563945	7.12303377158572e-17	3.33139516807789e-15	27.893868702984
CD72	0.266525167764708	0.563371408466387	8.66548109238469	7.12643664673521e-17	3.33139516807789e-15	27.8933963495323
TIGD5	0.311107275991606	1.91937658569328	8.66496403519226	7.15441540378048e-17	3.34179881744425e-15	27.8895211480672
AIFM2	0.320074011365556	1.63173003210714	8.66415057865645	7.19865290585454e-17	3.35977415838632e-15	27.883424855177
FGD4	-0.343624946512594	1.44438430531092	-8.65758169826194	7.56594044514338e-17	3.52555917614195e-15	27.8342108943902
TYROBP	0.61935269992439	4.17993255053361	8.65348012310045	7.80461179143817e-17	3.6309790332008e-15	27.8034957140442
RP11-429J17.8	0.420301992302525	0.862541203457983	8.65150834686922	7.92198591100498e-17	3.68265120530133e-15	27.78873357846
FBXW9	0.357563067567245	3.2222421120021	8.64923901448959	8.05923536331878e-17	3.7434731516157e-15	27.7717467525101
GALK1	0.35968857824371	2.36416051409664	8.64867950868061	8.09343421997263e-17	3.75636998252418e-15	27.7675591344838
FSTL3	0.49888346115968	2.92398977393277	8.64504697779385	8.31898478893217e-17	3.85186807986822e-15	27.7403762722805
RFNG	0.355132006542037	4.02534698853992	8.63986633082579	8.65145698465225e-17	3.99630236521275e-15	27.7016229675879
RP11-268J15.5	0.385336384243704	1.28663633245378	8.63966339130749	8.66474492996133e-17	3.99927638123045e-15	27.7001052432956
ENTPD5	-0.805418647798291	5.00520438781513	-8.63854075340504	8.73861788829902e-17	4.02700617714376e-15	27.6917098373108
ZBTB48	0.324780695247914	2.86760953002731	8.63590930176842	8.9142260156338e-17	4.10145716607416e-15	27.6720342059663
KIAA0319L	-0.343692232247871	4.47495113711134	-8.63499177715978	8.97627355436382e-17	4.12675341746961e-15	27.6651748076653
ZNF865	0.266569618285727	2.46613994581513	8.62948060099742	9.35805866225915e-17	4.29551077919281e-15	27.6239845206741
DDAH1	-0.389621590277278	4.77977565207563	-8.62347540129549	9.79236876205194e-17	4.48781032111403e-15	27.5791237404399
NCAPH	0.392905810424374	0.810919548161765	8.62314570044423	9.81678253319937e-17	4.49547044522284e-15	27.576661427814
RN7SL521P	0.339584264579836	0.667696215029412	8.61538008098795	1.04095460355774e-16	4.75572898575317e-15	27.5186851191343
ADA	0.276396898210088	0.881838818096639	8.61346398069331	1.05611689266097e-16	4.81746070404656e-15	27.5043858196383
JAG2	0.442370618336147	2.41800904410084	8.61307307055139	1.05923692823025e-16	4.82792088435437e-15	27.5014688558434
RPS21	0.49556634453366	8.66172643748529	8.61216415934497	1.06652665982756e-16	4.85735507701654e-15	27.4946869516321
TMEM121	0.424197029894962	1.17431309561555	8.61137840833673	1.07286858948261e-16	4.87104030591921e-15	27.4888244366369
RHBDF2	0.297094782873956	1.30460338022269	8.60890359941405	1.09308795802372e-16	4.95128988402877e-15	27.4703623536489
PLA2G12A	-0.330546095424346	4.14509213458193	-8.60755186982086	1.10429037373318e-16	4.99815519776427e-15	27.460280081466
KIF20A	0.449551479516811	0.937564515573529	8.60644149072682	1.11357750166159e-16	5.03238773912658e-15	27.4519988572874
GPSM1	0.359732661915981	2.74744980089916	8.60047178049698	1.16484779738898e-16	5.2559480947566e-15	27.407490035589
NUSAP1	0.585833638457993	1.7480069054937	8.59501567867782	1.21374558401641e-16	5.46400557944035e-15	27.3668302890051
LINC01389	0.267004336029415	0.650021142951681	8.59352176140645	1.22748456731672e-16	5.52150550322969e-15	27.3557006645236
G3BP2	-0.419155280130226	5.13361557378782	-8.58930763088665	1.26707475008578e-16	5.68644838072702e-15	27.3243131769482
LSM4	0.31716845305465	4.72680886795168	8.58912096654324	1.26885730362806e-16	5.68758403281106e-15	27.3229231326229
FBL	0.353372815752135	5.91313887428361	8.58532714920646	1.3056286958642e-16	5.83941388035439e-15	27.2946762751157
MAPK11	0.502012250151271	2.74691873011345	8.5852731434369	1.30615968070681e-16	5.83941388035439e-15	27.2942742411452
KIAA0101	0.404894711542022	1.12984316369958	8.58428096216918	1.31595290382254e-16	5.87420047366104e-15	27.2868884968018
IFI44	0.669261359352954	2.48941217110084	8.58278855080498	1.33082053215788e-16	5.93602890841115e-15	27.2757802417035
TIMM10	0.390036153735327	4.85497536862395	8.5793226756286	1.36599207771298e-16	6.08361399248116e-15	27.2499886299401
SMIM4	0.418977890932787	2.85689905716387	8.57604523929212	1.40009646254432e-16	6.22126576549279e-15	27.2256063110981
TRIP13	0.344719629537821	1.04704196360084	8.57509190975935	1.41017379339732e-16	6.26127888023491e-15	27.2185153445789
CRNDE	0.460382628630275	2.88238406609664	8.57227218163006	1.44040199490125e-16	6.38093712263274e-15	27.1975452824051
PPP1R12C	0.332446826394979	3.48925517587395	8.57033068847196	1.46158694620174e-16	6.46497553241522e-15	27.1831095076531
COL7A1	0.662221739235304	2.17142880370168	8.57004127516351	1.46477121295745e-16	6.47415570105576e-15	27.1809578093997
FEM1C	-0.335617051915948	2.88753543994958	-8.56969214830649	1.46862160934514e-16	6.48429938286886e-15	27.1783622301879
ATAD3A	0.343026084113463	3.23590415595168	8.5626205720888	1.54880226616043e-16	6.82489946523088e-15	27.1258053489131
AC093838.4	0.414032849323541	2.46065752240546	8.56185817237855	1.55770108344945e-16	6.85893613569857e-15	27.1201409913899
CDYL2	-0.487224423899139	3.23706840369748	-8.56075272801506	1.57069384315882e-16	6.9109345456303e-15	27.1119285906608
RP11-258C19.7	0.423866262567236	1.91084350314496	8.55734107373258	1.61147208463412e-16	7.08501661186236e-15	27.0865881399051
VPS37D	0.481918419668076	1.88386961588866	8.55573744412797	1.63099971159067e-16	7.14933784989825e-15	27.0746795547325
NDUFAB1	0.310026283827754	4.88203059235084	8.55349409986446	1.65871048790152e-16	7.25446661101917e-15	27.0580231796206
RELB	0.460769105134466	2.68871572441597	8.55326477572782	1.66156929824292e-16	7.26153043536748e-15	27.0563206748312
LINC00899	0.351894725978997	1.09884646018277	8.5468568471244	1.74345265164024e-16	7.6079947661673e-15	27.0087616739362
RP3-402G11.25	0.263797242516812	0.901156682813025	8.54468713958843	1.77207263865114e-16	7.72134366812866e-15	26.9926642445885
HOXD9	0.531014924689085	1.96891572042857	8.53774612221987	1.86678659578208e-16	8.12191273978603e-15	26.9411877873543
RNF180	-0.306006970054612	1.54866071769538	-8.53425000466696	1.91637172487787e-16	8.32523779021162e-15	26.9152712578842
AP3B1	-0.321655962735278	2.96747947992227	-8.53398031128839	1.9202504329427e-16	8.33588565265615e-15	26.9132723591031
BUB1	0.350210939176474	0.695300036411765	8.53364265356165	1.92511754502011e-16	8.35080520810469e-15	26.9107697911942
CTD-2537I9.12	0.437877794789922	1.2321547239916	8.53206611935106	1.94800418149679e-16	8.43129133766148e-15	26.899086187103
RP11-97C16.1	0.602849414109262	3.01982987118908	8.53150467207011	1.95621954867682e-16	8.45431464016235e-15	26.8949257162523
SLC45A3	-0.722503007176426	8.8027353020042	-8.53037834084284	1.97280402218994e-16	8.51338569427969e-15	26.8865799138889
NPIPP1	0.353484975957991	1.49790356464286	8.52750732414188	2.01570937106088e-16	8.67929373511294e-15	26.8653101340944
AL022341.3	0.377940371067232	0.963085254647059	8.52691213950427	2.02471880007886e-16	8.71166223877705e-15	26.8609013970527
ITPA	0.353717721882374	4.36737152130252	8.52587484566234	2.04051580133571e-16	8.77316613347483e-15	26.8532183452812
BRI3	0.357291582537838	4.48551254511765	8.52381149508031	2.07230190527191e-16	8.89672730464051e-15	26.8379375134099
LMO7	-0.456686035571412	2.64604024759664	-8.52008923085512	2.13088697738611e-16	9.12810696615135e-15	26.8103779125606
SLC2A6	0.31927977541597	0.736915860430672	8.51887397649984	2.15036634743696e-16	9.20088820752231e-15	26.8013820981437
ZNF296	0.315215410773113	0.775758320142857	8.51883283406829	2.15102889397776e-16	9.20088820752231e-15	26.801077561378
DLGAP1-AS2	0.272243851584038	0.795786637451681	8.51802500967535	2.16407884940762e-16	9.24316545576902e-15	26.7950982545401
MTERF3	0.323518653672286	3.15924398887815	8.5118504443691	2.26644579616824e-16	9.67331657170137e-15	26.7494094857226
FAM69B	0.390978401697494	2.7051794915084	8.50858824009625	2.32244764075854e-16	9.90087089620246e-15	26.7252805980776
SNRPF	0.357696079840358	3.65290185972269	8.50845012026031	2.32484868184589e-16	9.90087089620246e-15	26.7242591450137
COMP	1.26739618115548	3.38181466188866	8.50815120948486	2.33005328028704e-16	9.9158032708542e-15	26.7220486184773
CLEC2D	0.294598549210087	0.806536526403361	8.50796013051642	2.33338635922911e-16	9.92275523352586e-15	26.7206355674163
LYL1	0.298535079668071	0.894191616859244	8.50765594383639	2.33870215790974e-16	9.93812248135923e-15	26.7183861198897
COMTD1	0.580642116201698	2.93481008467227	8.50336281215029	2.41501621283071e-16	1.02549492086216e-14	26.6866449015857
EGLN2	0.318700808084044	2.00958024126471	8.50195222478019	2.44062407342066e-16	1.03486360039806e-14	26.676218312277
LINC00685	0.272585043411769	0.791742629002101	8.49850256605191	2.50438607713549e-16	1.0603596075831e-14	26.6507249514538
RRP9	0.295531437890779	4.23562994532353	8.49687875523229	2.53496735291367e-16	1.07252999155486e-14	26.638727444061
TMEM147-AS1	0.350562843441182	1.36702761695588	8.49407431987292	2.58865532498082e-16	1.09366004674135e-14	26.6180108787688
ASPSCR1	0.305018641894969	2.13802165038866	8.49271499104916	2.61508128864263e-16	1.1032279710981e-14	26.6079712301804
UNC93B1	0.288710310731112	3.26918163902101	8.49143431297073	2.64022221392138e-16	1.11302999569839e-14	26.5985135575286
DUT	0.278175163701702	3.84670781591807	8.48602881235604	2.74899696513312e-16	1.15721474984302e-14	26.5586060749147
PDCD5	0.297623526663894	4.12836938583193	8.48532453632602	2.76349148567101e-16	1.16247822315471e-14	26.5534079558813
TGFB1	0.509944388155479	3.29327625506513	8.48393252886572	2.79236267158855e-16	1.17377738881239e-14	26.5431347647668
RANGAP1	0.303281542331963	4.53303444962395	8.47796780438576	2.91948970738372e-16	1.22193724405028e-14	26.4991284020327
KBTBD7	-0.371422581781497	2.3750968547395	-8.47429391636006	3.00062231611081e-16	1.25499523761291e-14	26.4720346519726
AC074212.5	0.490166579168073	1.55010585053782	8.47417913954135	3.00319258890359e-16	1.25517112160568e-14	26.4711883490317
COX6C	0.460151831432809	5.14932116904832	8.46852135669396	3.13262615328146e-16	1.30739559121976e-14	26.4294813554292
ESRRG	-0.390042113231084	1.07726396485504	-8.46334707465018	3.25581925844089e-16	1.35590241827809e-14	26.3913565254397
TMED10	-0.299671734214246	6.47061276433824	-8.45545009523214	3.45312802342823e-16	1.43194450215841e-14	26.3332036214506
CARD16	0.389483899407569	1.13165693887605	8.45295979692222	3.5177669045881e-16	1.45771367110139e-14	26.31487351638
RPL41P5	0.653223182869779	6.5491462642458	8.45154784215182	3.55494591206166e-16	1.47207536856414e-14	26.3044824439612
ABHD17A	0.283985219247914	2.88000190764496	8.4514028894887	3.5587846641357e-16	1.47262055410979e-14	26.3034157587947
RP11-161M6.2	0.441573453222694	1.15745452357353	8.45105399941515	3.5680410609776e-16	1.47540519424433e-14	26.3008483838258
NT5C3B	0.305659770407587	4.10192892867017	8.4501378572968	3.59246068237815e-16	1.48445153476301e-14	26.2941071476814
RASSF4	0.300950011378157	1.14708942620588	8.44970292934534	3.60411138708979e-16	1.48821252869881e-14	26.2909070121136
RAD51	0.332701082357147	0.800708418014706	8.4455673549469	3.71677695914316e-16	1.53256678187494e-14	26.2604841441264
DENND6B	0.292925075705895	1.89791996352101	8.44031879889957	3.86478917289458e-16	1.5924731505843e-14	26.2218895978634
TMSB10	0.651450388037873	9.58897671908614	8.43639638936589	3.97919406802759e-16	1.63614932429526e-14	26.193058265084
SPOCK1	-0.807305194810888	6.01961610830462	-8.43393223588363	4.05277174653012e-16	1.66405895896381e-14	26.174950783383
SNHG7	0.544995305865566	3.8837753769916	8.43056470497426	4.15550294351898e-16	1.70264807272451e-14	26.1502112846642
RP11-390P24.1	0.417010730121862	2.40561935242647	8.43010766513508	4.169642532224e-16	1.70724346794504e-14	26.1468542135724
ZFAS1	0.456461197428606	5.37946350405462	8.42992713663955	4.17524069540009e-16	1.70833762075911e-14	26.145528224027
SH3BP1	0.329354270840343	1.16910572167647	8.42567815427556	4.30916784227272e-16	1.76190043982337e-14	26.1143253298428
RP11-1398P2.1	0.3410299777395	0.895092394491597	8.42479563651965	4.33751275779799e-16	1.77100949223463e-14	26.1078459177452
KIF15	0.284655446684876	0.547714393027311	8.4231037924037	4.3923681668192e-16	1.79090223572676e-14	26.0954258658048
ROM1	0.271357968924377	1.58448676360504	8.41706621656931	4.59377655399531e-16	1.86650543951374e-14	26.0511182668088
UAP1L1	0.399010876878168	2.54350250898529	8.41669048003111	4.60660828803274e-16	1.87041751121952e-14	26.0483616485223
P2RY11	0.374245092294128	2.07399698597059	8.41367884875045	4.71074650977405e-16	1.90871864306855e-14	26.0262698888154
RP3-402G11.27	0.287047588512611	1.06103587510084	8.41230347844968	4.75907582867768e-16	1.92562827726267e-14	26.0161828348842
APOE	0.869547888319349	5.22805483273109	8.41155013038809	4.78575525737834e-16	1.93374319870276e-14	26.0106582494366
PODNL1	0.30055139361765	0.76533959537605	8.40878980919732	4.88478004155372e-16	1.97239040308573e-14	25.9904189035724
RPL32P3	0.310115260294122	1.36279676909244	8.40753064085098	4.93062204098816e-16	1.98952473467295e-14	25.9811880090597
GMFG	0.54784544124791	2.38450034459454	8.4072697951165	4.94017158094788e-16	1.99200136807185e-14	25.9792758912105
RPS15A	0.365470115424406	6.28642604932143	8.40395175295995	5.06325211696382e-16	2.04022154142972e-14	25.954956967991
CPNE1	0.355875275722717	4.6794077359958	8.4029053847888	5.10269150853757e-16	2.05327945629899e-14	25.9472892976796
MIR7111	0.517197976735299	1.08563972821218	8.40058271168309	5.1913254764824e-16	2.08606965309964e-14	25.9302715337424
RAB3IL1	0.34809704575211	1.70054366740126	8.39957378435913	5.23029900180915e-16	2.09884170322083e-14	25.9228804099083
ACPP	-1.10277149859239	9.63976341806513	-8.39902112867215	5.25176982040044e-16	2.10601019576731e-14	25.9188320853543
TSR3	0.342269057336167	5.40744790614286	8.39592131478624	5.37382318387181e-16	2.14905078244331e-14	25.8961289254488
ZNF787	0.282487326504224	3.41019367917647	8.39551666560563	5.3899615147126e-16	2.15402931526026e-14	25.893165717162
THUMPD2	0.271327906390768	2.13694217279622	8.39388616733555	5.45547637052489e-16	2.17574384457539e-14	25.8812268028618
MRPS24	0.373356688479006	2.39533277173529	8.39047915430871	5.59492467343933e-16	2.22983526899728e-14	25.8562853548054
GOLGA8A	0.638550946848748	1.56365549104202	8.38952530434314	5.63459293027702e-16	2.24411307926388e-14	25.8493039268592
ARL5A	-0.3517553443025	3.1818953735	-8.38911406152745	5.6517811506943e-16	2.24942430842255e-14	25.8462941360334
ADAP2	0.282350457974797	1.1905586264916	8.38420296425104	5.86109327107311e-16	2.32955515873482e-14	25.8103594105026
RPL30	0.398248374710123	7.6724656624895	8.38354768280156	5.88959473247214e-16	2.33929093635953e-14	25.8055658662484
AURKA	0.364934778012612	1.15388757561134	8.36404627415911	6.80346170187699e-16	2.68946322537232e-14	25.6630356008506
TOP1MT	0.369789789810937	2.38738207743487	8.36327983691898	6.84210670746408e-16	2.70290990750139e-14	25.6574389632667
MAP4K1	0.382341777319332	0.966784315352941	8.34726340200911	7.70119292908791e-16	3.02183838407699e-14	25.5405718289631
HAPLN3	0.458798140403368	1.27905396433193	8.34175179691185	8.02081644977269e-16	3.14092159659878e-14	25.5003938304626
RAB27B	-0.544688694478963	3.64477584886134	-8.33729498678509	8.28882943238742e-16	3.23935665374032e-14	25.4679194220246
CTB-113I20.2	0.427268077390764	1.62814968240126	8.32892018377704	8.81661492664729e-16	3.43412738974086e-14	25.4069316335718
EPOR	0.35618429407984	1.63618162147689	8.32723019966332	8.92707848938028e-16	3.47483554506298e-14	25.3946302054529
LAMTOR4	0.467587474226916	5.51671134531933	8.32662224588733	8.96715019206126e-16	3.48810791648155e-14	25.3902053525688
LRRC56	0.386401404323544	2.34168788634664	8.32646141865862	8.97778040321844e-16	3.48991787218852e-14	25.389034848523
DAPK3	0.356914925882379	4.06698977578992	8.32519951341131	9.061622030345e-16	3.51782530243187e-14	25.3798512594162
FKBP5	-0.617067766882322	4.65918012795378	-8.32408590562686	9.13625314605634e-16	3.54444127866307e-14	25.3717477751431
RPL39P40	0.594565903109249	1.17463727768067	8.31752467686537	9.58846462351324e-16	3.70756082101369e-14	25.3240195269939
AGL	-0.348873861075613	2.63182405814706	-8.31511006659898	9.76039323904544e-16	3.77154255491824e-14	25.3064620254637
SEC62	-0.316357879012579	4.78214842277521	-8.31261110675578	9.94153591845903e-16	3.83646039438908e-14	25.28829519014
AC018766.4	0.408552566781523	1.66615358817647	8.31168895917543	1.00092156745714e-15	3.86002691936065e-14	25.2815924281748
SNORA60	0.401573654592441	0.986385260010504	8.30992638007313	1.0139847115054e-15	3.90782345548947e-14	25.2687824121643
PARD3-AS1	0.345652438638659	0.80049553952521	8.30882055324803	1.0222662777568e-15	3.93500751290484e-14	25.2607465537915
DDX49	0.273176021621871	4.48692649487395	8.30880460322208	1.02238621560906e-15	3.93500751290484e-14	25.2606306534593
LINC01573	0.407335711357148	1.18173884871639	8.30858550609974	1.0240351470196e-15	3.93616459045646e-14	25.2590386083169
RPS6KB2	0.279519702142879	3.4588700422479	8.30284469639376	1.06818974607362e-15	4.09779203048625e-14	25.2173348080481
AP1G1	-0.361708543117629	3.41896579705882	-8.29834290549197	1.1041261757605e-15	4.2328703233177e-14	25.1846468406985
NSMCE2	0.264508328394976	2.71491294314706	8.29702539976618	1.11486760080366e-15	4.26844423659824e-14	25.1750827990549
RPL38	0.450229962760542	6.7177983539895	8.29552587639485	1.12721867734246e-15	4.30725896033992e-14	25.1641988338189
TMEM30A	-0.34834816953779	5.1775154420126	-8.29464106895457	1.13456987280058e-15	4.3325134835322e-14	25.1577773399
PITPNM1	0.333921776117656	1.99655538465546	8.28943904371561	1.17875750690397e-15	4.48950518953698e-14	25.1200339628563
RP11-278C7.4	0.384438488941182	1.34365398145798	8.28560898649237	1.21237411009411e-15	4.61152359388043e-14	25.092256226653
RP11-521B24.5	0.528336380962195	1.83126493365336	8.28505770495313	1.21729009043661e-15	4.62720810614076e-14	25.0882588114416
BZRAP1	0.37791345764707	1.9858325917563	8.28180176272779	1.2467288304967e-15	4.72680235235134e-14	25.0646535979582
ZNF83	0.365944473113458	2.64823539493908	8.28041514814687	1.25947854632948e-15	4.77204243248147e-14	25.0546029041586
HYI-AS1	0.281313980806726	0.669918199894958	8.27266260772118	1.3331721555673e-15	5.02517254016191e-14	24.9984328139167
PARP11	-0.327889038726874	2.36173486871639	-8.27168159541372	1.34279596767804e-15	5.05818246224631e-14	24.9913278125539
CCDC58	0.272189401932788	2.88781692345798	8.26495088748506	1.41070147633193e-15	5.30081700458054e-14	24.9425975223766
SNORD100	0.53768922942018	1.88690299834034	8.2638771535968	1.42184368023178e-15	5.33714966011593e-14	24.9348264396092
COG6	-0.327591258029398	2.06369371532143	-8.26056362276807	1.45677952164604e-15	5.45937008538814e-14	24.9108497284033
LYG1	0.265996224869751	0.697809689968487	8.25756644351443	1.4891097475279e-15	5.56980466552925e-14	24.889168336964
CCDC61	0.316126500983205	2.20735279259664	8.25542891959068	1.51259906026398e-15	5.65042362966303e-14	24.8737092323704
PDIA2	0.722975042823532	0.810474699760504	8.25420653711808	1.52619601011544e-15	5.69393012412844e-14	24.8648700051959
SEL1L	-0.544165962323495	4.72329093502731	-8.25319859644813	1.53749844406354e-15	5.73243433292069e-14	24.8575821755067
RP11-199F11.2	0.309790479869753	0.848790686897059	8.2500112337223	1.57378664738307e-15	5.86398729934623e-14	24.8345406057227
NDUFB2	0.331867666911789	4.19187775110714	8.24149604277633	1.67493479810272e-15	6.23688890668518e-14	24.7730166608405
CEP55	0.374480126268912	0.778434533941176	8.24058961092962	1.68607300688447e-15	6.27436231057768e-14	24.7664703147303
UFL1	-0.447147773336113	3.57295540364286	-8.23085535855307	1.81039818402786e-15	6.71561110361083e-14	24.6962025500836
PRKY	0.336082580126055	0.903928435882353	8.23047136577283	1.81548391398168e-15	6.73020058956498e-14	24.6934319331843
PJA2	-0.449720332903329	4.92393603801471	-8.22931619964534	1.83086857787513e-15	6.78292662794385e-14	24.685097666274
IKBKB	0.359784817773125	2.58289037094958	8.22585457245449	1.87774650023744e-15	6.95218674124054e-14	24.6601280507265
TOMM7	0.399355579693314	6.63971575923739	8.22503277918909	1.88904838691008e-15	6.98959874312542e-14	24.6542014003278
DVL1	0.316878986281546	4.83536870740546	8.22334380261154	1.9124878160516e-15	7.06736874150663e-14	24.6420221483128
UBA52	0.326723437768946	6.8709354860105	8.21889346956561	1.9756339437814e-15	7.29148793145163e-14	24.6099396764049
LY86	0.457450606567235	1.69193662903992	8.21747215880769	1.9962317069774e-15	7.36285411720084e-14	24.5996961871631
MKLN1	-0.373960188197465	2.41062108286765	-8.21314342885814	2.06028000193976e-15	7.58471427952439e-14	24.5685069128379
RNASEH2C	0.369930564869765	3.63062310046849	8.21271956459286	2.06665961175176e-15	7.59960136943328e-14	24.5654535582944
GPT	0.404675218815131	1.0003214205	8.2127018240236	2.0669270513402e-15	7.59960136943328e-14	24.5653257646621
UBALD2	0.351241927504223	4.55514527031092	8.21175642976305	2.08122846409438e-15	7.64736855463051e-14	24.5585159467758
IL6ST	-0.445319025159641	4.25789295009664	-8.21086234602068	2.09484360429739e-15	7.69255556755419e-14	24.5520762680585
EPHA5	-0.36894215863445	0.551654161707983	-8.21046421712582	2.10093460516656e-15	7.71007346271904e-14	24.5492088961082
SLC15A3	0.376647601642865	1.51822259517017	8.208779007466	2.12691109550571e-15	7.79560314709929e-14	24.537072971121
SIGIRR	0.360032570542041	3.96157692640126	8.20692714958941	2.15582237125415e-15	7.89661234569737e-14	24.5237390983844
BGLAP	0.351986933504207	0.767811624735294	8.20478858974077	2.18969295090021e-15	8.01062671204325e-14	24.5083437070589
MYO1F	0.32486788883614	1.1436879844979	8.20306129725124	2.21743319615084e-15	8.10703018307195e-14	24.495911211087
REC8	0.397165138428579	1.44753470636975	8.19944851486533	2.27658166952471e-15	8.30248431845968e-14	24.4699139259912
PSMA3-AS1	0.273079473138671	2.47476534256933	8.19928404933598	2.27931107596245e-15	8.3039751018135e-14	24.4687306504223
TMEM33	-0.301868609714263	3.53869541	-8.19925250699103	2.27983490986128e-15	8.3039751018135e-14	24.4685037156296
ERBB2IP	-0.386286803579809	3.35376653945798	-8.19906669438753	2.28292317445625e-15	8.31003961265443e-14	24.4671668801925
TMSB4X	0.502735332386609	8.2192041599916	8.1980289595064	2.30024680047856e-15	8.36788223922379e-14	24.4597012781798
AC245100.1	0.349856598991608	1.80009377828571	8.19402287449792	2.36834998756353e-15	8.58887271576844e-14	24.4308876383921
SLC25A29	0.429859510831955	3.25500682979832	8.18696540224368	2.49320564247211e-15	9.03044651656445e-14	24.3801527606932
AC006077.3	0.349491333029416	0.91267836219958	8.18512680183517	2.52678653579294e-15	9.13507649940199e-14	24.3669407988051
CLEC2B	0.373396980978999	1.32029255059034	8.18277573587875	2.5703789297566e-15	9.281182100909e-14	24.3500495744072
CYHR1	0.365233169617666	3.43746026263655	8.17259442509328	2.76789045989433e-15	9.96355242181567e-14	24.2769441499191
IQGAP2	-0.591319626096614	4.00678167677941	-8.17018845372717	2.81671248015537e-15	1.01330493887142e-13	24.2596784342549
RP11-1275H24.1	0.316348840331938	1.03128846732143	8.1700738883417	2.81905834063142e-15	1.01352438013822e-13	24.2588563864111
FSCN1	0.437567941928582	2.12819988515336	8.16921194100457	2.83676970987483e-15	1.0192644495413e-13	24.2526718827008
CYTH4	0.318682601806727	0.953926986445378	8.16792341732818	2.86345156963527e-15	1.02758664287827e-13	24.243427594809
SNAP23	-0.314358041609222	3.68984750251891	-8.16499878897728	2.92493609540904e-15	1.04636659581569e-13	24.2224494369123
WDR83	0.268470545550432	2.4269246417584	8.16492349354898	2.92653613127411e-15	1.04636659581569e-13	24.2219094227356
GOLM1	-0.700502764533562	8.12606092512815	-8.16365404206253	2.95364263947154e-15	1.05457141058251e-13	24.2128055598139
RPS10	0.409553336285756	7.07427994914706	8.16327023911115	2.9618866727617e-15	1.05641830887317e-13	24.2100533295118
SNTB2	-0.331533841092421	2.65045217855042	-8.16006408078334	3.03164839179223e-15	1.08064013828799e-13	24.1870659510396
MYO15B	0.553502372865555	2.02902935802521	8.15952569308127	3.04352108965348e-15	1.08421028591579e-13	24.1832065091272
NFATC3	-0.304234747953772	1.64225436930462	-8.15479368316973	3.14986825639191e-15	1.11868222558366e-13	24.1492932706177
FAM207A	0.366556451415979	3.15933731396008	8.15365672132113	3.17596234279264e-15	1.12657906019826e-13	24.1411471340893
ZNF813	-0.419855886571415	2.30714081394538	-8.15334162270818	3.18323179038485e-15	1.12847209802793e-13	24.1388896581959
EIF3G	0.305997353525242	5.57750803931303	8.15208698273682	3.21234017933372e-15	1.13810015807499e-13	24.1299016343006
STARD3	0.293465563563041	3.1290300390042	8.1490652360031	3.28353000346182e-15	1.16261653312387e-13	24.1082586454284
SNHG6	0.532433962869778	5.35603395958613	8.14591966951232	3.35929231004345e-15	1.18800121203214e-13	24.0857352393918
SIPA1	0.384935826735312	3.14742204572899	8.14168763367927	3.46395306412631e-15	1.22279218594403e-13	24.0554426689645
RPS19	0.490576456264752	8.0257426977458	8.13581857506224	3.61444730512082e-15	1.27437641789909e-13	24.013452088983
MROH1	0.280773055865563	2.64131628981933	8.13504117608893	3.63485961303791e-15	1.28079992894656e-13	24.00789184977
RPL23P2	0.284444079399164	1.00105940762815	8.13141010745224	3.73171917362104e-15	1.31334471000731e-13	23.9819264450184
RP11-347I19.8	0.624031534827741	2.13958780925	8.1283825285578	3.81442595725467e-15	1.33917863383813e-13	23.9602832286535
CCT6P1	0.296126308659677	1.91460590038025	8.12353150740151	3.95073471914258e-15	1.38126675476993e-13	23.9256174888667
RP11-723O4.9	0.391630098794122	0.935732529144958	8.11991793485611	4.05538838260621e-15	1.41616005678964e-13	23.8998048089836
TMEM87B	-0.397324586609213	4.5709572207458	-8.11765821343328	4.12221928457383e-15	1.43863728253683e-13	23.8836674486425
IRF7	0.475102442584054	3.71669924244748	8.11660665050004	4.15368880874063e-15	1.44875405302234e-13	23.8761590746198
CYBA	0.584699791113461	2.81767519641807	8.11439215222872	4.22073883066341e-15	1.47038352091852e-13	23.8603495102703
RP11-326C3.2	0.416760901865549	0.692443906457983	8.11027799025659	4.34815618817411e-15	1.51296659927844e-13	23.830986684104
PILRB	0.427497346684878	0.908691129636555	8.11015479730803	4.35202953274309e-15	1.51341243792895e-13	23.8301076281555
TMC8	0.416142239369754	1.0759170544874	8.10925053746542	4.3805651158877e-15	1.52230345649161e-13	23.8236554982766
AC087793.1	0.427405390714292	1.19226313464286	8.10370006482734	4.55981276520842e-15	1.58284059406792e-13	23.784063353204
APOC1	0.870176215394974	3.70785096354622	8.10230071884201	4.60613494164378e-15	1.597021382647e-13	23.7740848989806
PURA	-0.302908677012592	2.36711598184664	-8.09541337148211	4.84098475025748e-15	1.67447024060002e-13	23.7249916238481
MAP2K4	-0.268993573495778	3.08577104731092	-8.0926296840905	4.93922586672493e-15	1.70542034701637e-13	23.7051583644034
MRPL28	0.368322180781541	4.65496343186975	8.0902353047504	5.02530081142605e-15	1.73411488461426e-13	23.6881029860427
IFT43	0.272886350831951	2.62515400352101	8.0897053298517	5.04455204606162e-15	1.73870283538016e-13	23.6843284441404
MIR647	0.607620306361355	2.2938737317437	8.08900076907527	5.07025788476704e-15	1.7465318414035e-13	23.6793107716716
FAM73A	-0.369599799491579	2.39253661137605	-8.08862485191717	5.08402606550867e-15	1.74921054735919e-13	23.6766337368336
WAS	0.419840493508413	1.6988548247626	8.08747383486962	5.12641272024726e-15	1.76275535628432e-13	23.6684375363364
HLA-DMA	0.560233169705906	3.87272339611765	8.08487607080971	5.22336320941004e-15	1.79292479546046e-13	23.6499425397696
ARSD	-0.36418681511342	4.29040031386345	-8.07687355259538	5.53354627043864e-15	1.89827947175147e-13	23.592996253197
IL1R1	-0.554017684508374	4.99933663922899	-8.073927360958	5.65226568052987e-15	1.93786750610157e-13	23.5720417865639
RP4-758J18.10	0.450857012554633	2.25974338110924	8.07162385594736	5.7468363155543e-15	1.96797965956756e-13	23.5556623970611
RP11-398C13.2	0.364112266033616	0.68468016062605	8.07142116368287	5.75523227438012e-15	1.96969957095095e-13	23.5542212954929
ANKRD10	0.392891872369769	4.20925503668067	8.07000676107146	5.81415804239186e-15	1.98870091166452e-13	23.5441659391679
NTHL1	0.432790513054637	2.92872288140546	8.06829978117243	5.88606671971766e-15	2.01211813562152e-13	23.5320323549378
EVA1B	0.503466407281532	3.10472710707353	8.06451886243976	6.04848424969564e-15	2.0664297828378e-13	23.5051636967407
RP11-69E11.4	0.38726006865547	1.49285939246639	8.06426705503817	6.059457004351e-15	2.06896793048562e-13	23.5033745962184
RPS16	0.384689000306766	8.30630922267017	8.06094637977329	6.20601062885315e-15	2.11776938975365e-13	23.4797850468438
TMEM259	0.271673149542046	5.13310857634244	8.05321161530172	6.56108243826845e-15	2.23762803927091e-13	23.4248671090333
GIPC1	0.28157501907145	4.39980361729202	8.04804858025018	6.80918440808663e-15	2.31413183955154e-13	23.388231103213
CCDC24	0.351561193000015	2.57100687942857	8.04144978841677	7.13980405640917e-15	2.4222646103519e-13	23.3414332041414
RPL18A	0.456284984474825	7.07032060819958	8.03929618650624	7.25109884703156e-15	2.45859412532887e-13	23.3261664130643
AC024995.1	0.333656750764708	0.540821096029412	8.03850787661481	7.29226426786032e-15	2.47111685320697e-13	23.3205788954056
EFHC1	0.281087098281521	1.64190276610714	8.03652001278549	7.39709755712328e-15	2.50373527575511e-13	23.3064908238699
FCGR3A	0.568287028878166	2.25065648037605	8.03637883203162	7.40459929530098e-15	2.50482235837044e-13	23.3054903708982
NCAPG	0.311657857584036	0.616570265720588	8.02967273950188	7.76971825563903e-15	2.61771805996536e-13	23.2579842033518
ZNF467	0.534756760138669	2.28573156109874	8.02664474565576	7.94035119367113e-15	2.67058343977463e-13	23.2365436869566
LINC01138	0.319250112869756	1.65639071359874	8.02299739597276	8.15080388726759e-15	2.73821050958511e-13	23.2107258264943
ARHGAP27	0.300301935634466	1.83795726301471	8.02044365369398	8.30142344306825e-15	2.78720650126754e-13	23.1926544101604
ZNF24	-0.3265495723151	3.98500675560714	-8.0166701453896	8.52902794396732e-15	2.85705309560769e-13	23.1659594035299
RNF224	0.274289903865549	0.622511627382353	8.01477918313221	8.6453901915836e-15	2.88940124279331e-13	23.1525857281733
DPY19L3	-0.321168624567207	2.81122182920798	-8.01202497017476	8.81768243375159e-15	2.94193156719688e-13	23.1331110811466
IRF9	0.378449880995805	1.22460771190966	8.00827899355381	9.05746699611364e-15	3.01848359304844e-13	23.1066319971365
IGFBP3	0.658026463819353	4.20696743414076	8.00230027816603	9.45357318306799e-15	3.14688686105975e-13	23.0643899585646
RP11-434H6.7	0.447844523773118	1.82244979313866	8.00146202783733	9.51045935911596e-15	3.16222773690606e-13	23.0584693031839
C12orf45	0.315226860865565	2.82392780034034	7.99754470919389	9.78081178743593e-15	3.24104573117492e-13	23.0308071126255
AC020571.3	-0.855671482163842	3.1392953517584	-7.99717376286336	9.80680236577461e-15	3.24597375130659e-13	23.0281882060837
CTD-2287O16.5	0.299373182983199	1.23636413543697	7.99378842787292	1.00471703403038e-14	3.31988757588748e-13	23.0042917885254
ATP5E	0.377233788638685	5.15241018030252	7.9936157982522	1.00595821483712e-14	3.32210872679269e-13	23.0030734365395
NDUFA4L2	0.441548915092446	1.67936296189496	7.98480302697287	1.07137259736868e-14	3.52616864952453e-13	22.940903026751
TRMT61A	0.29953368090338	3.49896218489706	7.98150627813528	1.09690773721781e-14	3.60411660399191e-13	22.9176592932267
FAM13A-AS1	0.28954561896639	0.713669176394958	7.97960812009283	1.1118815801979e-14	3.64777585497303e-13	22.9042796499016
DOK2	0.390865804147065	1.20308503842227	7.97632308564374	1.13827418649678e-14	3.72744895832796e-13	22.8811300002754
AC142472.6	0.284841311857148	1.2314916029958	7.97229511003673	1.17148093127211e-14	3.82760252569584e-13	22.8527547749883
RP1-170O19.17	0.53333628744118	0.872663257535714	7.96986343019034	1.19198876311102e-14	3.89025421530259e-13	22.8356300137545
RP11-353N14.2	0.338566226441179	0.734650845842437	7.96751554550849	1.21212602127532e-14	3.94935279041305e-13	22.8190991546439
NFKBIE	0.319917466100857	2.7716514142563	7.9628277760981	1.25334172431868e-14	4.07908936777007e-13	22.7861048942821
PFDN6	0.353847121079855	3.67355304392647	7.96252367127819	1.25606274202973e-14	4.08566770578775e-13	22.7839650042408
H2AFX	0.411775888995819	4.2882120549937	7.96056354666217	1.27374166209515e-14	4.1408660592845e-13	22.7701737220724
CMTM7	0.369847440945386	1.73052334455252	7.95973997534275	1.2812427555632e-14	4.16293382131712e-13	22.7643799134877
HPX	0.313834447621852	0.851493239319328	7.9582688373724	1.29475055125786e-14	4.1998111353496e-13	22.7540316260647
ZNF444	0.304553039869762	2.96859313331303	7.95625016420108	1.31351477485732e-14	4.25358775150275e-13	22.7398342431252
CGNL1	-0.431294724533589	4.07755844225	-7.95144483447473	1.35926864859712e-14	4.3944417821506e-13	22.7060493098599
BEND4	-0.66687543834872	2.55296957944748	-7.94799242745196	1.39310826877907e-14	4.49140875147453e-13	22.6817860354749
CTD-2006H14.2	0.319478366113457	1.93202291344748	7.94524241376835	1.42065700227708e-14	4.57473245939134e-13	22.6624648997975
SETD7	-0.40845349352099	3.75332879994118	-7.94517851310268	1.42130348901911e-14	4.57473245939134e-13	22.662016005234
L3HYPDH	0.331133233029421	1.59923885672059	7.94322685155934	1.44118903644053e-14	4.63362908979367e-13	22.6483071460279
RP11-473M20.5	0.26496532651261	0.794673994386555	7.94231306655922	1.45059376334161e-14	4.65873586689917e-13	22.6418894240689
ENO1	0.31680084026055	7.30199007130672	7.94037703958511	1.47072003914723e-14	4.71559203326134e-13	22.6282941286829
PARP10	0.528068812100861	4.07379146643698	7.94025173668213	1.47203209999063e-14	4.71720846444309e-13	22.6274143058336
SPRN	0.378118301252109	1.52212511829412	7.93700899428055	1.50639193637007e-14	4.82466845797253e-13	22.6046488660069
SLC2A12	-0.719641383575604	3.92055262142227	-7.93293502349298	1.55068315401008e-14	4.95836458451186e-13	22.5760579377481
SLC29A1	0.435948632407583	3.15902512260294	7.93134347947154	1.56833302155805e-14	5.00931401147209e-13	22.564891612746
PBK	0.420508773151265	0.869921287663866	7.9311500933998	1.57049109350446e-14	5.01346437815445e-13	22.5635349266376
HLX	0.273641489252106	0.994944507848739	7.92899817602972	1.59470384251789e-14	5.08519788383898e-13	22.5484400142781
CPEB3	-0.380182534499989	1.86643439709454	-7.92485090276323	1.64241158033894e-14	5.22591198589917e-13	22.5193572619133
RP11-66N24.3	0.456319250932781	1.43374510555882	7.92010038997873	1.69879116749672e-14	5.39941861168378e-13	22.4860586184968
POLR2L	0.387229072096671	6.38776833823319	7.91538708049669	1.75661584064716e-14	5.57410484173185e-13	22.453035875602
AC005077.14	-0.551008452516789	2.62506785541387	-7.90924952623617	1.83483362750631e-14	5.80652742597351e-13	22.4100570747753
PCNA	0.301526538554651	4.98702532336134	7.90522556503374	1.8879707311583e-14	5.96821586790145e-13	22.3818927862587
NHP2	0.26723434168489	5.16407983540126	7.90491563015832	1.89212590072624e-14	5.97811444619604e-13	22.3797239631343
PRKAR2A	-0.318029542226872	3.53259716213025	-7.90446868310694	1.89813383154641e-14	5.99385289467279e-13	22.376596488384
PPP1R9B	0.310792844987417	3.73449477543908	7.90252866790648	1.92443075699775e-14	6.06633426518482e-13	22.3630229662895
WASH3P	0.316033381680683	1.86319125360084	7.90248332960983	1.92504959777083e-14	6.06633426518482e-13	22.3627057826597
PFDN5	0.357241441176512	6.27410372437815	7.90246914961586	1.92524318656336e-14	6.06633426518482e-13	22.3626065806761
GREB1	-0.735563048747874	3.82257027413445	-7.89804738598655	1.98655682014274e-14	6.24604701441433e-13	22.3316789765887
COMMD10	-0.292994079478971	3.48441584665126	-7.89794023144694	1.98806632702447e-14	6.24742888245306e-13	22.3309296592585
GLUD1	-0.400713910592396	6.53494698678361	-7.89425620740644	2.0406579993678e-14	6.3954857009709e-13	22.3051725195425
FAM173A	0.443858032697496	2.77116367877311	7.89089019298716	2.08990882811965e-14	6.5428153751969e-13	22.28164683527
HYI	0.343144426546232	2.39639391644118	7.88980098141447	2.10609574132673e-14	6.58995777324993e-13	22.2740357883279
ADAMTS10	0.290129645533618	0.923601895048319	7.88208045562027	2.22443217817456e-14	6.94327837403164e-13	22.2201104660794
PEX13	-0.272776625126026	3.1849728392437	-7.87991754150071	2.25874484765437e-14	7.04494313141003e-13	22.2050104993356
CCNB1	0.42014242908825	2.35843085973319	7.87670470920239	2.31067974055646e-14	7.1953950939664e-13	22.1825866111697
PMVK	0.350557242197517	5.52050514809034	7.87501309609692	2.33849610060188e-14	7.27667469863884e-13	22.1707828617474
FAAHP1	0.277520231848741	0.550743717957983	7.87496608232161	2.33927388106001e-14	7.27667469863884e-13	22.1704548365423
RPL7	0.377182239516849	8.10516367721639	7.87168929327192	2.39411758370336e-14	7.43934770408133e-13	22.1475956853378
GUK1	0.328045024033642	5.03301621897479	7.86890250076365	2.44175709311647e-14	7.57931267388576e-13	22.1281605470344
CYP7B1	-0.372035180613437	1.40385815843697	-7.86869822282489	2.44528573985209e-14	7.58623265104909e-13	22.1267361174102
CCPG1	-0.285279488634438	2.20033290053992	-7.86592235893045	2.49373700223662e-14	7.7324387864891e-13	22.107382843725
CTD-2331H12.7	0.35684142993698	1.01017270147269	7.86559382770217	2.49953366512661e-14	7.74218950163117e-13	22.1050926774596
RP11-473M20.11	0.356469894352949	1.31158789918487	7.86506113949282	2.508960776979e-14	7.76726897589993e-13	22.1013795047489
CDCA8	0.352767319264714	1.35715251227521	7.86411141270062	2.52585543121907e-14	7.81542771926804e-13	22.0947597900886
WDR18	0.338567145596663	4.09254781026891	7.86225718218425	2.5591644265384e-14	7.91010764278971e-13	22.0818373437733
DEPDC1B	0.289705708365548	0.517112741090336	7.86073747172746	2.586787043199e-14	7.99125582493440e-13	22.0712479727083
ATAT1	0.287569576067242	2.50073708359244	7.85848341585742	2.62829987817312e-14	8.11091675406416e-13	22.055544569962
GZMM	0.412485826147063	1.03071365681723	7.85188147751953	2.75370675180207e-14	8.47999346611115e-13	22.0095705822391
WBP11	-0.343296023966358	4.39987749726891	-7.85174363569506	2.75638706994646e-14	8.4837728968352e-13	22.0086110087022
DOHH	0.325898135936992	2.94146756441807	7.85112371962822	2.76847311910563e-14	8.51648261355217e-13	22.0042956787686
C1QA	0.651743043819352	4.99183021887605	7.84790761997217	2.83201929249706e-14	8.69821727675044e-13	21.9819121319718
CTD-3184A7.4	0.535888430600861	3.31422260669958	7.84678021802643	2.85463429507389e-14	8.75386200559239e-13	21.9740672640397
HJURP	0.437624960739501	1.00024639652941	7.84426183541456	2.90579705694997e-14	8.89673690425475e-13	21.9565465882509
LY6E	0.579326016495829	5.15112984966387	7.84353939101998	2.92064030118338e-14	8.93749608308145e-13	21.9515212596813
ROMO1	0.488299492180706	6.3170923754979	7.83879094078557	3.02008016870476e-14	9.23211627278349e-13	21.9184998799153
EXOSC8	0.270122989231107	2.40151327234664	7.83708857284854	3.05653775514811e-14	9.33867451124189e-13	21.9066651304767
UCN	0.471183494512614	1.56019510665126	7.83681519960955	3.06243258711345e-14	9.35179139454985e-13	21.9047648423875
SOAT1	-0.40165498766384	4.47525647057563	-7.83638660581399	3.07169707271965e-14	9.37517914191753e-13	21.9017856789038
RP11-216L13.19	0.332159894579835	0.869887887147059	7.83621914165909	3.07532448670484e-14	9.38134643705515e-13	21.9006216665541
LSP1	0.521341754621861	2.20806601222689	7.8353154260952	3.09497278613026e-14	9.43635384145105e-13	21.8943404378355
SKA3	0.31624163831513	0.739114640128151	7.83065532117322	3.19827408635048e-14	9.74113871047187e-13	21.8619594824445
IL4I1	0.367915572718492	0.931553589258403	7.8241946009583	3.34713778749606e-14	1.01786111457569e-12	21.8170914434326
GRB7	0.384860045277327	2.71216551260924	7.82153164503401	3.41046671940131e-14	1.03550140585379e-12	21.7986062138922
RP11-57H14.2	0.314163323529414	0.810349795705882	7.81828925269672	3.4891730586866e-14	1.05829790845473e-12	21.7761053114126
INAFM1	0.453911438378174	3.3713069572479	7.8174224742195	3.51051517181194e-14	1.0642183246967e-12	21.7700914359558
ASTN2	-0.536018498537796	3.88907396401681	-7.8129604266181	3.62243574987133e-14	1.0953037603715e-12	21.7391410369625
LILRB4	0.336284690869753	0.940015794464286	7.80988917226822	3.70150922652532e-14	1.11805493641559e-12	21.7178456165902
ADAMTSL2	0.407565082491606	1.49342419761975	7.80758769883274	3.76187745920947e-14	1.13570185734676e-12	21.7018919298833
RP5-1180D12.1	-0.757629778995782	2.0605812307584	-7.80711165158257	3.77448499297978e-14	1.13891914876026e-12	21.6985924498583
CASC4	-0.381523421004171	4.84240331364076	-7.80640682968249	3.7932279230465e-14	1.14339286909095e-12	21.6937076197154
RP5-1142A6.9	0.329642766592443	0.980902727661765	7.80323463902424	3.87872704191228e-14	1.16675546520419e-12	21.6717266900596
ALDH1A3	-0.609966197226851	6.09982412871849	-7.80003516590321	3.96688667939987e-14	1.19204638471498e-12	21.6495637040767
C9orf152	-0.459151002865511	4.66016850267647	-7.79889679012476	3.99872833885244e-14	1.2009966642005e-12	21.6416797850261
TAF1C	0.327282061415985	2.76370290319538	7.79474280655168	4.11707309808612e-14	1.23590512585067e-12	21.6129185585713
SDHAF1	0.303097819508425	3.82445431161134	7.79447690283348	4.12476512117821e-14	1.23757790919955e-12	21.6110779057182
FCER1G	0.512986537394976	3.26192327891597	7.77498393648219	4.72901119534505e-14	1.40809076657313e-12	21.4762749318394
SIRT6	0.283150823084052	3.09985109113025	7.7749767917522	4.72924793746879e-14	1.40809076657313e-12	21.4762255705694
RP11-159D12.2	0.303129733894965	1.06111576246849	7.76845556139389	4.95027783498527e-14	1.47090011171137e-12	21.4311865559434
DGAT1	0.307758327441197	3.41367733095588	7.76398512118741	5.10765362515595e-14	1.51457883297095e-12	21.4003282724338
WASH7P	0.340656428949588	1.7706782094895	7.76055438023256	5.2317654658149e-14	1.54980766236699e-12	21.37665609228
LTBP3	0.416862639886567	3.82352291553151	7.75885423668759	5.29436808968716e-14	1.56755714833958e-12	21.3649280718676
CENPH	0.272487475071437	1.53486537914916	7.75718837298754	5.3564249183888e-14	1.58352193270869e-12	21.3534384535912
ST20	0.352729346134464	1.77532218245798	7.7528563320302	5.52118073364127e-14	1.62892965889395e-12	21.3235689110472
MRPS21	0.324802042445407	5.38555809882773	7.75030985567749	5.6203501451177e-14	1.65484308584462e-12	21.3060169213889
ZNF106	-0.403950798096622	3.12788201010294	-7.74859535953089	5.68810656644439e-14	1.67394898233361e-12	21.2942020043352
HSPBP1	0.331418976815154	4.42535686914286	7.7474158495193	5.73518759541638e-14	1.68695414676864e-12	21.2860749545768
DNAJC10	-0.388373809487375	3.27604977414286	-7.74312699222062	5.90964263398111e-14	1.73477277260058e-12	21.256531993412
AGPAT2	0.394924698378176	4.64315853697899	7.74235744474283	5.94149414131513e-14	1.74324632376365e-12	21.2512324574159
BATF	0.560206164449587	1.57442352814916	7.73986324761798	6.04589687633005e-14	1.77120813305711e-12	21.2340588236814
COMMD4	0.307069541579852	3.00249176409244	7.73840305522361	6.10785545708816e-14	1.78846216937315e-12	21.2240067550516
FTH1	0.29575213440761	7.08168025713235	7.7382548268459	6.11417995402838e-14	1.78941666654564e-12	21.2229864225869
SLAIN2	-0.278553780995777	3.78702611109874	-7.73753685419426	6.14490539195898e-14	1.79660786740265e-12	21.2180444606888
ARHGEF16	0.283992734915984	2.86498315863025	7.73266731628532	6.35735236288812e-14	1.85779145351326e-12	21.18453576293
COG5	-0.389638040621826	3.14082665596218	-7.73096163564143	6.43346723421845e-14	1.87909380392353e-12	21.1728023531027
IL32	0.575342154831946	2.62893198092857	7.72984692993004	6.48369509176213e-14	1.89281752661358e-12	21.1651353567451
CENPF	0.383375644781517	0.85764486205042	7.72126975417346	6.8833325207282e-14	2.00447449320577e-12	21.1061698682699
RP11-7O11.3	0.272024592920174	1.08475380795168	7.71722452350681	7.08014832599497e-14	2.05563709751302e-12	21.0783777764722
ZNF251	0.303012502252111	2.18902068205462	7.71434525124535	7.22360627678971e-14	2.09416434797875e-12	21.0586031033717
BST2	0.787650028415994	4.90831498576681	7.71333506136921	7.27461455319819e-14	2.10790530976468e-12	21.0516665373271
HMOX1	0.478232219852954	2.10259055111134	7.71182027127791	7.35176830309243e-14	2.1292048408366e-12	21.0412664082902
RUVBL1	0.283182013983209	3.09302892598319	7.71126613737262	7.38019346648613e-14	2.13637757029115e-12	21.0374622750288
FCHSD1	0.296151061084043	1.68803600070168	7.71020554274418	7.43490087431267e-14	2.15114745960601e-12	21.030181877725
BANF1	0.286886887609284	6.17709033587605	7.70725905510343	7.5889935327465e-14	2.19138756378076e-12	21.0099599500479
AIM1	-0.492781988121819	4.63667808337605	-7.70298156522362	7.81831343270458e-14	2.25314840274098e-12	20.980613965975
ZFAND2B	0.286058690525225	3.13370776739286	7.70219023960452	7.86147983784993e-14	2.26322066372088e-12	20.9751864161714
ARCN1	-0.277742787478958	5.85844438867227	-7.69918785085382	8.02740648691816e-14	2.30771138627125e-12	20.9545975549288
PAQR6	0.689906400441187	2.2419417282542	7.69869577133382	8.05492860963819e-14	2.3137135084364e-12	20.9512237183559
GAL3ST4	0.314200940722694	1.25455601795798	7.69585906162231	8.2154102041445e-14	2.35595852450582e-12	20.9317777039716
SNHG17	0.397847282109256	2.69858078189916	7.69214582140246	8.43025249998511e-14	2.4140125194538e-12	20.9063313854867
TMUB1	0.315500994907581	4.39865084187815	7.69191272980662	8.44392209372173e-14	2.41674156512809e-12	20.9047343599877
RNU6-8	0.520845596882362	1.61189388181092	7.69148001835138	8.46935631048578e-14	2.42283344880124e-12	20.9017697402195
RP11-569A11.1	0.344015999092441	0.79293603105042	7.69124794133201	8.48302860267912e-14	2.4255562733821e-12	20.9001797731129
SELO	0.362948830201703	4.06679614528571	7.69006718197009	8.55292811827443e-14	2.44434563897058e-12	20.8920909310763
RP11-488L18.10	0.378765274117657	2.136736419	7.68980253852789	8.5686724255272e-14	2.44764714730556e-12	20.890278112558
XAB2	0.268109030449607	4.31811714831302	7.68932941676598	8.59689087893145e-14	2.45330727149644e-12	20.8870373299346
TMX4	-0.280802577752077	4.06640344870798	-7.68799205821318	8.67715161245854e-14	2.47500171566496e-12	20.8778775500112
RP11-477I4.4	0.42899792753782	1.06861921428571	7.68719462614464	8.7253601402319e-14	2.48496289028905e-12	20.872416402068
AC005077.12	-0.396578925882343	1.08763688576891	-7.68713296626046	8.72909875140502e-14	2.48496289028905e-12	20.8719941477889
RP11-727F15.13	0.275489878844542	0.715103172195378	7.68201479489936	9.04499789914268e-14	2.56862982654301e-12	20.8369534908404
FDX1L	0.301713123491605	1.39145790165336	7.67874098103163	9.25294461021268e-14	2.62640581894257e-12	20.8145494324476
IDUA	0.394545604029426	2.79621850652311	7.67804870343441	9.29751688725678e-14	2.63777511417037e-12	20.8098128440755
EMC6	0.354501887819342	2.09854780817437	7.6714596947617	9.73248753375964e-14	2.75582322809711e-12	20.7647472613162
GNLY	0.336359528382356	0.636093148283613	7.66655931063984	1.00689356577228e-13	2.84694889223951e-12	20.7312505915583
NME3	0.479659869147094	5.98467052673319	7.66625840634148	1.00899646395752e-13	2.85151386936532e-12	20.7291942981151
ECSIT	0.266092216310954	4.73452641920168	7.66309207499083	1.03138887178907e-13	2.90775963578698e-12	20.707560314794
GINS2	0.376179840500007	1.37982847331723	7.66293915785599	1.03248262177672e-13	2.90943836089177e-12	20.7065156836746
CDC34	0.326894070189104	4.74987909190546	7.66102427185784	1.04627617288596e-13	2.93979436507665e-12	20.693435795264
SEC31A	-0.31429646427308	4.64967426484664	-7.66022173847687	1.05211096508332e-13	2.95192709842958e-12	20.6879547402372
NDUFS6	0.365947171886591	5.54437620673739	7.65404135658993	1.09813305210189e-13	3.06925296855305e-12	20.6457596467216
LTB	0.709914498739505	1.80421516611765	7.65357652473807	1.10167358365531e-13	3.07767538415705e-12	20.6425871915731
AC024560.3	0.310160566424378	1.7694286584895	7.65332981517122	1.10355729038469e-13	3.0814633913769e-12	20.6409034716454
GNPNAT1	-0.392012305092411	3.95534217309244	-7.6530664368718	1.10557177270627e-13	3.08561276735186e-12	20.639106039274
SCO2	0.323678212323546	3.3564628667542	7.65081509598903	1.12294003904689e-13	3.12810591888507e-12	20.623743671703
ZNF213-AS1	0.274917783722702	2.06365646141597	7.64914545086449	1.13599419051792e-13	3.1629610301273e-12	20.6123528715581
RBM3	0.301366642760538	5.56691398778361	7.64730351437314	1.15056900493291e-13	3.2020148947101e-12	20.5997889009242
SNRPB	0.271450693479037	6.76470617546639	7.64241312655357	1.19016597406728e-13	3.30590964452267e-12	20.5664427024052
MYEOV2	0.385082224058852	4.39052472662605	7.6422556908726	1.19146278773918e-13	3.3079380783513e-12	20.5653694688368
IFRD1	0.328932556054639	2.67043137697269	7.64090784348563	1.2026223072989e-13	3.3357486297511e-12	20.5561819465419
CORO1A	0.566346680546232	2.25694532347479	7.6394966342817	1.21441685311271e-13	3.36686404571186e-12	20.5465638781516
BVES	-0.387081390394949	1.30135622767227	-7.63579854923658	1.24586821066673e-13	3.44914685709807e-12	20.5213662343545
NDC80	0.303570204726896	1.20784252664496	7.63441108864614	1.25787423770512e-13	3.47908588900468e-12	20.511914951818
LY96	0.458437065491604	1.90575946658613	7.63263120549596	1.27344311920386e-13	3.51548573999791e-12	20.4997924793574
CTD-2007H13.3	0.288808579802526	0.865184671960084	7.6324172489839	1.27532736882598e-13	3.51902358618348e-12	20.4983354076948
MFNG	0.338503689071436	1.51046084166597	7.63027508313478	1.29434493431008e-13	3.56812642490852e-12	20.483748739028
SLC20A1	0.275557615285727	2.49462726595378	7.62769791468334	1.31759508873624e-13	3.6287936059454e-12	20.4662042433691
IL18	0.381622246924377	1.21497351688235	7.62562743041484	1.33657197148442e-13	3.67412559788421e-12	20.4521124385368
WASH2P	0.280127537558831	1.28491677159454	7.62464151901235	1.34570271775055e-13	3.69400773771986e-12	20.4454033341015
PRKAA2	-0.356108646474779	1.70420176591387	-7.62185242890278	1.37186743538737e-13	3.76052694600763e-12	20.4264273126097
RP13-942N8.1	0.276961158121853	0.926304515220588	7.61855781353155	1.40342113490047e-13	3.84161039866076e-12	20.4040188619907
SRCIN1	0.288029127336139	0.93386028142437	7.61845346874762	1.40443208234816e-13	3.8425761945671e-12	20.4033092807734
MDK	0.687933495088267	5.93294077341387	7.61409614890435	1.44729509754469e-13	3.95244241629288e-12	20.3736847595702
MIR429	0.731128049979004	1.95912298583403	7.61332847272539	1.45497921232643e-13	3.97156948434331e-12	20.3684668606405
EPHX2	-0.483581553924338	4.55576596938655	-7.61118022793505	1.47669660463406e-13	4.02896657265274e-12	20.3538674170758
CHRNA2	-0.89211932976468	4.42034100013445	-7.61111075713156	1.47740421803137e-13	4.02901448286772e-12	20.3533953482037
MRPL14	0.314079073747933	5.46419874039496	7.61031358454552	1.48554799304838e-13	4.0493319640577e-12	20.3479786323661
FLJ44511	0.354240785046222	0.88810526209874	7.60837848960446	1.50550110818191e-13	4.0998924068758e-12	20.3348316834305
RAB26	0.530173214126058	2.35779958242857	7.60627070526011	1.5275354907929e-13	4.15408545416511e-12	20.3205144671865
TMEM181	-0.313156314197456	4.05011587044748	-7.60529287591462	1.53786517948512e-13	4.17810138430775e-12	20.3138735732643
EFR3A	-0.419169264218464	3.83780729792437	-7.60523173353286	1.53851336363603e-13	4.17810138430775e-12	20.3134583491063
RP4-717I23.3	0.363248654626059	1.61305205406092	7.60171112713105	1.57629378683871e-13	4.2727514081779e-12	20.2895539582951
TCIRG1	0.559985372424391	3.53172071391387	7.595893095168	1.64074231850824e-13	4.43714783467996e-12	20.2500693846443
NOSIP	0.326488843021029	3.47928282882143	7.59540546451006	1.64626047959035e-13	4.4500097510112e-12	20.2467611125011
AIP	0.29890342128154	5.20019992238445	7.59490801290364	1.65190862512255e-13	4.46114657238809e-12	20.2433863826913
BCL7C	0.349651970747916	3.33453272552941	7.59247764562357	1.67977918691272e-13	4.53012782384633e-12	20.2269011715623
HAVCR2	0.307942070995804	1.12033335139706	7.58046380315739	1.82450402701005e-13	4.90231553727731e-12	20.1454718578388
MCTP2	-0.387243157268894	2.00102433770588	-7.57662620176662	1.87327294729274e-13	5.01949461099499e-12	20.1194820589393
PPP1CB	-0.268768684441131	6.34530208626681	-7.572520806354	1.92686771454902e-13	5.15600482352766e-12	20.091690075143
RP11-666O2.2	0.363795698298325	1.22532139837605	7.56663628741478	2.00633328195611e-13	5.36372625153714e-12	20.0518746994184
UGGT1	-0.359430159184851	3.24304504963445	-7.56314874520746	2.05494489924984e-13	5.47863323436075e-12	20.0282890234841
TSPYL1	-0.350503745600804	5.57601451280882	-7.56140867252087	2.07963136235814e-13	5.53181942387266e-12	20.016524388222
CKS2	0.492470122899183	4.27063521843697	7.55774111029954	2.13262430275072e-13	5.67019741187188e-12	19.9917349510152
FAHD2CP	0.333267589777319	1.4348100100063	7.55547584161679	2.16601785791172e-13	5.75112708821698e-12	19.9764284795402
RP11-546D6.3	0.286028863672276	1.52175226609664	7.55479911266811	2.17609347470273e-13	5.77525316852129e-12	19.971856505701
PPAN	0.298059008903371	1.95979929294748	7.55181388177471	2.22109374872985e-13	5.8893279158533e-12	19.9516921545976
NLGN2	0.314231050340348	2.69903129860714	7.54913342801651	2.26228033623224e-13	5.98765920179474e-12	19.9335918159739
MRPS12	0.322146870000021	3.87945709982773	7.54721863660048	2.29216205780304e-13	6.06399936877871e-12	19.9206648671381
CNPY4	0.292742149705895	2.06600585283613	7.54556404717585	2.31829615322436e-13	6.12758521947988e-12	19.9094966429092
RRP7B	0.341651033647067	1.36368839162185	7.54365771631227	2.34877066106245e-13	6.19971395060819e-12	19.8966315879705
JAK3	0.347232787289921	0.984703866371849	7.54061284199587	2.39826658567835e-13	6.32750072923642e-12	19.8760882628577
EVL	0.292300768857159	3.17642493829832	7.53754208702753	2.44922390441121e-13	6.45028579643018e-12	19.855376926588
RP11-307C12.11	0.284572215117654	1.40466259826471	7.53667277114544	2.46384243915014e-13	6.48585971571954e-12	19.8495148518006
RPS12	0.368608498264766	10.1584886233172	7.53627370633292	2.47058192858262e-13	6.50066998937151e-12	19.8468240082481
TSSC4	0.318236282815151	4.18009091345378	7.53203376047778	2.54331837540068e-13	6.68603016589461e-12	19.8182415078327
TBC1D8B	-0.324617088243687	1.57687220079412	-7.53168736088873	2.54935327020507e-13	6.69887891032689e-12	19.8159069033055
CNTNAP2	-0.734702872949563	3.03771932029412	-7.53123959360414	2.55717508206053e-13	6.71640942493333e-12	19.8128892432864
UHRF1	0.298152109432777	0.639309873741597	7.52974772592249	2.58340677006491e-13	6.77616222299102e-12	19.8028360444318
SPHK1	0.316751282647064	1.04571849603361	7.52915199341157	2.59395552687824e-13	6.79467390524179e-12	19.7988220393094
TCAF1	-0.328621143252083	2.99052971478571	-7.52347296515714	2.69667008163499e-13	7.05739471342098e-12	19.7605696757454
AC093642.3	0.365479447890762	1.07415938528571	7.51878271864027	2.7845141851146e-13	7.27424741504636e-12	19.7289945962844
C9orf116	0.334018870142868	1.72264033141176	7.51494467154283	2.85848998416668e-13	7.46082497566115e-12	19.7031681148088
CMTM3	0.389323272268925	2.8630482689874	7.51201944960786	2.91616890022097e-13	7.59778463084346e-12	19.683491067631
MAPK8IP2	0.496784019781525	2.07376497083613	7.51116400013867	2.93325212651353e-13	7.63888456336955e-12	19.6777378682211
NR2F6	0.288884385504234	4.50162340202101	7.50127543139611	3.13802772248353e-13	8.16124831325816e-12	19.6112712171399
GALNT7	-0.556674638680639	5.0658020795	-7.50109331334489	3.14192820846875e-13	8.16775433249621e-12	19.6100477458505
TPGS1	0.308555407050424	0.94621784002521	7.50046513266872	3.15541886252623e-13	8.19552674049462e-12	19.6058278000055
NKD2	0.308187251768912	0.916292147460084	7.50012137399629	3.16282548304834e-13	8.20746184349972e-12	19.6035186412251
C11orf31	0.300005086399191	4.87503256508613	7.49552673512138	3.26348144574829e-13	8.45738531615205e-12	19.572662698178
CANX	-0.340332428974736	7.25440962346218	-7.49318796388543	3.31592300013586e-13	8.58947631805379e-12	19.5569620752421
SLC25A27	0.544755143848752	2.43116812294958	7.49064099038547	3.37397759734229e-13	8.7359835909545e-12	19.5398681441437
GALC	-0.414340262966366	2.74654081635714	-7.48607587271176	3.48054933516048e-13	8.99994836279961e-12	19.5092409704317
PCK2	0.302782406668083	2.91714824526681	7.48557801877925	3.49237029560052e-13	9.02651723989499e-12	19.5059017807734
PPP1R16A	0.406579684155478	2.70979536751471	7.48299919763202	3.55423732273319e-13	9.17423760222913e-12	19.4886079993231
HSF4	0.673330584840347	2.77214986515966	7.47898734953577	3.65263590582438e-13	9.41573742310676e-12	19.4617135693975
C14orf2	0.318963559903384	4.29423919416177	7.47553882979241	3.73935906838377e-13	9.63078773382104e-12	19.4386046481699
NAA10	0.35075278008405	3.10001902790336	7.47335910451871	3.79521761769206e-13	9.77034263863256e-12	19.4240024009461
RPS17	0.370326001903415	7.82593536890966	7.47260303464766	3.81478434557558e-13	9.81638667188723e-12	19.4189381811974
RP11-138I1.3	0.360529792050426	0.94548967244958	7.47242694443707	3.81935572483111e-13	9.81949461495879e-12	19.4177587721857
GPSM3	0.479670837037828	2.45282400995588	7.46965823503156	3.89194617126705e-13	9.99731901019663e-12	19.3992175207268
METRN	0.464911209201697	2.83561095747899	7.46916304741885	3.90507159431806e-13	1.00266233587268e-11	19.3959019634275
AC074212.6	0.346263640071438	1.67217729879202	7.46740671402209	3.95197745969341e-13	1.01425981511701e-11	19.3841437310146
PACSIN1	0.279208901373954	0.916676924918067	7.46092959004541	4.12980704570637e-13	1.05613678194666e-11	19.3407998112656
ST6GALNAC6	0.266112578273126	3.41117837921639	7.46087185019544	4.13142721832972e-13	1.05613678194666e-11	19.3404135586489
TMEM252	-0.470586868142851	0.952455480584034	-7.4605721812622	4.13984595192895e-13	1.05782575752856e-11	19.3384089514399
USP30-AS1	0.267363147264709	0.540286465678571	7.45944242295325	4.17173697753838e-13	1.0650424438458e-11	19.3308521111842
CTD-2270P14.1	0.305712123768914	1.23846789722059	7.45825042945537	4.20564715814441e-13	1.07229310315536e-11	19.3228799662065
ANAPC11	0.329376464479016	4.33352963151261	7.45761061798726	4.22396053688341e-13	1.07649229099525e-11	19.3186012726301
RRM2	0.4948282169832	1.33963943314286	7.45362102740013	4.33993999633333e-13	1.10508537534197e-11	19.2919277134847
MPP5	-0.338141646575611	2.94447766154412	-7.45149225745871	4.40310207933147e-13	1.12019137736787e-11	19.277699823128
CCDC57	0.302906452558835	2.30334060914916	7.45137015455643	4.40675228817868e-13	1.12063173279568e-11	19.276883831081
RP11-334C17.5	0.50170559044959	1.97663214153571	7.44549512249052	4.58595046364621e-13	1.16417343356918e-11	19.2376345242023
SEPT5	0.351230971092448	2.50888013495378	7.44389732857288	4.63591487623784e-13	1.17480020912789e-11	19.2269643816846
CDK18	0.2920296269832	1.23000370836555	7.44010422469463	4.75668596446697e-13	1.20385185698887e-11	19.2016411099652
PQBP1	0.295850915315162	5.21661934370798	7.4375949617587	4.8382776566257e-13	1.22291133133076e-11	19.184894544075
TRAF1	0.300855384126057	1.36723759335714	7.43730736718277	4.84771673905433e-13	1.22476692878912e-11	19.1829754525446
FAM102A	0.324170731789936	3.48191743288235	7.43616777672359	4.88529766136175e-13	1.23372783111561e-11	19.1753716499381
DNASE1	0.273891127155473	1.76205605766597	7.4339965104467	4.95769666873627e-13	1.25092928002379e-11	19.1608866460171
RP11-807H7.2	-0.302555190726886	0.449060669077731	-7.42999710223212	5.09383005739567e-13	1.28416863368377e-11	19.1342144595412
NFIB	-0.313676502642833	3.87757979305672	-7.42788131552022	5.1673303138782e-13	1.30213601655764e-11	19.1201088023556
UBL5	0.308658976840374	5.89819108257563	7.42526964826597	5.25949867817788e-13	1.32250796435302e-11	19.1027015639928
FAM167B	0.44421967778573	2.76039944567437	7.42480265427321	5.27614916696221e-13	1.32612363930875e-11	19.0995894746873
CTB-193M12.5	0.342442421222702	2.20111565879202	7.42174530772605	5.38644745286142e-13	1.35268175238804e-11	19.0792188755576
BRMS1	0.304010065651282	4.33418750305672	7.42059825273476	5.42841235720763e-13	1.36263418873724e-11	19.071577950045
EIF3K	0.285694665239533	5.81026357297689	7.42024303009269	5.44147332435931e-13	1.36532575414425e-11	19.0692118802449
REPS2	-0.543572942168043	3.63854712318487	-7.41130503775489	5.78048924813606e-13	1.44665849005967e-11	19.0097071634342
TCEB1	0.267879077550438	3.17089076656092	7.40897643310931	5.87217566894018e-13	1.46708909192302e-11	18.9942138009992
ZNF276	0.290004998924381	1.82350138916387	7.40284179636067	6.12063322837225e-13	1.52394632112994e-11	18.9534154945226
CD164	-0.33935207235291	5.80951793457143	-7.40254929230828	6.13273499246513e-13	1.52630860189711e-11	18.9514708700694
SSSCA1	0.268626627915987	3.52106942855882	7.39981243341087	6.24711480327929e-13	1.55411287609317e-11	18.9332786461219
ALKBH2	0.308140046516824	3.21515196432983	7.39964327011442	6.25425307057133e-13	1.55522603931622e-11	18.9321543727917
TMEM238	0.567926044815141	3.22816339213866	7.39831995968884	6.3103713391005e-13	1.56784532500451e-11	18.9233602450949
AGA	-0.291115026298298	3.44848534485084	-7.39620336629875	6.40116326617688e-13	1.58770059312774e-11	18.9092969078866
HCLS1	0.443029908857153	2.15853737465546	7.39430980556966	6.48347758605544e-13	1.60675214693132e-11	18.8967181775931
ZNF219	0.344848391693289	2.12664462267017	7.39143362973344	6.610504827517e-13	1.63684285565833e-11	18.8776169238194
LPP	-0.4107554360336	3.43111744341176	-7.38965958425249	6.69007487624917e-13	1.6537400584232e-11	18.8658380762825
SAMD1	0.299235975756325	3.81572315081513	7.38576444178926	6.8681046402112e-13	1.69617446107114e-11	18.8399839905158
MTMR9LP	0.375296471315134	1.5092572782416	7.38531894178585	6.88876142600013e-13	1.69858214364858e-11	18.8370276648379
RBBP9	-0.283495023222669	2.94073350615336	-7.38094676964961	7.09476303703101e-13	1.74638250186817e-11	18.8080215639064
PLEKHA4	0.456244184113459	2.66369994190546	7.37731088248469	7.27068368394376e-13	1.78642463145005e-11	18.7839105513817
MIR497HG	0.271692455226896	0.928197347109244	7.36960106000141	7.65805268795809e-13	1.87476193833044e-11	18.7328148745959
CTC-339F2.2	-0.284022347142853	0.616952661735294	-7.36898327888707	7.68995736711533e-13	1.88099514366888e-11	18.7287224609579
SCRIB	0.336769042655489	4.19651407095378	7.36783341592718	7.74968976592854e-13	1.89401898854445e-11	18.7211060636537
RP11-192H23.8	0.291632679016811	1.02829640307563	7.35962448273513	8.18960000798847e-13	1.99485263106559e-11	18.6667596413306
PYCARD	0.511027303004214	2.27554696322479	7.35655943408466	8.36008147304875e-13	2.0324330747482e-11	18.6464801421816
PPM1M	0.279111219218502	2.74104143715546	7.35381266027382	8.5158259296844e-13	2.06741591915378e-11	18.6283121749888
KIAA1683	0.327929405844542	0.889473812065126	7.35222553865121	8.60711565759489e-13	2.08784238429577e-11	18.6178169471078
TMEM130	0.444559062920175	1.10464782559454	7.35216260529717	8.61075531621274e-13	2.08785785152705e-11	18.6174008221328
RABL6	0.275968263432797	4.13610747737605	7.34970076184645	8.75432770600151e-13	2.12178884088962e-11	18.6011249595419
RP11-109N23.6	0.29319453338656	0.968555837058824	7.34864953303279	8.81635008778765e-13	2.13593457500273e-11	18.5941763441655
NAAA	-0.378454301647032	4.9276912535042	-7.34129126649793	9.2627658591412e-13	2.23666298683903e-11	18.5455603959426
SLC2A10	-0.446163202945348	4.1586361259937	-7.3409496304639	9.28402441979326e-13	2.24086950722807e-11	18.5433041537973
TMEM178B	-0.371365912798306	1.8650424922395	-7.33962360418425	9.36699341336026e-13	2.25996134060275e-11	18.534547566143
RP13-20L14.1	0.40520676201261	0.972028551922269	7.33924061957422	9.39109219474907e-13	2.26465505151055e-11	18.532018711638
OXLD1	0.354435749172288	4.13850244648529	7.33906049516493	9.40244737117378e-13	2.26519848304183e-11	18.5308293831337
MYL6	0.354778658899205	7.35351948931933	7.33543776851304	9.63371810712333e-13	2.31909525247864e-11	18.5069141161129
SNORD94	0.376062818445384	1.34244620788235	7.33400861154823	9.72648640135853e-13	2.3389635976776e-11	18.4974821868407
KRBA1	0.331331482252109	1.51829201987395	7.33333212922229	9.7707038046981e-13	2.34766289318892e-11	18.4930181536406
RNVU1-3	0.377871538684877	0.691909696939076	7.33036024425615	9.96731320223238e-13	2.3909676086226e-11	18.4734108933829
FUCA1	-0.314400419840291	5.63832964495378	-7.32920586582295	1.00447286030309e-12	2.4085485377625e-11	18.4657964918534
NCOA4	-0.371605895617602	6.28336082419538	-7.32872073582547	1.00774389683985e-12	2.41539995504058e-11	18.4625968084504
EDEM3	-0.457337140407543	3.67201378272899	-7.32852679550492	1.00905449054156e-12	2.41754881162291e-11	18.4613177188715
UBR3	-0.340211747478972	2.90954421435714	-7.32811651823651	1.01183256008284e-12	2.4222167972758e-11	18.4586119166743
NEAT1	0.73645152326893	5.13530655393277	7.32313402959807	1.04617691474193e-12	2.50238146337718e-11	18.4257617501514
FZD5	-0.475673370163851	3.09617810909874	-7.32085923007901	1.06223627783685e-12	2.53975387199264e-11	18.4107696342162
RPL36AP43	0.347197261798326	1.14730043466807	7.31843954683246	1.07958485447902e-12	2.58017686854142e-11	18.3948267333457
LIPH	-0.476162173617626	3.2178540595105	-7.3142962680008	1.10994119969109e-12	2.64730951088086e-11	18.3675370966271
MIR126	0.367899094899162	0.576686874781513	7.31338901911018	1.11669959975101e-12	2.66016889149988e-11	18.3615631613473
STAB1	0.381082641025221	1.86630958112185	7.31098119083947	1.13483336205576e-12	2.70006175673797e-11	18.3457112700107
MFSD10	0.325781510924394	5.02053239914706	7.30225079090736	1.20304745291277e-12	2.85305977389187e-11	18.2882697663262
RP11-54O7.16	0.436325204147061	0.732558632846639	7.29927791710856	1.22718455432163e-12	2.90205040798612e-11	18.2687222970259
FRMPD3	-0.290421034600834	0.926031680023109	-7.29456975546923	1.26638928239428e-12	2.98991795516195e-11	18.2377778266007
C6orf1	0.349055024558845	3.4398074392458	7.29383021761468	1.27265841061942e-12	3.00229117659945e-11	18.2329186501302
SLC26A6	0.356414355004217	2.35808854721218	7.29128969232507	1.29442827870307e-12	3.05241453589e-11	18.2162289774518
NAPSB	0.517480720176484	1.94306756908403	7.28946186581468	1.31031731809444e-12	3.084899082725e-11	18.2042241645115
NXF1	0.27901115925212	4.12865550683193	7.28861388441409	1.31775374140669e-12	3.09865838499848e-11	18.1986556019421
SURF2	0.381850828378175	4.33544494322689	7.28809225480531	1.32234882317355e-12	3.10821178496917e-11	18.195230398064
CCDC64B	0.379679798747921	3.10293749303782	7.28684466872641	1.33340298601471e-12	3.13293360742217e-11	18.1870391021896
RPLP1	0.383165385054692	8.95111693760294	7.28611410142428	1.33991830726524e-12	3.1469754708888e-11	18.1822429247199
RAD51-AS1	0.371556688693292	2.39754715685924	7.2826422982193	1.37131121457747e-12	3.21682394076075e-11	18.1594557718491
LINC01315	0.386123407054635	2.22411801752311	7.28138656366001	1.38284323527117e-12	3.2412712957759e-11	18.1512159045765
ARVCF	0.283589429310941	3.11108750694958	7.27740674907047	1.42002608179931e-12	3.32175732524104e-11	18.1251086955395
KMT2E-AS1	0.499127864819347	3.20302246093487	7.27654884798062	1.42816933384197e-12	3.33546091580125e-11	18.1194824395141
FBXL4	-0.295737268680657	2.36110976955882	-7.27153733345319	1.47666558582811e-12	3.44596616945428e-11	18.0866266996806
KIFC3	0.311558083521016	1.30620168586975	7.2701810375758	1.49006674917499e-12	3.47307494148024e-11	18.0777378674021
AC007387.2	0.303897165546223	0.990373765201681	7.26986496584261	1.49320691823649e-12	3.47900528072921e-11	18.0756666008361
RP1-228P16.1	0.279854687155466	0.678504713985294	7.26302226308276	1.5628084666889e-12	3.63247205193332e-11	18.0308429744956
RPS28	0.425687670348784	7.64922300490966	7.2591010061337	1.60412309940566e-12	3.72257294932426e-11	18.0051717105219
LMAN1	-0.402346753659634	5.06814526630462	-7.25714275006958	1.62515598513907e-12	3.768386914389e-11	17.9923557625365
WDR13	0.283070199117673	4.09093332588235	7.25650979160115	1.63201221474505e-12	3.78032761211024e-11	17.9882139118632
TAX1BP3	0.337600423298339	3.72778677267437	7.25618855907941	1.63550269877266e-12	3.78636384112765e-11	17.9861119933181
AC004932.1	0.381240181147065	1.24394933614496	7.255681602939	1.641026190889e-12	3.79764550960905e-11	17.982794982176
CCDC107	0.319678846642869	2.28766207129202	7.25448766650386	1.65410724426305e-12	3.82640093782832e-11	17.9749837955816
MS4A6A	0.404076189193286	1.81835419844538	7.2528172401202	1.6725812106392e-12	3.86607280861405e-11	17.9640569569012
SHMT2	0.316845157962206	3.99167507748109	7.25159028073834	1.68627988501995e-12	3.89311283695769e-11	17.956032272718
PARM1	-0.563639105806696	4.80573853670168	-7.25063540312041	1.69701718481871e-12	3.91480609917068e-11	17.9497878372305
DPCD	0.340108875533632	3.63162198453151	7.24933743436579	1.71172039397268e-12	3.94560673678968e-11	17.9413008079777
NWD1	-0.477789631420151	3.22133086626891	-7.24824092993893	1.72423907554969e-12	3.96976131325393e-11	17.9341320414972
F12	0.409349923336141	1.0869750065	7.24252500273844	1.79097066909392e-12	4.11528549611911e-11	17.8967763054814
VPS36	-0.33972886452519	3.35128194367857	-7.23547008149087	1.87684688319657e-12	4.30245225634858e-11	17.8507022857428
COL16A1	0.497199323424389	3.01210126720378	7.23488139160902	1.88419321613071e-12	4.31759769663358e-11	17.8468593176613
TMA7	0.31680463020172	6.36441596607563	7.23431754894211	1.89125600419784e-12	4.33095415491213e-11	17.8431787871206
RP11-274B21.3	0.370679270735311	3.01013996771639	7.23331906414911	1.9038271635461e-12	4.35745811830521e-11	17.8366616573733
KIF7	0.343193063504211	1.55864666684454	7.23029858128051	1.94235847290599e-12	4.4386882253449e-11	17.8169512955152
LLNLR-268E12.1	0.266682476802524	0.653768609409664	7.22646396139225	1.99238253002186e-12	4.54233653964805e-11	17.7919377343229
PIM2	0.354686558533626	2.3603340379937	7.22380831041701	2.02776729610465e-12	4.6194010580438e-11	17.7746209252461
CENPU	0.420374611285723	1.59288804221429	7.22348991858463	2.03205094736724e-12	4.6273540820566e-11	17.7725451175374
RP11-589P10.5	0.372515151390767	2.20536906311555	7.22314861568	2.03665273329325e-12	4.63421836082591e-11	17.7703200188097
LCAT	0.368025938508411	1.62266721735504	7.22245820398686	2.04599292590735e-12	4.65184536467884e-11	17.7658191892278
ZNF579	0.317968895256315	2.43501821091387	7.22196787228586	2.05265193207058e-12	4.66516887340619e-11	17.7626229009813
WASF3	-0.422846748109224	3.08945840312185	-7.21812427107414	2.10559445687964e-12	4.77434343898375e-11	17.7375739367461
SNORA45B	0.325328054567229	0.67548311625	7.21739026156159	2.11585656396242e-12	4.79574989130720e-11	17.7327915719093
LL09NC01-139C3.1	0.313752083428576	0.920480716777311	7.21256483408552	2.18455622565808e-12	4.94570315422638e-11	17.7013616999093
UBA7	0.478954626092455	3.13785534973109	7.21216403772324	2.19036010225739e-12	4.95692074769388e-11	17.6987519170332
GSC	0.352122042621855	1.1863448470042	7.21056540809008	2.21366095947842e-12	5.00577158950683e-11	17.688343608454
HLA-DPB1	0.549102446533646	5.39587862818277	7.20642719800189	2.27511628950067e-12	5.13678324806943e-11	17.6614092782772
LMNB1	0.448542069008416	2.17197078572269	7.20321530585287	2.32396940093611e-12	5.24505610407640e-11	17.6405126200783
ZNF428	0.31146298915128	4.39583230495798	7.20230509519425	2.33800047087208e-12	5.27338920444682e-11	17.6345921245905
BAD	0.341124356567252	5.06662784953992	7.20189444754974	2.34435793429036e-12	5.28284165073535e-11	17.6319212499652
MYO5C	-0.366000336302501	3.03230445332353	-7.20189369757733	2.34436956057374e-12	5.28284165073535e-11	17.6319163722157
RASSF7	0.474550634659692	4.80286691410714	7.2018378595718	2.34523533641153e-12	5.28284165073535e-11	17.6315532082626
DHTKD1	-0.350391994705858	4.07758192341176	-7.20125865279836	2.35423459205054e-12	5.29902448442772e-11	17.6277862475076
PRKACB	-0.431336115499973	3.72877544384664	-7.19862402152518	2.39560002250936e-12	5.39005389264949e-11	17.6106545859149
ALOX5AP	0.423891812235302	1.84412913222689	7.19621922927423	2.43398058242571e-12	5.47429985616679e-11	17.595021844784
PRDX5	0.331066323533655	7.57480657509454	7.18971676262913	2.5408156054312e-12	5.71238354849102e-11	17.5527725189053
CCDC109B	0.277050597117655	1.11517610752101	7.18748218191945	2.57858426191491e-12	5.79283567912374e-11	17.5382605704825
TIMM13	0.330719704428607	5.39728510187815	7.18526294347453	2.61664011292183e-12	5.86777273582667e-11	17.5238518465991
C17orf89	0.390944307479017	3.84686731547899	7.18289029198097	2.65793792942774e-12	5.95278181378969e-11	17.5084510221144
RP11-408P14.1	0.319203584865564	2.89156621891176	7.18258385417998	2.66331825318296e-12	5.96254458775281e-11	17.5064622397407
PTPN7	0.284530291193281	0.682344705878151	7.18114178985773	2.68878168843325e-12	6.01493856101733e-11	17.497104153075
RP11-620J15.3	0.297940058701699	2.54658164691387	7.18060024182965	2.69840587286219e-12	6.03184623655453e-11	17.493590238553
AC062017.1	0.394830876197485	1.41847854401471	7.17734736203546	2.75693204532051e-12	6.15324890405691e-11	17.4724879301095
MAGT1	-0.296037182945349	4.81321588738025	-7.17719898673298	2.75963120267436e-12	6.15691964197737e-11	17.4715255628474
MCCC1	0.324731840180694	3.47086238998529	7.1735448490573	2.82693168029628e-12	6.30225505984953e-11	17.44782975042
CERKL	0.265781917025214	0.770344290008403	7.17299029959311	2.83728527841427e-12	6.32051032242556e-11	17.4442345381139
RP13-582O9.5	0.375344775827745	2.58464245758613	7.17175648251985	2.86045501080771e-12	6.36726598231146e-11	17.4362363524474
RP11-574K11.24	0.447092524844552	2.6403153617542	7.16923696637888	2.9083483916699e-12	6.46894238264498e-11	17.4199070951101
BTBD11	-0.389307629420155	1.68200049684454	-7.16884017196338	2.91596259594143e-12	6.48340853348181e-11	17.4173358481759
IZUMO4	0.399818224310932	1.62686929786555	7.16739251097761	2.94390883421584e-12	6.54056336009743e-11	17.407955906108
PIGK	-0.304072820105017	3.11830961533403	-7.16680403129283	2.95534425649558e-12	6.5634722367443e-11	17.4041433597742
SLC17A5	-0.402500736357116	4.30925737896008	-7.16654114631506	2.96046678472589e-12	6.5698507852448e-11	17.4024403047879
PRC1	0.332963433021016	1.53600810831303	7.16523905839026	2.98596808027931e-12	6.6239254674494e-11	17.3940056938338
RP11-465N4.5	0.274468824294128	1.54776799592437	7.16473325130929	2.99593244177126e-12	6.64350579102539e-11	17.3907295303678
SNHG3	0.465816690033636	3.10551891572269	7.16292468168008	3.0318294296646e-12	6.7154561801907e-11	17.3790167650314
ZBTB38	-0.356288508117632	2.47112096042437	-7.1608167824189	3.07420176265006e-12	6.80414777543022e-11	17.3653684667402
UQCRB	0.324546602882374	4.40384814605882	7.1602177405527	3.08634944729261e-12	6.82807237258978e-11	17.3614903599474
RP11-861E21.1	0.282188358533615	0.477393931191176	7.15876351374378	3.11603580922787e-12	6.88108860791935e-11	17.3520770011956
ARRDC1-AS1	0.27987688191178	3.06269374335084	7.15807294691251	3.1302311183847e-12	6.90721104720815e-11	17.3476074305205
RP11-387M24.5	0.263138870008407	0.745875030596639	7.15522067230588	3.18953956353337e-12	7.02745835834049e-11	17.3291502696625
C19orf43	0.315696991285746	6.23939996057983	7.15333701494736	3.22931177011717e-12	7.10704207771696e-11	17.3169643096216
KIAA0895L	0.355658920235305	2.16295873047059	7.1512629265471	3.27366921849607e-12	7.19923633372241e-11	17.3035493812361
WASH1	0.402418048008414	2.04246639747059	7.15028676782348	3.29475269571406e-12	7.23742383915188e-11	17.2972368004836
LAGE3	0.34010642309666	4.4673720174895	7.14968574271151	3.3078002563013e-12	7.26062156258135e-11	17.2933504626691
CDK10	0.38165580097901	2.9891280825021	7.14876305684375	3.32792966356524e-12	7.29657639003319e-11	17.2873847198883
ZNHIT1	0.360689495235313	3.98108024586975	7.14830257660572	3.33802056895363e-12	7.31595371469579e-11	17.2844076583571
BOLA1	0.269905449151281	3.5473378142437	7.14756936849807	3.3541501435101e-12	7.34579011362057e-11	17.2796676963195
PCP2	0.454819100697486	1.29819987602941	7.14734709804407	3.35905491418541e-12	7.35101721418828e-11	17.2782308644293
RP13-516M14.10	0.361421332029418	1.19023311159874	7.14454816722874	3.42142506625795e-12	7.4847038345299e-11	17.2601407033857
SNORD83A	0.362356958638658	0.745810414642857	7.14336813681608	3.44806042593089e-12	7.53732325304481e-11	17.2525155946299
WSB1	0.391426647193299	3.28818994271008	7.14304275034587	3.45544077358898e-12	7.5506295077672e-11	17.2504131940818
KLHL23	-0.333575978138644	2.91910199780042	-7.14235027618278	3.4711990854945e-12	7.58222600092657e-11	17.2459392081818
OBSL1	0.298572898411791	3.70897329578571	7.13992321367881	3.52699066833059e-12	7.69833286548853e-11	17.2302610311022
SNORD6	0.481840256155471	1.63883693458613	7.13785689836686	3.57518403084271e-12	7.8006079973398e-11	17.2169165692418
SLC22A3	-0.913969310789891	3.71554230052941	-7.13683773138531	3.59919233725703e-12	7.85005763897745e-11	17.2103358378908
SKAP1	0.308869235298323	0.868444226216387	7.13105026758538	3.73856364553089e-12	8.1418692865204e-11	17.1729807193214
C19orf70	0.338644200042047	4.79145267762185	7.13075949507631	3.74570423402905e-12	8.154378564961e-11	17.1711045761589
RACGAP1	0.331407573109252	1.7086791157437	7.12976854531026	3.77014018705551e-12	8.20451640333993e-11	17.1647111626365
RHBDL1	0.375483903978997	1.42222281742647	7.12660198496229	3.8492805250839e-12	8.36427026490784e-11	17.1442859399408
CD27-AS1	0.304525332588251	2.89504494497479	7.12642454880301	3.85376312223015e-12	8.37089536524002e-11	17.1431416423331
RPLP2	0.431841810390807	8.73606176034244	7.12392914337776	3.91735142312559e-12	8.50585338572087e-11	17.127051040933
CBLN3	0.270688706978999	1.44270941625	7.12385595623	3.91923188143052e-12	8.5067729316388e-11	17.1265791921581
FXYD5	0.454979420348757	3.12052715590126	7.11746430254581	4.08692844707477e-12	8.85101970472384e-11	17.0853863064651
KLK3	-0.552432663722643	11.8362708887605	-7.11575413883968	4.13298164796034e-12	8.94412155224093e-11	17.0743697151198
INO80B	0.272387893558837	1.9267110437458	7.1146302686084	4.16352398986458e-12	9.00687940704792e-11	17.067131092727
SASH3	0.45327658740757	1.65173906526681	7.11004757084283	4.29037805442911e-12	9.26413844171422e-11	17.0376244120638
KIF13B	-0.391711237987372	3.40766155510294	-7.10618509864566	4.4002413324666e-12	9.476831083686e-11	17.0127669794549
IMPACT	-0.305002143306699	3.41969611628361	-7.10581134379204	4.41101799636411e-12	9.49653789652328e-11	17.0103622112207
PABPC1L2B	-0.522623339852929	1.61562816054832	-7.10563571507591	4.41609094822981e-12	9.50395511221134e-11	17.0092322374737
GABRD	0.290812441680675	0.54042146034874	7.1034933887396	4.47843476992e-12	9.62039628076966e-11	16.9954505867474
CELSR3	0.318190682092439	0.530094348869748	7.10292345342312	4.49516569403216e-12	9.64923674181823e-11	16.9917847407247
RPL35	0.401004617126095	8.48490373597059	7.10215818125798	4.51772760452877e-12	9.69054230880314e-11	16.9868628542138
FAM86HP	0.269957394693284	1.21940481803151	7.10110679575961	4.5489064567354e-12	9.75025702237188e-11	16.9801015139412
FIS1	0.306639404789959	5.97889585968067	7.09840906891284	4.62987889096409e-12	9.91653480582246e-11	16.9627564397612
MGP	0.64798509225214	7.01589430922269	7.09711125349262	4.66933620791997e-12	9.98639315647704e-11	16.9544140136166
MFSD7	0.377176898987401	1.50134512301471	7.09580399372412	4.70941491167848e-12	1.00684221328514e-10	16.9460121247723
GPX4	0.332392457067265	6.9090912515084	7.09493200174133	4.73633681510123e-12	1.0122272973035e-10	16.940408440759
STRA6	0.36702367716387	1.01379659803992	7.09215683109374	4.82302872831594e-12	1.02924772792464e-10	16.9225780598212
COX7B	0.278625985684905	4.8802920114979	7.09120922413142	4.85298633527098e-12	1.03526237909195e-10	16.9164910072622
CTD-2589H19.6	0.272398285886559	0.929967065981092	7.08773493114258	4.96439594446155e-12	1.05825551664577e-10	16.8941791470137
CBX3	0.281829415214307	4.74658009085924	7.0856107467224	5.03374671254726e-12	1.07264733323174e-10	16.88054201956
CCNB2	0.397405575588243	1.67499697439076	7.08511061372673	5.05021319395885e-12	1.07537125366767e-10	16.8773316785769
PYGO1	-0.330859381491586	1.59676292193487	-7.08410084707807	5.08362054605643e-12	1.08090805834886e-10	16.8708505705927
ABI3	0.345830789260514	1.87990704742857	7.07488867350862	5.39860679820933e-12	1.14371718115765e-10	16.8117574603079
APOBR	0.299167306760513	1.44876392127521	7.07394416698001	5.43196640363398e-12	1.14995004499267e-10	16.8057022728461
CTC-246B18.10	0.503276949962193	1.55928863222899	7.07387268255955	5.43449944033049e-12	1.15006929620361e-10	16.805244016176
RP11-715J22.3	0.336644331214291	1.33225963044748	7.0716013237786	5.51559213475554e-12	1.16596262842857e-10	16.7906852378422
LINC01003	0.268183372361354	1.97051306852941	7.06952331179112	5.5908233833964e-12	1.17973041158788e-10	16.7773690730721
TIPARP	-0.505554309184852	3.23203524912605	-7.06624994693756	5.71138164997656e-12	1.203864405766e-10	16.75639936044
FDXR	0.312802621630263	2.26709984378151	7.06303084605449	5.83243299638746e-12	1.22849302077949e-10	16.7357849395887
ECHDC2	0.34913431242859	3.35761669532353	7.06070675124611	5.9213929678702e-12	1.24588241879293e-10	16.720906670453
LPAL2	-0.355694965105037	0.852701790287815	-7.06042922438899	5.93210469191921e-12	1.24723729437194e-10	16.7191302784807
CELSR3-AS1	0.334963182789924	1.30543284526471	7.05592914210738	6.1084773091264e-12	1.28293404549627e-10	16.6903340760779
WFDC21P	0.301205051836139	0.665216763985294	7.05550732530498	6.12527154713555e-12	1.28553641201511e-10	16.6876356161754
IRAK1	0.289610903558852	5.35899466801471	7.05265427865031	6.24006083235468e-12	1.30680929633677e-10	16.6693874465128
ATP2A1-AS1	0.345444025252107	1.19957004877311	7.05157880574367	6.28387799208742e-12	1.31504223772046e-10	16.662510242275
CH17-373J23.1	0.340751501768911	0.722215374539916	7.05054795495419	6.32616101282765e-12	1.32262577482312e-10	16.6559191756534
GPX1	0.314949057285763	6.96774467744538	7.05052972067037	6.32691145131789e-12	1.32262577482312e-10	16.6558025960899
COPA	-0.334081150949543	5.61112752914286	-7.04884263359192	6.3967240996549e-12	1.33674133860612e-10	16.645017384968
MBD3	0.320122047424388	3.74254203439706	7.04830445572142	6.41915312679546e-12	1.34094845658034e-10	16.6415773612381
RFXANK	0.299816603092469	4.30656050664286	7.04174463225252	6.69883280789431e-12	1.39500781846975e-10	16.5996641945287
ARHGAP30	0.366033702890764	1.65875962477311	7.03311597753699	7.08502637629083e-12	1.47057744412546e-10	16.544580679158
FAM26F	0.430438989394964	1.4163347917395	7.03159680558558	7.15525013556015e-12	1.4835709860261e-10	16.5348882763973
THEMIS2	0.356558312542022	1.33213356405672	7.03005670030578	7.22713987663845e-12	1.49794467865562e-10	16.525064051666
ZNF581	0.347117768542041	3.6578448654937	7.0292984973342	7.26279196933378e-12	1.50479998124021e-10	16.5202281688446
RPS3	0.339471530773151	7.92753912261765	7.02870105904423	7.29100634863708e-12	1.5101099243628e-10	16.5164179548906
ARRDC1	0.280565637848765	4.42239175929832	7.02330784236575	7.55062959205423e-12	1.56111405804274e-10	16.482034146914
ATP6V1B1	0.35775451931513	0.762756489968487	7.02296624180392	7.56737646767796e-12	1.56402268962235e-10	16.479857034703
RP11-227G15.10	0.302221885126054	0.888454910558824	7.02188406557816	7.62067127888002e-12	1.57392336031117e-10	16.4729606021349
SLC30A4	-0.584245445193243	4.88486034038655	-7.02182814910228	7.62343504477708e-12	1.57393741852687e-10	16.4726042841594
WDR54	0.284878988457999	2.49639612589706	7.01645291405874	7.8937662738383e-12	1.62744820420408e-10	16.4383622916286
AFF3	-0.698487491096618	2.61270668532563	-7.01401745390525	8.01933130538814e-12	1.6515862325492e-10	16.422854628495
C1QB	0.563156149663896	4.71063011081092	7.01351498350472	8.0454804331595e-12	1.65638739792272e-10	16.4196557189552
C1orf116	-0.354404056020976	5.96613752110714	-7.00785540466379	8.34586218142183e-12	1.7115906399251e-10	16.3836376348639
RGS7BP	-0.289217729298314	0.722707783535714	-7.00591245693178	8.45150439029282e-12	1.7326474256883e-10	16.3712779818546
UFSP1	0.3577632747227	2.03416510312605	7.00215311587988	8.65965298801157e-12	1.77345197829194e-10	16.3473716317124
SCRN2	0.302072233697498	4.06738728296218	7.00017977750886	8.77092175690244e-12	1.79560942713977e-10	16.3348269787192
RPL27	0.295049723121895	8.2436056230105	7.00007670860346	8.77677186166062e-12	1.7961772824633e-10	16.3341718412905
DCTPP1	0.283906786588254	4.36146693093697	6.99775463602952	8.90959194980751e-12	1.81953251197416e-10	16.3194141172077
VAV1	0.313724453037819	1.04947187052311	6.99670172172864	8.97046661987623e-12	1.83068379774454e-10	16.31272372624
HIPK2	-0.473988203411746	3.73273165910084	-6.99520325062404	9.0578067849224e-12	1.84528319871341e-10	16.3032036051044
STYK1	-0.373687999197459	3.02607373511555	-6.99336392740856	9.16615712525447e-12	1.8660544493453e-10	16.2915202408594
RPSA	0.344114090953816	7.47514857159034	6.99091315172662	9.31250829741458e-12	1.89518794688444e-10	16.2759568181502
RPS27A	0.313973328743749	7.67479475403571	6.98975052395662	9.38273686864802e-12	1.90881483466813e-10	16.2685752101362
HMGA1	0.314551631357166	4.3158655707416	6.98421921246023	9.72404931958007e-12	1.97275214601224e-10	16.2334701889707
BUB1B	0.285292008142862	0.861003175558824	6.98391572933764	9.74312495848415e-12	1.97593552258081e-10	16.2315447572134
THY1	0.485224277920178	2.24102193453992	6.98142660296897	9.90097477392355e-12	2.00585778669353e-10	16.2157552024143
TRBJ2-3	0.397799483747901	0.614720565852941	6.97920521648575	1.00439662095249e-11	2.0327107628268e-10	16.2016678994542
RAB3B	-0.538116921100814	4.09998599903782	-6.9785057168455	1.00894119755905e-11	2.04120061337077e-10	16.1972326578962
TXNDC16	-0.439123888756274	4.10054671003781	-6.97716559903964	1.01770431825811e-11	2.0582162116431e-10	16.188736528661
SEC63	-0.268580149752076	4.19215845944748	-6.97469385240229	1.03406387866223e-11	2.08913106171112e-10	16.1730695401242
NUDT14	0.404431060008428	3.93309034492017	6.97141051865617	1.05619525064552e-11	2.13236763829323e-10	16.1522653530049
CD6	0.319124175953785	0.767115626254202	6.9662380168594	1.09200824231969e-11	2.19783127350292e-10	16.1195070107401
C1QC	0.548246635542045	4.83122699718697	6.96574629962135	1.0954742319559e-11	2.20404734600996e-10	16.1163939116195
STK32C	0.281075939563038	2.18591667535714	6.9634210375273	1.11201139593008e-11	2.23500892854284e-10	16.1016749253008
FZD3	-0.279213250323521	1.38795162685084	-6.96152276659947	1.12569349084004e-11	2.26095169761532e-10	16.0896617750031
DMXL1	-0.548323262441151	3.63848747806513	-6.96036335867434	1.13413134275247e-11	2.27633299103775e-10	16.0823258093944
SNORD14E	0.811446355113455	1.9001622212416	6.95883436169303	1.14535404947377e-11	2.29806827789089e-10	16.0726528509885
HES6	0.569443034155475	1.99980295527101	6.95853266951655	1.14758129963407e-11	2.30174611273563e-10	16.0707444475047
NOC4L	0.27527093692859	3.55127613563235	6.95412625114058	1.18060096178959e-11	2.36472550106376e-10	16.0428786069089
ATP1A2	-0.672858021382338	2.09461584826681	-6.95376284018438	1.18336549867879e-11	2.36863768842504e-10	16.040581066913
CIITA	0.283041170193282	0.833619868184874	6.95034847380243	1.20965183228254e-11	2.41793706030404e-10	16.0189996962275
RP11-452I5.2	0.396300114957992	1.77933352202521	6.94765726186631	1.23077436111332e-11	2.45763415261024e-10	16.0019952961357
NHLRC2	-0.268126095647045	2.67911559779412	-6.94315188992104	1.26694972935182e-11	2.52727686531141e-10	15.973540160152
POP7	0.279837926890783	5.02511652163025	6.94015584767291	1.29158237757307e-11	2.57465415771112e-10	15.9546260182876
APC	-0.300308221390746	1.76879674839286	-6.93695717619716	1.31840040963577e-11	2.62274087623182e-10	15.9344400190357
SNORD36C	0.313442909147062	0.640246086897059	6.93581514378898	1.32810727091854e-11	2.63935327525939e-10	15.9272347830701
RP11-16D22.2	-0.485038212768899	1.8676473125021	-6.93533573823153	1.33220293831603e-11	2.64569159726047e-10	15.9242104373886
SH3D21	0.311614884861354	1.54481848069538	6.93365400856211	1.3466686858495e-11	2.67093959105214e-10	15.9136025392633
STEAP4	-0.672019192105003	5.18762678366597	-6.93364506243883	1.3467460489591e-11	2.67093959105214e-10	15.9135461151383
RTP4	0.492868217735303	1.84662873059034	6.92950810677825	1.38299297612346e-11	2.7409643888975e-10	15.887460273707
BGN	0.614916590680706	6.54928454473529	6.92898875832867	1.38761055136158e-11	2.74918280496602e-10	15.8841863861461
ALDH6A1	-0.381453314478964	4.31839176529412	-6.92872413453186	1.38996916800258e-11	2.75292163541949e-10	15.882518318095
MYBPC1	-0.962012284184841	4.33234311393697	-6.92848342675029	1.39211803970978e-11	2.75624265800389e-10	15.8810010508863
FAM63B	-0.315355680025194	2.45998021052941	-6.92792124202049	1.39714955584037e-11	2.76526681752039e-10	15.8774575671203
UPP1	0.324608276462193	1.28799061505042	6.92750775425056	1.40086164302435e-11	2.77167430536302e-10	15.8748514789215
SLC12A7	0.266011322655479	3.86406555816387	6.92664850852858	1.40860653993215e-11	2.78605386338138e-10	15.869436319404
PRUNE2	-0.575604282516786	3.24804253659454	-6.92580863985694	1.41621743077224e-11	2.79921080333442e-10	15.8641438083197
NMB	0.311110793470596	1.80216627728992	6.92309032509819	1.44112885257205e-11	2.84652199983506e-10	15.8470176854278
AP1S1	0.27212451988659	5.26565474043487	6.92174527152189	1.45361402498895e-11	2.86924144952772e-10	15.8385455118413
MIRLET7BHG	0.330721461310927	0.724124424189076	6.9192151394797	1.47738805274911e-11	2.91124725736963e-10	15.8226124524702
POLE4	0.290455713004223	3.59081979917857	6.91683534804713	1.50009784446584e-11	2.94903073551606e-10	15.8076304781788
CTXN1	0.506229545298342	3.34071423564496	6.9161075564489	1.50711121600437e-11	2.96182102217593e-10	15.8030495074973
CTH	-0.268370706071412	2.1844386154895	-6.91347466509837	1.53275319978489e-11	3.00816339750724e-10	15.7864804724611
TNFAIP2	0.639921912361361	3.14730201003782	6.91018421898042	1.56540233940085e-11	3.0691452783948e-10	15.7657806286977
VAMP1	0.290852907718496	1.51815979641387	6.90858624756141	1.58150357134759e-11	3.09759305670151e-10	15.7557308664783
SIAE	-0.315227713827716	2.93501324014916	-6.90043798042842	1.6661698588883e-11	3.25251285693451e-10	15.7045153435074
PIAS1	-0.279600030747881	2.34222157155042	-6.89760937920513	1.6965897611774e-11	3.30747199952805e-10	15.6867478666719
YDJC	0.308193671302545	3.63639479894538	6.89553223356259	1.71927497783916e-11	3.3483424993694e-10	15.6737043498657
TOP2A	0.533871113836143	1.66391866305252	6.89441520456689	1.73159736260705e-11	3.36784727550092e-10	15.6666912512776
STEAP2	-0.461219639689046	6.29759379998319	-6.8916594077378	1.76236987368731e-11	3.42199833106023e-10	15.6493933695376
NLRP1	0.310972797369754	1.22110654530672	6.88685198538382	1.81734276271656e-11	3.51820928006406e-10	15.6192311670028
RNF208	0.412134462516827	3.65118081088025	6.88439929517768	1.84603465475338e-11	3.57020289457058e-10	15.603849401244
DBT	-0.287032650462167	2.68423512978151	-6.88375850352734	1.85360373490219e-11	3.58246809896505e-10	15.5998314885008
LAPTM5	0.512514782731116	4.1859160009916	6.87956821706155	1.90385660696431e-11	3.67108572360717e-10	15.5735649628908
TNK2	0.300407279958004	3.21374710452941	6.87925649343894	1.90764804375881e-11	3.67718211723161e-10	15.571611467738
PKN1	0.335923192302547	5.44580327163866	6.87252053242026	1.99141192263658e-11	3.82853368215285e-10	15.5294165624121
AFF4	-0.367129490159637	3.60864851508824	-6.87229567690604	1.99426950361874e-11	3.83276542158615e-10	15.5280086230347
PVT1	0.314215788962193	1.62253789853992	6.86931218946437	2.03256860942089e-11	3.90123548317743e-10	15.5093310004114
FAM195B	0.324206082302545	4.60944594131933	6.86814093699537	2.04780067444777e-11	3.92530984829225e-10	15.5020003865899
HMGN2P5	0.278666831529423	1.7394525195126	6.86706793173478	2.06185340883505e-11	3.95094962197742e-10	15.4952855793059
CD37	0.447379011168074	1.63235423339076	6.86025923530772	2.15325749867246e-11	4.12022294012613e-10	15.4526971675908
NAP1L1	0.273952172252125	4.56324077320588	6.86022556738363	2.15371922059105e-11	4.12022294012613e-10	15.4524866606613
FNDC3A	-0.374264602890734	3.17126849743697	-6.85862401098494	2.17579565368529e-11	4.1597308720276e-10	15.4424739913337
RP11-160O5.1	0.287909276739502	1.25351904080672	6.85780421216908	2.18718190049871e-11	4.18013059327064e-10	15.4373494842558
YPEL3	0.351024421134474	3.81120437951681	6.85693748949809	2.19928351629553e-11	4.20188372597994e-10	15.4319322053172
ABHD17C	-0.359031152281483	3.92977547792647	-6.85578138393582	2.21552805012732e-11	4.23153537006163e-10	15.4247070693343
CPD	-0.376957478861321	3.78931443655252	-6.85416358994555	2.23845778957656e-11	4.27113839738585e-10	15.4145982663615
RPL36	0.405413255617701	8.28757360905252	6.85168762591896	2.27400277455242e-11	4.33612671449354e-10	15.3991309660312
ENG	0.42267514082356	4.49759022038235	6.84845327323528	2.32127125219732e-11	4.41760314869768e-10	15.3789329284573
VGF	0.413672268483196	0.693447813014706	6.84737844636559	2.33719190460923e-11	4.44500403043711e-10	15.3722225303964
IGF2R	-0.391692434050394	3.78959270510504	-6.84482056675645	2.37551248256592e-11	4.51347371687525e-10	15.3562565576937
ANLN	0.32734668351681	0.774818201077731	6.84380797788026	2.39085235416615e-11	4.54114171771955e-10	15.3499374532221
GABBR1	0.38834951157144	2.15149889557983	6.84258289000163	2.40954148938896e-11	4.57069197339029e-10	15.3422932647455
SDS	0.390200605857148	1.11239143986555	6.84191176749342	2.41984043926806e-11	4.58724752362157e-10	15.3381061333877
COBL	-0.326674994899138	2.76957249657983	-6.83772364063962	2.4850944337759e-11	4.70483815515153e-10	15.3119840347799
SHARPIN	0.284213806659694	4.69837472580462	6.8347360710308	2.53269575163922e-11	4.78719672550855e-10	15.2933580479205
RPS13	0.291854909680719	7.77732270983193	6.83299316787062	2.5608779824686e-11	4.83733363838221e-10	15.2824950129071
RP11-111M22.4	0.326787473529418	1.06712163705462	6.82871923875605	2.63129608234437e-11	4.95272354480466e-10	15.2558664168316
PCA3	-1.43925329763862	5.42274343376891	-6.82803431257297	2.64275645073046e-11	4.97269161742827e-10	15.2516002749969
GNG12	-0.318068330344508	4.11780819264286	-6.82685897701489	2.66253680274494e-11	5.00689976183642e-10	15.2442803804754
AMICA1	0.28858997094118	0.845953287478992	6.82649126084524	2.66875509820913e-11	5.01659833788253e-10	15.2419904864842
TMED5	-0.321313928441155	3.10010202062815	-6.82644563564999	2.66952764070787e-11	5.01659833788253e-10	15.2417063698965
MIR4477B	0.399950274319334	0.911357532235294	6.81796078230063	2.81708035998879e-11	5.28367719173354e-10	15.1888967213978
CD52	0.615763998361359	3.00565723054622	6.81491409987948	2.87199289985584e-11	5.38148425686403e-10	15.1699473633452
HLA-DOB	0.309662680298322	0.642367061023109	6.81330863226666	2.90135083447013e-11	5.43475043863355e-10	15.1599646850113
CACNA2D1	-0.487198496596629	1.96734953439916	-6.8114379115835	2.93593108056305e-11	5.49459242285904e-10	15.1483351209439
RPL37A	0.356251111668119	7.38162597867017	6.80991729557615	2.96433752545169e-11	5.54206772649849e-10	15.1388839591864
TPRN	0.365611401600858	3.16834104076261	6.80830788559579	2.99469667221564e-11	5.59703439822837e-10	15.1288828009761
GAS6-AS1	0.353247906067232	0.891252047995798	6.80749227649112	3.01019827856613e-11	5.62240713021883e-10	15.1238152036239
CHSY1	-0.280414342571409	3.60651822645378	-6.80671860228252	3.02497566172078e-11	5.64639558698501e-10	15.1190086202177
ZNF761	-0.587126574739467	4.74804843227311	-6.80626466111403	3.03367918925535e-11	5.65721580399401e-10	15.1161886420803
RP11-44N21.1	0.289079923449584	0.878174120796218	6.80520875278946	3.05401960626677e-11	5.69332831261487e-10	15.109629715291
C1orf115	-0.486235007058788	5.10167831392857	-6.80488876449648	3.06021007317377e-11	5.70304773515471e-10	15.107642227054
GOLPH3	-0.307823541390713	6.53137719283824	-6.80277525624577	3.10140836122634e-11	5.77245553034499e-10	15.0945168866264
CDKN2A	0.288458612609248	0.836764821678571	6.8015256066299	3.12602324433677e-11	5.81456257301979e-10	15.0867578710472
COL18A1	0.38972511540759	3.59492287229622	6.80065652525158	3.14325488849493e-11	5.84416575976281e-10	15.0813624767679
SYNJ2BP	-0.363271672331914	3.66901233440546	-6.80062204956012	3.14394037224296e-11	5.84416575976281e-10	15.0811484579287
TM9SF3	-0.285781603016774	6.19924608	-6.7996886109052	3.16255591419938e-11	5.87689854113173e-10	15.0753541791832
NEURL3	0.326418771235298	0.784839578504202	6.79909247150524	3.17450128662568e-11	5.89534372208058e-10	15.071654012754
RP11-386I14.4	0.3098614934958	0.504278578016807	6.79863068106804	3.18378502715026e-11	5.91070449539657e-10	15.06878791776
FAM20C	0.31104713734876	3.71266588047689	6.79203173937728	3.31939724160464e-11	6.14683307153726e-10	15.0278491848692
DTWD2	-0.306023536361332	1.79444941793277	-6.78982737970045	3.3659494644837e-11	6.23106187009543e-10	15.0141809931365
PDZD4	0.337109879449592	2.10180962413655	6.78901434570326	3.3832806156565e-11	6.26116023157959e-10	15.0091406754351
C1orf86	0.284155566403378	2.63432779384874	6.7886845922877	3.39033479437704e-11	6.27222679465439e-10	15.0070965458174
MCM2	0.29087089138237	2.73389603432563	6.78754552986875	3.4148132028568e-11	6.31551151331010e-10	15.0000361672524
C16orf13	0.401696427079862	5.07000745913655	6.78698736992762	3.42687129650238e-11	6.33580539546816e-10	14.996576817719
CTA-228A9.3	0.447015688533623	1.55174824473319	6.78410435330113	3.48982260990773e-11	6.44403139546751e-10	14.9787122584587
SLC7A4	-0.67268575422688	1.42550993170588	-6.78121400037129	3.55407332666139e-11	6.55438026922864e-10	14.9608085117081
STAM2	-0.266316308319306	2.98247594892437	-6.77872494873465	3.61033288770465e-11	6.65183042961223e-10	14.9453955838238
TSHZ1	-0.305882257268891	2.49942698268067	-6.77776254980089	3.63231937767454e-11	6.69022812316351e-10	14.9394373801259
HIPK3	-0.278639800201666	3.65587817464706	-6.77641608897747	3.66330068790787e-11	6.74516095122734e-10	14.9311026215627
RNF150	-0.381430420869735	1.92525809535504	-6.77387901562126	3.72238380107411e-11	6.84963198844356e-10	14.915401530229
KIF13A	-0.278906811718469	2.97820342206092	-6.77106846514009	3.7889280032806e-11	6.96988466690437e-10	14.8980136349701
DBN1	0.347601282726912	3.9005432097458	6.7686932234227	3.84607492763326e-11	7.07055342568399e-10	14.8833234776503
KBTBD11	-0.412876843235275	2.41723609005042	-6.76627264897817	3.90518281727993e-11	7.17469821121847e-10	14.8683573197161
AC018804.3	-0.511382957268897	1.1735079480042	-6.76515898585643	3.93267591993495e-11	7.21839512534555e-10	14.8614731388977
RECQL4	0.471370912592448	2.24494612930882	6.76480997368591	3.94133105041991e-11	7.22973597363704e-10	14.8593158896958
CASP1	0.353834982857151	1.41950696239076	6.76474340266931	3.94298406284121e-11	7.23049656021074e-10	14.8589044237079
ALDH9A1	-0.275438322310896	5.52336973914286	-6.76337328451145	3.97715673980632e-11	7.28631327775409e-10	14.850436659246
DERL3	0.388259908592443	1.11614628759874	6.76337290596734	3.97716622128252e-11	7.28631327775409e-10	14.8504343199187
COL1A1	0.700305013785743	5.24240121706092	6.76195932625407	4.01272763894089e-11	7.34898488515211e-10	14.8416994311905
SC5D	-0.359969456037788	4.77141077733403	-6.75871762786007	4.09546176959079e-11	7.49597888216607e-10	14.8216737888222
MIR200A	0.477899982268912	1.04679883802521	6.75848581580513	4.10144177362865e-11	7.50457163387202e-10	14.820242069489
C5orf46	0.286873701491598	0.349107914964286	6.757975152034	4.11464550581973e-11	7.52637240439525e-10	14.8170882469289
CISD3	0.325112114105067	4.23918583055672	6.75718562345083	4.1351417321672e-11	7.56149452915898e-10	14.8122125621032
S1PR4	0.308436928474793	0.765565485573529	6.75672721316138	4.14708804958249e-11	7.57622121248351e-10	14.8093818932682
LRRC61	0.266040005743714	2.66927548476261	6.75653777060504	4.15203486910952e-11	7.58288582742251e-10	14.808212137792
RP11-190A12.8	0.393109864626055	0.851904418787815	6.756415241992	4.15523748202012e-11	7.5863618155944e-10	14.8074555718393
TRAF4	0.297615972176499	4.49232411303782	6.75604791545158	4.16485308039624e-11	7.60154038152845e-10	14.8051875428347
RP11-315O6.1	0.296621476626057	1.23950486396849	6.75123336832571	4.29292200226789e-11	7.82305982978824e-10	14.7754698979808
SYK	0.403615692378159	1.9899745507395	6.75039534500501	4.31560532226501e-11	7.85948995480621e-10	14.7702990097517
RPS3A	0.324653132844591	7.76477158513655	6.74931425367101	4.34504175913009e-11	7.9106315307243e-10	14.7636290913972
RP3-395M20.8	0.27063462188656	0.957170043153361	6.74309314143876	4.51830242449441e-11	8.21071035353114e-10	14.7252643441159
AC093673.5	0.373953002159677	2.80555409637815	6.7417909466882	4.55541818239536e-11	8.27043536739794e-10	14.7172375816316
NCBP2-AS2	0.267467169773139	4.45693109117227	6.73951458379664	4.62102018843381e-11	8.38432273903308e-10	14.703209093869
BCAS1	-0.580090906932752	3.17813496972689	-6.7365937933297	4.7065532907761e-11	8.52891145215842e-10	14.6852149341959
CCDC14	0.300872083710094	1.95041181098109	6.73533746096703	4.74382015086504e-11	8.58844735344364e-10	14.67747700783
HCFC1R1	0.358969418021028	4.84603933484664	6.734047865247	4.78237488593301e-11	8.64629312128634e-10	14.669535446827
HOXB7	0.334541243340341	0.990462651758403	6.73402119428851	4.783175498271e-11	8.64629312128634e-10	14.6693712155456
SHISA6	-0.405110438012595	1.51200224942227	-6.73110686092143	4.87145542424002e-11	8.78855125750267e-10	14.6514289125539
ZSCAN16-AS1	0.341814247415978	2.09416060393487	6.72927766224083	4.92767955593954e-11	8.86633054646046e-10	14.6401705948426
SECISBP2L	-0.379067562693257	3.41542806516176	-6.72882558744425	4.94167284194891e-11	8.88876932294734e-10	14.6373885627448
RPS9	0.327384031243744	7.94098559788655	6.72873151861963	4.9445894967614e-11	8.89127646896851e-10	14.636809690129
ZBED6CL	0.276260492882364	1.76536716254202	6.72159114604657	5.17098218883385e-11	9.26697781029595e-10	14.5928893902532
IKBKE	0.290477917239503	1.32042495839286	6.72011065964812	5.2191801160116e-11	9.34761562679661e-10	14.583787767033
ZNF688	0.298658507567242	2.57466912211975	6.71376395105795	5.43084449540085e-11	9.70884009653918e-10	14.54478872145
CREB3L1	-0.448514075516773	6.28039770918277	-6.7121376505394	5.48642392221617e-11	9.80519845566071e-10	14.5348003851202
CLEC11A	0.403061419831952	3.09777798768908	6.71124998958312	5.5169951379767e-11	9.85380223680164e-10	14.5293494343971
PCA3_1	-0.91071620924368	2.14885954784034	-6.70874009217079	5.60434388835423e-11	9.98842572067578e-10	14.5139398745128
RPS25	0.30583156753786	8.71544943965126	6.70723694947595	5.65730405573639e-11	1.00705186555573e-09	14.5047135845513
AL590431.1	0.403006969714295	1.58317494639916	6.70706354352519	5.66344516489291e-11	1.007837771541e-09	14.5036493287796
LUZP2	-0.615134042773096	2.1249295582395	-6.70543049980519	5.72160062426157e-11	1.01725668589757e-09	14.4936278578547
CLK1	0.351920222873973	4.19537498770168	6.70241727007388	5.83044893931773e-11	1.03534799945239e-09	14.4751419202763
HLA-DRB1	0.559147030222733	6.75560199509034	6.69960191470953	5.93398405765373e-11	1.05149477139371e-09	14.4578761366023
RP11-817O13.9	0.269420213521016	1.38389745365126	6.69695654611413	6.03291067232908e-11	1.06805201766306e-09	14.4416583017073
PLA2G16	0.515152128789931	3.21460807863866	6.69158338505203	6.23885355048163e-11	1.10217229123138e-09	14.4087336323215
TMCC3	-0.376482541701662	2.9488528502584	-6.69125879593342	6.25151298039537e-11	1.10407467751465e-09	14.4067453751216
HLA-DQB1-AS1	0.327350194176473	0.770446148260504	6.69091046417101	6.26512644326691e-11	1.10614435332031e-09	14.4046117721228
CRYBG3	-0.354252902626042	1.21891733165756	-6.69059889392297	6.27732783782883e-11	1.10796354433891e-09	14.4027034187659
AC003006.1	0.318417200121852	0.622244855607143	6.6898582388442	6.30642627515963e-11	1.11178921854862e-09	14.3981672358722
RP11-390P2.4	0.299163173037823	1.15879176351891	6.68985333337399	6.30661943897276e-11	1.11178921854862e-09	14.3981371934347
ATP5I	0.392306031785741	6.51015698203571	6.68838493355006	6.36470266270203e-11	1.12067519411093e-09	14.3891451319456
RP11-529F4.1	0.301182658739501	1.03769593295798	6.68819924914295	6.37208477254504e-11	1.12163676097253e-09	14.3880081699806
SSNA1	0.28847226520171	5.70272767683193	6.682253345539	6.61296438343418e-11	1.16228522412875e-09	14.3516146935479
TIA1	0.351959734075647	3.40183072471849	6.68090279558516	6.66891039815916e-11	1.17141297056955e-09	14.3433520298934
CCDC186	-0.387294632747883	3.04628834698319	-6.67994451240477	6.7088882825126e-11	1.17772657892683e-09	14.3374900928075
PANX2	0.356548278873961	2.15794961911345	6.67874982413857	6.75905797155957e-11	1.18546445715064e-09	14.3301830116325
KLHL9	-0.281451772596613	3.5335549097437	-6.67714231017587	6.82714507959473e-11	1.19561043719945e-09	14.3203526693781
PDE4D	-0.307804077483183	1.85228764688025	-6.67655011744287	6.8523969441037e-11	1.1996728646938e-09	14.316731759491
RAB8B	-0.282310167705865	3.01696015397899	-6.67641607673942	6.85812531823034e-11	1.20031583619759e-09	14.3159122164257
CD38	-0.924571411436956	2.34321192905882	-6.67541374127202	6.9011103821779e-11	1.20747717076482e-09	14.3097842332114
CAPS	0.447870979655481	3.52099028734034	6.67482546779334	6.92646140694046e-11	1.21082425798513e-09	14.3061880576622
FCHO2	-0.302832274668052	2.62444034797269	-6.66910799371294	7.17765778899636e-11	1.25248626815939e-09	14.2712502336721
HCST	0.43556206655043	1.8876124442626	6.66761740224432	7.24460200016468e-11	1.26379019116706e-09	14.2621457385286
PIGN	-0.308441578567209	3.0066561874895	-6.66610959227332	7.31294259970936e-11	1.27495007336289e-09	14.2529377889493
MIR570	0.460066241701691	2.09561583617017	6.66571353702682	7.33099819730905e-11	1.27695403265598e-09	14.2505194303387
B3GALT6	0.299238994222713	3.95006124273319	6.6632974296369	7.44209604494062e-11	1.29514653286423e-09	14.2357689814947
MIER3	-0.282271297621832	2.51217269694538	-6.66296462339473	7.4575280421253e-11	1.29744544039204e-09	14.2337375310841
ISG15	0.882108122252128	4.96885961944958	6.65794730290233	7.69401735762341e-11	1.33687608583791e-09	14.2031219824277
FAM118A	0.369913567281532	2.88507371066176	6.65735976720314	7.72218724767233e-11	1.34029532351321e-09	14.1995381066697
RP11-10G12.1	0.268549976991605	1.54788447013866	6.65643233739273	7.76685966820035e-11	1.34724787714561e-09	14.1938814637269
ANKRD13B	0.314303828680681	1.61055627715966	6.65631605722357	7.77247850279342e-11	1.34782210377962e-09	14.1931722859139
CTLA4	0.28677354564286	0.557189342686975	6.65313710958704	7.92764415253211e-11	1.37228389900354e-09	14.173788272152
CARD11	0.292104308651265	0.814525503544118	6.65307318712298	7.93079519160296e-11	1.3724224625137e-09	14.1733985760306
GPD2	-0.280481243978974	3.04171490927101	-6.65143628051566	8.01190588442112e-11	1.38481690015896e-09	14.1634204166658
SEMA3B	0.371948208869758	2.10439365398529	6.65104609468425	8.03135983984632e-11	1.38776859120778e-09	14.1610422452972
FOXO1	-0.294357985617633	2.32361583589286	-6.64676157980394	8.24804945188326e-11	1.42352605186848e-09	14.1349358630906
EFNA3	0.414028782878159	1.51046296183824	6.6375100794167	8.73569087761546e-11	1.5032442772512e-09	14.0786122851909
PSMB9	0.468929848394973	2.86694274682353	6.63402595440724	8.92657462410056e-11	1.53473472490389e-09	14.0574176436966
OGT	0.403121088306746	4.18273426606513	6.62934141721384	9.18968583210285e-11	1.57857660099732e-09	14.0289352134602
KANK3	0.264653867806732	1.2354765542479	6.62619374827072	9.37073443415605e-11	1.60731219567294e-09	14.0098064729388
SLC25A30	-0.291969606453768	2.45550197889496	-6.62405367421538	9.49582089846222e-11	1.62733341590406e-09	13.9968053096686
ELOVL7	-0.499170218600812	4.12520485831723	-6.62267333854235	9.57736818366724e-11	1.63986450480874e-09	13.9884214835363
LYSMD3	-0.327724508243677	2.88779145548319	-6.61957783358746	9.7627493111412e-11	1.66964746347276e-09	13.9696254103586
RP4-616B8.4	0.359467153105046	0.854867682128151	6.61937849773787	9.77480684366286e-11	1.67122005031023e-09	13.9684152825357
ARHGEF12	-0.320709320352923	3.07334935453781	-6.61849363968805	9.82850715041457e-11	1.67941775531535e-09	13.9630438529412
AC073869.1	-0.334812334873941	1.11789355115546	-6.61768573350485	9.87779001374462e-11	1.6873450132607e-09	13.9581400719563
RP11-504P24.8	0.343954737596645	1.84005619401261	6.61616311337342	9.97133060011663e-11	1.70232771856436e-09	13.9488995149114
TCF12	-0.316307432857129	3.02273258065966	-6.61585092005462	9.99061691579989e-11	1.70512174762586e-09	13.9470050779961
CPNE7	0.59338803375631	1.56301577344538	6.61474363291216	1.00593170501118e-10	1.71434134443923e-09	13.940286488924
KPNA2	0.337656317630268	3.07880784095798	6.61265543339864	1.0190139572667e-10	1.73612979057282e-09	13.9276186473365
SGSM2	0.293695031735314	3.41064432736765	6.61227916263953	1.02138891265642e-10	1.73966844933694e-09	13.9253363940466
LMO2	0.324204535785726	1.93254751967857	6.61142939540757	1.02677248555803e-10	1.74781822490603e-09	13.9201825664826
OASL	0.318326347260507	0.58050131252521	6.61093978296457	1.02988697729801e-10	1.75209822096443e-09	13.9172133231972
ELL2	-0.406561755088208	4.41168122927101	-6.60916971410574	1.04122411030443e-10	1.7693234030368e-09	13.9064803067928
RP11-475C16.1	0.4520817454454	3.96160147546218	6.60666827233474	1.05745456922813e-10	1.79429235494109e-09	13.8913166010436
TMEM54	0.302694318642889	5.60897299606933	6.60321703898465	1.08025563511524e-10	1.83032169957845e-09	13.8704031075908
PPAPDC2	-0.337166919991569	4.19589568821429	-6.60223247932866	1.08684818743277e-10	1.84042358235606e-09	13.8644386219066
RP11-395B7.4	0.272241764403365	0.804584632781513	6.59985917666776	1.10290228253371e-10	1.86598538308593e-09	13.8500641389774
MCFD2	-0.276571598441153	4.57550588607773	-6.59861068876638	1.11144072651587e-10	1.87988672361187e-09	13.842504094864
TMEM132A	0.459659370260516	2.96496978705042	6.59614639908862	1.12848474466144e-10	1.90705756256288e-09	13.8275854249361
VEGFB	0.330472610386586	5.61012982211345	6.59288873958737	1.15140988021428e-10	1.94411129774642e-09	13.8078708548341
RP11-305L7.1	0.272571030848743	0.689471845558824	6.59122772704595	1.16327408920099e-10	1.96300821520746e-09	13.7978219267404
ATP6V1C2	0.343275771827735	0.992692666283613	6.58865912361594	1.18185739295221e-10	1.99206430722577e-09	13.7822863308419
SERTAD4-AS1	0.364757267848747	1.51382588944538	6.58522800236969	1.20713558871095e-10	2.0317389915845e-09	13.7615418613352
USMG5	0.322328614352974	5.99815824873529	6.58387544451855	1.21724534662208e-10	2.04757430288745e-09	13.7533668038224
BOP1	0.363737024663894	4.0886241979958	6.58318492748894	1.22243861254714e-10	2.05453434861226e-09	13.7491937569532
COL10A1	0.643935669218494	1.27673261392017	6.58233943981557	1.22882697917896e-10	2.06467685851286e-09	13.7440846620988
AC092580.4	0.386956282445383	0.977348485033613	6.5782945768866	1.25984502815999e-10	2.11436788089047e-09	13.7196500109403
AC215219.2	0.272697479302523	0.413714255168067	6.57712305860365	1.2689713067892e-10	2.12906401406612e-09	13.7125753109603
RP11-61J19.5	0.280851922852949	1.34175456766597	6.57000395155023	1.32584014220752e-10	2.22030290149445e-09	13.6696061938669
CD247	0.274148645302524	0.697917483630252	6.56402031109858	1.37556527320901e-10	2.2993166220113e-09	13.6335204555959
SLC29A2	0.29495440131094	3.0510262445	6.56040334912975	1.40650470674146e-10	2.34633115178611e-09	13.6117208130486
EHHADH	-0.509200693836122	2.24090493282983	-6.55980541760231	1.41168469694309e-10	2.35294034472764e-09	13.6081180093358
FBXL15	0.382138916873969	2.93886448226471	6.55792449476889	1.42810172802802e-10	2.37692632823181e-09	13.5967863968648
HSD17B7P2	0.278575176483199	1.23676655489286	6.55782284656072	1.42899424267154e-10	2.37719147773515e-09	13.5961740947852
DMRTA1	-0.357660084651251	1.42433039020378	-6.55567657987578	1.44796756248437e-10	2.40724607263027e-09	13.5832473961679
RNU5B-2P	0.349565961142866	1.81131881813445	6.55476888142617	1.45606586122008e-10	2.41933174271646e-09	13.577781502394
CMB9-55F22.1	0.384445244684885	1.58071027585084	6.54945009335536	1.50441905715156e-10	2.49683102586436e-09	13.5457660071352
MIR4326	0.301207479138657	0.557906130960084	6.54939906504148	1.50489049594313e-10	2.49690370521829e-09	13.5454589562924
ST8SIA6	-0.376891957331927	0.921437896245798	-6.54907117255659	1.50792327579e-10	2.50122489498723e-09	13.5434859882135
SOX12	0.2727167589412	3.30688963679412	6.54871964032118	1.51118136208583e-10	2.50520574071849e-09	13.5413708684671
NOP16	0.276863615239514	2.8702667600063	6.54788279192425	1.51896526988524e-10	2.51739498191285e-09	13.5363360511141
COX7A2P1	-0.620935457928556	2.35059764683403	-6.54634162784141	1.53340331266933e-10	2.5384411459264e-09	13.5270651911766
MVP	0.354822083739519	3.92484604105882	6.54627820632568	1.53400033568519e-10	2.53870968252979e-09	13.5266837185706
PGM3	-0.371523275205857	4.25439622590546	-6.54562109140633	1.54019956116951e-10	2.54752497954686e-09	13.5227314347407
MRPS34	0.289294721516848	6.0999213897542	6.5447853019513	1.54811989510762e-10	2.55990020718348e-09	13.5177049732018
APLP2	-0.295852547798267	7.26288769820588	-6.54375813880988	1.55790847657552e-10	2.57535680129714e-09	13.5115283184016
TMEM106C	0.32587275535717	4.43625731391387	6.54144618498323	1.58016325457428e-10	2.60992905077308e-09	13.4976287730246
INPP5J	0.337004485247909	1.75466597468277	6.54052858913115	1.58908212210054e-10	2.62391792599219e-09	13.4921132916526
PRRT2	0.363816792189082	1.22465336118697	6.53925615378178	1.60153167272387e-10	2.64297992581483e-09	13.4844660110854
BTD	-0.275579233609221	3.59235688667017	-6.53266430955427	1.6675729555263e-10	2.74808304132978e-09	13.4448692004103
SNORA65	0.292308805264714	1.61998464355672	6.53171853460723	1.67726469767701e-10	2.76249517357596e-09	13.4391907223349
RPL27A	0.33292941473953	7.02540361784874	6.53096211776402	1.68505572728882e-10	2.77376229910382e-09	13.4346496534659
ZNF266	0.27332223438657	2.91202827273529	6.53053976007112	1.68942139742005e-10	2.77938143508494e-09	13.4321142645884
IFFO1	0.265670878197485	1.09399636711975	6.52880234047528	1.70749701057848e-10	2.80753669266814e-09	13.4216860750666
PPM1H	-0.368576239340305	4.50321741403992	-6.52854115622852	1.71023063552286e-10	2.81123975552572e-09	13.4201186179373
EFCAB14	-0.263761735743673	4.47385876044328	-6.52738131777342	1.72242172738803e-10	2.82968591437831e-09	13.4131586582779
CHRM1	-0.557792159852902	4.58405713447689	-6.52632824001454	1.73356440693521e-10	2.84638990516665e-09	13.4068402428598
ERGIC1	-0.277817983794074	6.00093009371218	-6.52603564153868	1.73667293163833e-10	2.85069222545873e-09	13.4050848173685
PIR	0.275912179264722	2.3808048285063	6.52181499687224	1.78212493328736e-10	2.92201427913084e-09	13.3797706485247
PCDHGC3	-0.439223089499988	1.88977542441807	-6.51777929710161	1.82667470991889e-10	2.98416497728131e-09	13.355578520334
SLC25A37	0.314461964777337	4.00820918887185	6.51240464280552	1.88770349966866e-10	3.07611901298224e-09	13.3233794183656
HOTAIRM1	0.398920964479002	2.30219937680672	6.51165903121562	1.89632616822488e-10	3.08844619202639e-09	13.3189142756538
MIR3677	0.356538702945381	0.93448377377521	6.50087921588658	2.02538880309292e-10	3.28581206018856e-09	13.2544064280035
RNASE6	0.413736801634469	2.69593070343487	6.49885129457451	2.05061259503484e-10	3.3222552737561e-09	13.2422810666076
SFRP4	0.80838603364708	3.85192246139076	6.49884450279672	2.05069758792488e-10	3.3222552737561e-09	13.2422404624787
NRGN	0.336329681924377	1.48836078071008	6.49874226370356	2.05197743391067e-10	3.32340655849494e-09	13.2416292380965
SGMS2	-0.373999518411748	2.57803059053361	-6.49820271785212	2.05874453490049e-10	3.33344196226386e-09	13.2384037599743
SH3RF2	-0.308215018226884	1.12444803331513	-6.49696147495686	2.0743956094282e-10	3.35692174189812e-09	13.2309842924729
PLAU	0.425218823382365	2.10615902417857	6.49461694499207	2.10427700468126e-10	3.39868385815559e-09	13.2169732167298
NIPAL2	-0.300637287243674	3.8024830767563	-6.49166212146707	2.14253802484318e-10	3.45570076399223e-09	13.199321010678
FCGRT	0.354183465642882	4.26997381351471	6.48682578976118	2.20663801623198e-10	3.55123963213166e-09	13.1704431241036
CH17-118O6.2	0.333768806491607	2.04434839435924	6.48654605712367	2.21040249394826e-10	3.55631772979214e-09	13.1687733829487
IFI27L2	0.455557548105051	2.02783461108193	6.48631541527862	2.21351106932743e-10	3.5603380387003e-09	13.1673967130604
KLF16	0.294927686495818	2.97595144194118	6.48549306871137	2.22462950676922e-10	3.57625118424379e-09	13.1624885714524
RPL31	0.295306121193319	7.35751519534034	6.48346857549501	2.25223514354667e-10	3.6186365802493e-09	13.1504076870381
GLB1L3	-0.702869941579816	2.03889278765126	-6.47622066391368	2.35384600484274e-10	3.7746225400921e-09	13.1071826661673
DLG5-AS1	0.325997940382363	1.41066820885084	6.47207202109299	2.41401447245892e-10	3.86579986295827e-09	13.0824592553976
RPL35A	0.290496102235339	7.86183486120588	6.47078485744582	2.43298686637287e-10	3.89297901252159e-09	13.0747912334687
RP11-356B19.11	0.362533803218494	1.23372633262185	6.47047021559599	2.43764676561585e-10	3.89936662202774e-09	13.07291701145
SRD5A2	-0.554701586420156	1.77627137613445	-6.47033712637159	2.43962047035837e-10	3.90145495488398e-09	13.0721242639981
RP3-512B11.3	0.273362701852949	1.43822663081303	6.46273251542709	2.55503525442104e-10	4.07375323320265e-09	13.0268500100801
RB1	-0.319164470340318	2.94553766541807	-6.46035200229762	2.59225134908311e-10	4.12745512732249e-09	13.0126867324553
RALGDS	0.269687127911788	3.68834241317437	6.45817440510373	2.62675992357804e-10	4.17556851777706e-09	12.9997345692874
AC079767.4	0.270032237340338	0.486442483905462	6.45750560827977	2.63744845683768e-10	4.18913773257295e-09	12.995757357381
BRSK1	0.368179110193285	1.21529239270168	6.45656694055972	2.65252189688751e-10	4.21078836306609e-09	12.9901758552859
RP5-1056L3.3	0.43662592039917	2.07982467267017	6.45423433864623	2.69034600579346e-10	4.26387709664123e-09	12.9763086934489
ACADVL	0.291741771873979	5.87504487967647	6.45344165911919	2.70331953274982e-10	4.28211387842278e-09	12.9715972233992
EMB	-0.376385757352918	4.45959986752101	-6.45266910761739	2.71602259864442e-10	4.29990269704588e-09	12.9670058557679
MGAT4A	-0.339079550020992	2.75463305359454	-6.45111089586794	2.74182245946648e-10	4.33839533715093e-09	12.9577466161988
PLEKHB2	-0.338602956869722	4.57149558144328	-6.45022756697658	2.75655451791883e-10	4.36052421126325e-09	12.9524985131064
MYL5	0.348313661873966	2.55029076288655	6.44528205267881	2.84047889816637e-10	4.47993088674338e-09	12.9231269701802
MANSC1	-0.317603509529389	3.47630727515546	-6.44366588866377	2.86844368515587e-10	4.52037304845332e-09	12.9135326258566
RP11-417L19.6	0.269822288222695	1.19977951140966	6.44089817980672	2.91696156384923e-10	4.58940002232457e-09	12.8971068342322
ROBO3	0.311161562365551	1.02367950420798	6.44064666380252	2.92141027352598e-10	4.59392355616379e-09	12.895614431192
TMEM106B	-0.296336728457968	2.62413796539706	-6.43904932664755	2.94981884373338e-10	4.63734714133173e-09	12.8861375643074
RP4-657E11.10	-0.362133690184863	1.57170889652521	-6.43697115814265	2.98718434053401e-10	4.69229841514015e-09	12.8738109185068
SLC35A3	-0.353017581768885	3.65812547733824	-6.43380731998904	3.0449620729661e-10	4.77791455399817e-09	12.8550510417151
AP001107.1	0.333899448907568	0.960922898348739	6.43083572980037	3.10022515030816e-10	4.86071014637601e-09	12.8374381444451
LOXL1	0.342493397084052	2.51136612733613	6.43074915558462	3.10184982372753e-10	4.8619518297444e-09	12.8369251132607
UTRN	-0.432491533260476	4.13196935028151	-6.42984789435831	3.11881272729899e-10	4.88591678853787e-09	12.8315846629637
RP11-395I6.3	0.277270215684879	1.03884576871639	6.42461013004311	3.21920771464535e-10	5.03104606089396e-09	12.8005605757428
DDAH2	0.283868260979019	5.28885892188866	6.42396825427708	3.2317265388238e-10	5.04580868059517e-09	12.7967601069435
CAB39L	-0.348760528508368	4.77669120187605	-6.42139375388385	3.28241925171704e-10	5.11750635113492e-09	12.7815200066777
MAN1A2	-0.278660663991577	2.83589671530252	-6.4154569968075	3.40230307373306e-10	5.28747057668491e-09	12.746396140968
HIGD1B	0.298739370121856	1.3531676145063	6.41526293123162	3.40629346263124e-10	5.29226334227382e-09	12.7452484440519
USP33	-0.274836271903339	3.68348406851891	-6.41341706035298	3.44447825646734e-10	5.34874340320103e-09	12.7343334878483
ZBED3	-0.283346700941164	2.23771133502941	-6.41148299665024	3.48493720260797e-10	5.40438322572832e-09	12.7228998641676
S100A13	0.387558599844549	2.99580035868697	6.41023301065239	3.51133306384393e-10	5.44242642948383e-09	12.7155118514994
HLA-DQB2	0.536705331752112	1.88730008472479	6.40907537608622	3.53595333310298e-10	5.47767862191254e-09	12.7086707597612
LRRC8B	-0.298434219378137	2.51188113851261	-6.40876273553662	3.54263143532029e-10	5.48656821257416e-09	12.7068233749845
MCCC2	-0.688366495802486	5.87910636019538	-6.40262414735423	3.67628420810079e-10	5.68752533276048e-09	12.6705659681956
FAHD2B	0.337315142600848	1.54771473985924	6.40212174306485	3.68743891211161e-10	5.70327141089962e-09	12.6675998241298
IL34	0.31740697538656	1.52892018009244	6.40075813272867	3.71788200999529e-10	5.74731207089211e-09	12.6595501933663
NPM2	0.348812510689084	1.70504886028151	6.39948518752873	3.7465230357015e-10	5.78852184401968e-09	12.6520370762418
GMNN	0.52507459039918	3.57155358333824	6.39816521552062	3.77645033875084e-10	5.82705089663439e-09	12.6442477270424
EGFL7	0.492994963802541	3.61816791383403	6.39528203067049	3.84263636758531e-10	5.92291472001592e-09	12.627238329096
NDUFB1	0.299086961873973	4.52089535461345	6.39298311572842	3.89622274561297e-10	6.00392603452375e-09	12.6136804629928
BCL2A1	0.327298732327737	1.07018051960084	6.38902419728861	3.99022304444543e-10	6.14391225991655e-09	12.5903423284978
DHX58	0.265251756180692	2.94324091737185	6.38848660808095	4.00315757502238e-10	6.16057884377521e-09	12.5871741361344
RP11-670E13.6	0.431551645075636	1.38674340276891	6.38618275166894	4.05905549783623e-10	6.24166640379679e-09	12.5735992835773
SH3BP4	-0.333719968798292	4.48430371951681	-6.38420686703677	4.1076042150243e-10	6.31299519090875e-09	12.5619601991882
AURKAIP1	0.336249518159693	5.73496885379832	6.38319234253478	4.13275218046675e-10	6.3449645427534e-09	12.5559852507665
PLXNA1	0.270557300008416	2.25852911687395	6.38155635809388	4.17362277012076e-10	6.4009801071458e-09	12.5463519552342
MOB2	0.28032559704624	3.36892121534244	6.3796364942243	4.22209023845541e-10	6.46682011418405e-09	12.535049721493
EPHA7	-0.400824674802512	1.6238916644937	-6.37945231936912	4.22676864903157e-10	6.47228799137179e-09	12.5339656350991
SUSD3	0.306199501621853	0.982215755840336	6.37877062363361	4.24412929485058e-10	6.4971677278039e-09	12.5299532804076
CERS1	0.308013330739499	0.665490625714286	6.37789114633921	4.26662999149542e-10	6.52818986670448e-09	12.5247773476869
MEG3	0.340573678638661	0.913012381033613	6.37604273119516	4.31430155378848e-10	6.59594461432438e-09	12.5139009445054
NFKB2	0.289492763239521	3.95996710019118	6.3756474890308	4.32456252832903e-10	6.60990137019757e-09	12.5115756139096
ACCS	0.326231212046232	2.14542549956513	6.3729372299016	4.39557077647473e-10	6.71140666647568e-09	12.4956336006195
CTD-3065J16.9	0.281049011252108	1.48762333984874	6.37237962334672	4.41032092435912e-10	6.73040794068364e-09	12.4923544116183
HOXB13-AS1_2	0.326306498693282	1.03467639229202	6.37174911036433	4.42705802537942e-10	6.7541843984277e-09	12.4886467635042
SCARF2	0.31909840886976	2.09914172004412	6.36663828657541	4.56504079951e-10	6.94473781034368e-09	12.4586046468838
TUBG2	0.272732661210098	2.56231101993277	6.36292920968952	4.66780701088181e-10	7.0918357518698e-09	12.4368149084221
C2CD4C	0.309750631844542	0.748373091359244	6.36152081020272	4.70741951882439e-10	7.14272618101871e-09	12.4285437777441
EHMT2-AS1	0.332914429445385	1.23850612904622	6.35978104378192	4.7568066237899e-10	7.21578769403016e-09	12.4183287535556
RPL24	0.31078186366391	8.01011244876891	6.34801906337046	5.10426081278279e-10	7.69686146890363e-09	12.3493301803473
CD3D	0.512030058142863	1.93392607553361	6.34348361511045	5.24477528382488e-10	7.89753138217497e-09	12.3227529397606
CLCN3	-0.34729889013023	4.36858194221218	-6.34044124461573	5.34114688746805e-10	8.03223413046421e-09	12.3049339549727
MIR6819	0.274876034512607	0.459768739226891	6.34042082384498	5.3417995664433e-10	8.03223413046421e-09	12.3048143760883
CYP39A1	-0.434674974151238	3.51964053346639	-6.33740284235031	5.43912221217577e-10	8.16385677640891e-09	12.2871454105418
UMAD1	-0.269453319613426	3.28373025652941	-6.33217207410634	5.611929037912e-10	8.40594409278008e-09	12.2565383598553
DRAM1	0.336454066500011	2.21282135268277	6.32995420651993	5.68681187398131e-10	8.50719664069041e-09	12.2435672828385
SIT1	0.327512900873953	0.810045700298319	6.32950850711872	5.70197781186768e-10	8.52551545458434e-09	12.2409610972238
RP11-326C3.7	0.288714395075636	1.21801757728571	6.32943176927899	5.70459298371735e-10	8.52724194931656e-09	12.2405123955078
C20orf96	0.305712470415985	3.21489405528781	6.32494255687104	5.85964282234499e-10	8.74781297540928e-09	12.2142710540733
SPNS2	0.279647945500009	1.33902810910294	6.32399268273331	5.89297474786453e-10	8.79307734739501e-09	12.2087206540392
KCTD3	-0.27627117225207	4.74324362872269	-6.32123425334017	5.99082601237817e-10	8.93223591380808e-09	12.1926063130135
RPL17	0.296912336920192	4.32794891328361	6.31872652480087	6.08116298530708e-10	9.06229870401033e-09	12.1779616828658
FES	0.335183410882365	2.15162529687815	6.31790632280375	6.11099780518235e-10	9.09979160548793e-09	12.1731729334955
MX1	0.518015447575641	2.10959282754412	6.31623340696416	6.17229484460707e-10	9.18638233729474e-09	12.163407242298
MIR200B	0.381371754802525	0.760395815094538	6.31236019107856	6.31653149506071e-10	9.38260572912121e-09	12.1408056264947
MTHFD1L	0.311012242668078	1.72801697720378	6.31158667189823	6.34572964090011e-10	9.42289207892256e-09	12.1362932656815
IFI27	0.510668284491609	2.36546284910714	6.30952476905185	6.42420749049244e-10	9.53457556551556e-09	12.1242673407947
DOC2GP	0.31747454286975	0.571011577913866	6.30693766352838	6.52401963243561e-10	9.67533488135683e-09	12.1091829003878
SMARCD3	0.368311508449593	2.2614981104895	6.30283928870853	6.68525199385503e-10	9.9018723532525e-09	12.085297520524
RNU6-62P	-0.363445998529405	0.795711063004202	-6.29892887145233	6.84272226196782e-10	1.01120228982413e-08	12.0625197978139
SPSB2	0.26542954575211	1.95832228098529	6.29061656077363	7.18960917019532e-10	1.05898009742733e-08	12.0141412802939
PSMB3	0.282685719878198	6.33649514930882	6.29016840969143	7.20879237342189e-10	1.06153785701635e-08	12.0115345294592
HMMR	0.313300186508408	0.917314745569328	6.28742231696341	7.32743797848315e-10	1.07819334992363e-08	11.9955648218473
PPM1E	-0.478313572340325	1.69214663558193	-6.28515810053199	7.42669948966222e-10	1.09197356611158e-08	11.9824018700723
TNPO1	-0.273718963415945	3.43198131112395	-6.2832787471681	7.51008720617473e-10	1.10367848403454e-08	11.9714793549854
MRPL23	0.343433338819349	3.56394199866597	6.28148174728444	7.59067736678949e-10	1.11468028021815e-08	11.9610380513135
IFI35	0.369132638819344	4.26227511443908	6.27911796372162	7.69797587816314e-10	1.12986857113703e-08	11.9473073526506
METRNL	0.336052271819348	2.92914822666597	6.26311049940623	8.46467206893539e-10	1.23649439101559e-08	11.8544386853977
EPB41L4A	-0.288774065247892	1.07483837062395	-6.26299654056599	8.47038950406215e-10	1.23702008997918e-08	11.8537782633322
ZNF770	-0.47680039071007	2.38867630843067	-6.26277520003291	8.48150519014102e-10	1.23771468017187e-08	11.8524955646273
LINC00885	0.28326361116387	0.841925345338235	6.26240208771056	8.50027514561201e-10	1.23983403678953e-08	11.85033341456
C19orf24	0.359117516487426	4.37357592804202	6.25675248895649	8.78950263992386e-10	1.2797822709158e-08	11.8176078726557
RAC3	0.420075074361369	4.21158963106723	6.25504437503106	8.87882844534012e-10	1.29246610929462e-08	11.8077184781566
CTD-2553L13.10	0.263385223747908	1.6253165077563	6.25431682520654	8.91714480697379e-10	1.29707357709212e-08	11.8035069089408
RPL37	0.317296653352975	6.70815749715546	6.25272239675988	9.00168186924861e-10	1.30871812574656e-08	11.7942786898406
THBS2	0.590853614394968	2.37086150037395	6.25080655294875	9.1042979553806e-10	1.32244979016443e-08	11.7831928239822
ARFGAP3	-0.298611201037772	5.88288998110714	-6.24975585681859	9.1610601536745e-10	1.32924159839114e-08	11.7771142838886
MKI67	0.350571151659671	1.18762918658193	6.24847867094517	9.23052443877509e-10	1.33799064152622e-08	11.7697266105794
ZDHHC2	-0.317136728819314	2.79817132912815	-6.24510184001731	9.41667705089741e-10	1.36395813190461e-08	11.750200050698
PDIA3	-0.291610453176427	7.83466401794118	-6.24438216657802	9.45682224244041e-10	1.36909367783131e-08	11.7460396887286
SPG11	-0.27160162212183	3.19040778470798	-6.24355582141169	9.50312436230254e-10	1.37443379277126e-08	11.7412631694143
SLC7A1	-0.380356092735276	3.8137692102626	-6.2431759656692	9.52448293178781e-10	1.37718173585511e-08	11.7390676708146
CDKL5	-0.310627651823516	1.48776256083613	-6.23870522856566	9.77942002918646e-10	1.41124813950596e-08	11.7132361203845
PSMB8-AS1	0.348170561852955	1.98615009069538	6.23705324810178	9.87530075728039e-10	1.42367700077859e-08	11.7036950854293
SCML1	0.265176260966395	1.44515667811765	6.23448315399841	1.00262996150645e-09	1.44437590827725e-08	11.6888557352053
FRK	-0.406108462819317	1.62867133012815	-6.23408230319509	1.00500532060407e-09	1.44708373992872e-08	11.6865417486888
ARID5B	-0.331371195277288	3.91887384578151	-6.23232496633905	1.01548406468731e-09	1.4610908843001e-08	11.6763986818319
KCTD17	0.322128328848749	1.68460039287395	6.22721781109635	1.04654760793825e-09	1.50245328705903e-08	11.6469347759626
SDK1	-0.608402135205863	2.50221187246849	-6.22688613961182	1.04859678335827e-09	1.50465520742047e-08	11.6450220249186
NCAPD3	-0.86403455692013	4.84247930216597	-6.22516169768943	1.05931436309852e-09	1.51891423669532e-08	11.6350785538599
DECR2	0.317935892088251	2.92388123743908	6.2229822327469	1.07301333824884e-09	1.53719578860831e-08	11.6225146756479
OPHN1	-0.368763382718472	2.34114215131303	-6.22292418000292	1.07338058645864e-09	1.53719578860831e-08	11.6221800722865
HMGCR	-0.333333105970567	3.48021431552731	-6.22257442927311	1.07559575200285e-09	1.53961287502305e-08	11.620164241405
ANTXR2	-0.443674695663838	4.18991929011344	-6.2221537838923	1.07826585601951e-09	1.54305658175028e-08	11.6177399280044
ABCC4	-0.633409460562985	6.12318290380672	-6.21915655120747	1.09747977453284e-09	1.56786277454488e-08	11.6004699493053
RP11-285F7.2	0.406732798201698	4.23713570843277	6.2172325146992	1.10998996835957e-09	1.58457174285111e-08	11.5893874238663
SARAF	-0.287743605903317	7.09556071545168	-6.21528992032056	1.12276229589217e-09	1.60202155841291e-08	11.5782009591411
LINC01503	0.384588350936981	1.44737871028361	6.21331189298831	1.13591526118657e-09	1.61920616100831e-08	11.5668135042501
[truncated: 1,287 more rows]
