# Supplementary material for: The Prognostic Signature and Therapeutic Value of Phagocytic Regulatory Factors in Prostate Adenocarcinoma (PRAD)
Source: Front Genet. 2022 May 30;13:877278. doi: 10.3389/fgene.2022.877278 (PMC9190300; doi:10.3389/fgene.2022.877278)
Supplement: Supplementary file 6 [file DataSheet2.ZIP › Supplementary tables/SupplementaryTable_deg_gsea.txt]

ID	Description	setSize	enrichmentScore	NES	pvalue	p.adjust	qvalues	rank	leading_edge	core_enrichment
KEGG_LEISHMANIA_INFECTION	KEGG_LEISHMANIA_INFECTION	KEGG_LEISHMANIA_INFECTION	25	0.501558104042282	2.40553246010948	5.73025388133378e-05	0.00415349148171156	0.00275632157825253	743	tags=64%, list=23%, signal=50%	CYBA/FCGR3A/HLA-DMA/HLA-DRB1/HLA-DPB1/TGFB1/MAPK11/HLA-DQA2/NCF4/HLA-DRA/MAPK12/HLA-DRB5/HLA-DQB1/C3/HLA-DQA1/ITGB2
KEGG_CALCIUM_SIGNALING_PATHWAY	KEGG_CALCIUM_SIGNALING_PATHWAY	KEGG_CALCIUM_SIGNALING_PATHWAY	18	-0.540836597566201	-2.55505125026035	9.02932930806862e-05	0.00415349148171156	0.00275632157825253	930	tags=78%, list=28%, signal=56%	GRIN1/GRPR/PLN/PLCB4/AGTR1/CHRM3/EDNRB/ATP2B4/ITPR2/ITPR1/PRKACB/CHRM1/MYLK/CD38
KEGG_RIBOSOME	KEGG_RIBOSOME	KEGG_RIBOSOME	52	0.350332390166202	2.18184045775382	0.000272281186655932	0.0054317624411776	0.00360460207766935	1909	tags=90%, list=58%, signal=38%	RPL21/RPS21/RPS19/RPS29/RPS27/RPL18A/RPL38/RPLP2/RPS28/RPS10/RPL36/RPL36A/RPL35/RPL30/RPS16/RPLP1/RPL7/RPS17/RPS12/RPS15A/RPL37A/RPS15/RPL28/RPS26/RPSA/RPS3/RPS4Y1/RPL27A/RPS9/UBA52/RPL9/RPS3A/RPL37/RPS27A/RPL34/RPL24/RPL39/RPL32/RPS25/RPL17/RPL11/RPL31/RPL27/RPL26L1/RPS20/RPS13/RPL35A
KEGG_ASTHMA	KEGG_ASTHMA	KEGG_ASTHMA	12	0.61987620189954	2.22163947493037	0.000282232659323967	0.0054317624411776	0.00360460207766935	667	tags=75%, list=20%, signal=60%	HLA-DMA/HLA-DRB1/HLA-DPB1/FCER1G/HLA-DQA2/HLA-DRA/HLA-DRB5/HLA-DQB1/HLA-DQA1
KEGG_VALINE_LEUCINE_AND_ISOLEUCINE_DEGRADATION	KEGG_VALINE_LEUCINE_AND_ISOLEUCINE_DEGRADATION	KEGG_VALINE_LEUCINE_AND_ISOLEUCINE_DEGRADATION	12	-0.607511284162855	-2.41894862124597	0.000295204480498783	0.0054317624411776	0.00360460207766935	844	tags=83%, list=26%, signal=62%	ACAD8/ALDH9A1/ACADSB/DBT/AOX1/ALDH6A1/EHHADH/ABAT/HMGCS2/MCCC2
KEGG_CELL_CYCLE	KEGG_CELL_CYCLE	KEGG_CELL_CYCLE	33	0.40707169812941	2.14697888585418	0.000540794912554834	0.00829218865917412	0.00550282542599656	612	tags=45%, list=19%, signal=37%	PTTG1/CDC20/E2F1/CDC25B/CDK1/MCM7/TGFB1/CDKN2C/PLK1/CCNA2/CDKN2D/MAD2L2/PKMYT1/CDC45/CCNB1
KEGG_ARRHYTHMOGENIC_RIGHT_VENTRICULAR_CARDIOMYOPATHY_ARVC	KEGG_ARRHYTHMOGENIC_RIGHT_VENTRICULAR_CARDIOMYOPATHY_ARVC	KEGG_ARRHYTHMOGENIC_RIGHT_VENTRICULAR_CARDIOMYOPATHY_ARVC	12	-0.562209356329787	-2.23856837362211	0.00114874826832298	0.0137697427675023	0.0091378155665347	896	tags=83%, list=27%, signal=61%	DMD/PKP2/ITGAV/ITGB1/ACTN2/DSP/DSC2/DSG2/CACNA2D1/CACNG4
KEGG_SYSTEMIC_LUPUS_ERYTHEMATOSUS	KEGG_SYSTEMIC_LUPUS_ERYTHEMATOSUS	KEGG_SYSTEMIC_LUPUS_ERYTHEMATOSUS	24	0.450688044171721	2.13739134726778	0.00119736893630455	0.0137697427675023	0.0091378155665347	667	tags=54%, list=20%, signal=43%	C1QA/FCGR3A/C1QB/HLA-DMA/HLA-DRB1/HLA-DPB1/C1QC/HLA-DQA2/HLA-DRA/HLA-DRB5/HLA-DQB1/C3/HLA-DQA1
KEGG_ALLOGRAFT_REJECTION	KEGG_ALLOGRAFT_REJECTION	KEGG_ALLOGRAFT_REJECTION	13	0.566078072734496	2.11199456205967	0.00171879563311508	0.0154114065127354	0.0102272491732112	702	tags=69%, list=21%, signal=55%	HLA-DMA/HLA-DRB1/HLA-DPB1/HLA-DQA2/HLA-DRA/HLA-DRB5/HLA-DQB1/HLA-DQA1/HLA-F
KEGG_GRAFT_VERSUS_HOST_DISEASE	KEGG_GRAFT_VERSUS_HOST_DISEASE	KEGG_GRAFT_VERSUS_HOST_DISEASE	13	0.566078072734496	2.11199456205967	0.00171879563311508	0.0154114065127354	0.0102272491732112	702	tags=69%, list=21%, signal=55%	HLA-DMA/HLA-DRB1/HLA-DPB1/HLA-DQA2/HLA-DRA/HLA-DRB5/HLA-DQB1/HLA-DQA1/HLA-F
KEGG_TGF_BETA_SIGNALING_PATHWAY	KEGG_TGF_BETA_SIGNALING_PATHWAY	KEGG_TGF_BETA_SIGNALING_PATHWAY	17	0.497601637274767	2.03853819768524	0.00184266817000098	0.0154114065127354	0.0102272491732112	325	tags=41%, list=10%, signal=37%	COMP/AMH/THBS2/THBS3/BMP6/TGFB1/ID1
KEGG_INTESTINAL_IMMUNE_NETWORK_FOR_IGA_PRODUCTION	KEGG_INTESTINAL_IMMUNE_NETWORK_FOR_IGA_PRODUCTION	KEGG_INTESTINAL_IMMUNE_NETWORK_FOR_IGA_PRODUCTION	14	0.535524235718442	2.04619570928099	0.00251974401941965	0.0183512787201281	0.0121781941163322	667	tags=64%, list=20%, signal=51%	HLA-DMA/HLA-DRB1/HLA-DPB1/TGFB1/HLA-DQA2/HLA-DRA/HLA-DRB5/HLA-DQB1/HLA-DQA1
KEGG_DILATED_CARDIOMYOPATHY	KEGG_DILATED_CARDIOMYOPATHY	KEGG_DILATED_CARDIOMYOPATHY	13	-0.501157540872351	-2.04468712564849	0.00278437573599656	0.0183512787201281	0.0121781941163322	896	tags=77%, list=27%, signal=56%	DMD/ITGAV/ITGB1/PLN/PRKACB/CACNA2D1/MYH7/MYL2/ACTC1/CACNG4
KEGG_PEROXISOME	KEGG_PEROXISOME	KEGG_PEROXISOME	12	-0.528422211625346	-2.10403693489951	0.00279258589219341	0.0183512787201281	0.0121781941163322	839	tags=75%, list=26%, signal=56%	PEX13/ACOX1/IDH1/SCP2/AMACR/ACSL3/EPHX2/EHHADH/NUDT12
KEGG_AUTOIMMUNE_THYROID_DISEASE	KEGG_AUTOIMMUNE_THYROID_DISEASE	KEGG_AUTOIMMUNE_THYROID_DISEASE	14	0.528201043180813	2.01821437034377	0.00313807911700121	0.0192468852509408	0.0127725325463909	702	tags=64%, list=21%, signal=51%	HLA-DMA/HLA-DRB1/HLA-DPB1/HLA-DQA2/HLA-DRA/HLA-DRB5/HLA-DQB1/HLA-DQA1/HLA-F
KEGG_CARDIAC_MUSCLE_CONTRACTION	KEGG_CARDIAC_MUSCLE_CONTRACTION	KEGG_CARDIAC_MUSCLE_CONTRACTION	16	-0.451607543577721	-2.06180407920568	0.00354179813484885	0.0203653392753809	0.0135147560408706	171	tags=38%, list=5%, signal=36%	CACNA2D1/MYH7/MYL2/ACTC1/ATP1A2/CACNG4
KEGG_ADHERENS_JUNCTION	KEGG_ADHERENS_JUNCTION	KEGG_ADHERENS_JUNCTION	13	-0.482788486406073	-1.96974268978874	0.00445949864363336	0.0238351418473945	0.0158173710200101	706	tags=69%, list=21%, signal=55%	TJP1/ACTN2/EP300/VCL/CDH1/WASF3/IGF1R/LMO7/SORBS1
KEGG_PPAR_SIGNALING_PATHWAY	KEGG_PPAR_SIGNALING_PATHWAY	KEGG_PPAR_SIGNALING_PATHWAY	11	-0.544169938030595	-2.07427807932807	0.00466339731796849	0.0238351418473945	0.0158173710200101	826	tags=73%, list=25%, signal=55%	ACOX1/ACADL/CYP27A1/SCP2/ACSL3/SORBS1/EHHADH/HMGCS2
KEGG_VASCULAR_SMOOTH_MUSCLE_CONTRACTION	KEGG_VASCULAR_SMOOTH_MUSCLE_CONTRACTION	KEGG_VASCULAR_SMOOTH_MUSCLE_CONTRACTION	20	-0.405275634994809	-2.04524248670569	0.0050276751444428	0.0243445322783546	0.0161554104364367	579	tags=50%, list=18%, signal=41%	PLCB4/ARHGEF12/AGTR1/PLA2G12A/ITPR2/ITPR1/PRKACB/ACTG2/MYLK/MYH11
KEGG_VIRAL_MYOCARDITIS	KEGG_VIRAL_MYOCARDITIS	KEGG_VIRAL_MYOCARDITIS	20	0.427687676779893	1.86498767849405	0.00738456811684176	0.0339690133374721	0.0225423658303591	743	tags=60%, list=23%, signal=47%	HLA-DMA/HLA-DRB1/HLA-DPB1/HLA-DQA2/HLA-DRA/HLA-DRB5/HLA-DQB1/RAC2/RAC3/HLA-DQA1/HLA-F/ITGB2
KEGG_PROSTATE_CANCER	KEGG_PROSTATE_CANCER	KEGG_PROSTATE_CANCER	15	-0.428095428103748	-1.90767529419967	0.00792316652401071	0.0345602185009264	0.0229346987763585	756	tags=67%, list=23%, signal=52%	EGF/FOXO1/NKX3-1/MTOR/RB1/EP300/IGF1R/CREB3L1/KLK3/SRD5A2
KEGG_HYPERTROPHIC_CARDIOMYOPATHY_HCM	KEGG_HYPERTROPHIC_CARDIOMYOPATHY_HCM	KEGG_HYPERTROPHIC_CARDIOMYOPATHY_HCM	12	-0.484932266529403	-1.93087152139965	0.00826440007630849	0.0345602185009264	0.0229346987763585	896	tags=75%, list=27%, signal=55%	DMD/ITGAV/ITGB1/PRKAA2/CACNA2D1/MYH7/MYL2/ACTC1/CACNG4
KEGG_ECM_RECEPTOR_INTERACTION	KEGG_ECM_RECEPTOR_INTERACTION	KEGG_ECM_RECEPTOR_INTERACTION	16	0.454086570441673	1.84482690129171	0.0110298436534112	0.0441193746136449	0.0292783035193525	349	tags=38%, list=11%, signal=34%	COMP/COL1A1/THBS2/THBS3/SDC1/SPP1
KEGG_NATURAL_KILLER_CELL_MEDIATED_CYTOTOXICITY	KEGG_NATURAL_KILLER_CELL_MEDIATED_CYTOTOXICITY	KEGG_NATURAL_KILLER_CELL_MEDIATED_CYTOTOXICITY	18	0.426942427436391	1.81042845444166	0.0117254137198997	0.0449474192596155	0.0298278068313238	743	tags=56%, list=23%, signal=43%	TYROBP/FCGR3A/FCER1G/HRAS/HCST/RAC2/RAC3/SYK/ZAP70/ITGB2
