# Supplementary material for: The Prognostic Signature and Therapeutic Value of Phagocytic Regulatory Factors in Prostate Adenocarcinoma (PRAD)
Source: Front Genet. 2022 May 30;13:877278. doi: 10.3389/fgene.2022.877278 (PMC9190300; doi:10.3389/fgene.2022.877278)
Supplement: Supplementary file 6 [file DataSheet2.ZIP › Supplementary tables/Table1_Clin.txt]

sample	os.time	os.status	age	sex	recurrence	tnm_T	tnm_N	tnm_M	lymph_node	psa_value	gleason_score	dfs.time	dfs.status
TCGA-V1-A9OQ-01A	12.19	0	67	Male	NO	T3a		M0	NO	0.01	6	12.19	0
TCGA-V1-A8MK-01A	16.69	0	41	Male	YES	T2c	N0	M0	NO	0.83	6	16.69	0
TCGA-XK-AAJT-01A	47.11	0	75	Male	NO	T3a	N0	M0	YES	0.09	7	47.11	0
TCGA-EJ-5502-01A	38.47	0	50	Male	NO	T2c	N0	M0	YES	0.1	7	38.47	0
TCGA-YJ-A8SW-01A	4.86	0	67	Male	YES	T3b	N0		YES	0.38	9	4.86	0
TCGA-EJ-5525-01A	36.63	0	67	Male	YES	T2c	N0	M0	YES	3	9	17.94	1
TCGA-V1-A9OF-01A	38.9	0	49	Male	NO	T2c		M0	NO	0.01	6	38.9	0
TCGA-M7-A723-01A	25.07	0	54	Male	NO	T3b	N1	M0	YES	0.1	7	25.07	0
TCGA-EJ-A8FP-01A	9.82	0	59	Male	YES	T2c	N0	M0	YES	0.2	8	3.84	1
TCGA-EJ-7328-01A	27.66	0	70	Male		T3a	N0	M0	YES	NA	7	27.66	0
TCGA-VN-A88N-01A	25.16	0	62	Male	NO	T2c	N0	M0	YES	0	7	25.16	0
TCGA-2A-A8VT-01A	45.11	0	47	Male	NO	T4	N1	M0	YES	0.05	9	45.11	0
TCGA-MG-AAMC-01A	5.68	0	59	Male	NO	T3a	N0	M0		0.01	9	5.68	0
TCGA-YL-A8HM-01A	48.69	0	66	Male	NO	T3b	N0	M0	YES	0.03	9	48.39	1
TCGA-ZG-A9LN-01A	3.78	0	57	Male	NO	T3b	N1	M0	YES	7.42	9	3.78	0
TCGA-G9-6373-01A	26.64	0	68	Male		T3a		M0	NO	NA	7	26.64	0
TCGA-EJ-A46B-01A	21.58	0	66	Male	NO	T3a	N0	M0	YES	0.1	8	21.58	0
TCGA-KK-A8IK-01A	67.41	0	56	Male	NO	T2c	N0	M0	YES	0	9	67.41	0
TCGA-HC-A76X-01A	4.93	0	62	Male	NO	T2c	N0	M0	YES	0.01	7	4.93	0
TCGA-QU-A6IN-01A	140.08	0	61	Male	NO	T2c	N0	M0	YES	0.1	7	140.08	0
TCGA-KK-A6E4-01A	115.05	1	69	Male	NO	T2b	N0	M0	YES	0.1	7	NA	0
TCGA-CH-5764-01A	1.02	0	66	Male	NO	T3b	N0	M0	YES	13.95	7	1.02	0
TCGA-G9-6384-01A	25.13	0	53	Male	NO	T3a	N0	M0	YES	0.03	7	25.13	0
TCGA-EJ-A65F-01A	18.4	0	59	Male	YES	T3b	N0	M0	YES	0.8	9	2.46	1
TCGA-HI-7169-01A	88.17	0	55	Male	NO	T3a	N0	M0	YES	0.1	7	88.17	0
TCGA-HC-A8CY-01A	9.53	0	63	Male		T3a	N1	M0	YES	0.9	9	9.53	0
TCGA-V1-A9ZK-01A	45.43	0	68	Male	NO	T3b	N0	M0	YES	0.01	8	45.43	0
TCGA-HC-A76W-01A	7	0	73	Male	NO	T3b	N0	M0	YES	0.01	7	7	0
TCGA-KK-A59V-01A	113.01	0	64	Male	NO	T3b	N0	M0	YES	0.1	9	113.01	0
TCGA-G9-6498-01A	64.13	0	53	Male	NO	T3a		M0	NO	0.03	7	44.09	1
TCGA-V1-A8MU-01A	61.63	0	56	Male	NO	T3a	N1	M0	YES	0.015	7	61.63	0
TCGA-KK-A8I4-01A	74.21	0	64	Male	NO	T3b	N1	M0	YES	0.2	7	71.02	1
TCGA-KK-A6E3-01A	67.54	0	56	Male	NO	T2c	N0	M0	YES	0.1	7	67.54	0
TCGA-G9-6385-01A	27.27	0	66	Male	NO	T2c		M0	NO	0.064	7	27.27	0
TCGA-G9-6362-01A	47.4	0	57	Male	NO	T3a	N0	M0	YES	0.07	7	47.4	0
TCGA-CH-5763-01A	11.99	0	66	Male	NO	T3a	N0	M0	YES	0.1	7	11.99	0
TCGA-EJ-5514-01A	60.09	0	66	Male	NO	T2c	N0	M0	YES	0.1	9	60.09	0
TCGA-VP-A872-01A	119.28	0	60	Male	NO	T3a	N0	M0	YES	0.01	8	119.28	0
TCGA-EJ-8472-01A	24.84	0	63	Male	YES	T3a	N0	M0	YES	0.4	8	6.44	1
TCGA-KK-A7B2-01A	36.1	0	68	Male	NO	T3a	N1	M0	YES	0.3	9	22.73	1
TCGA-KK-A7AQ-01A	52.89	0	62	Male	NO	T2c	N0	M0	YES	0.1	7	39.98	1
TCGA-VN-A88O-01A	15.8	0	49	Male	NO	T2c	N0	M0	YES	0	7	15.8	0
TCGA-CH-5752-01A	30.98	0	66	Male	NO	T3a	N0	M0	YES	0.02	8	30.98	0
TCGA-EJ-7317-01A	25.33	0	71	Male	NO	T2c	N0	M0	YES	0.1	7	25.33	0
TCGA-HC-8256-01A	28.25	0	53	Male		T2c		M0	NO	NA	7	28.25	0
TCGA-V1-A8WN-01A	30.35	0	47	Male	NO	T2c		M0	NO	0.02	6	30.35	0
TCGA-ZG-A9LY-01A	12.16	0	60	Male	NO	T3b	N1	M0	YES	0.01	9	12.16	0
TCGA-HC-7078-01A	65.21	0	69	Male		T3a	N0	M0	YES	0.01	7	65.21	0
TCGA-HI-7170-01A	82.85	0	58	Male	NO	T2c	N0	M0	YES	0.1	6	82.85	0
TCGA-HC-A6AP-01A	2.33	0	61	Male		T2c		M0	NO	NA	7	2.33	0
TCGA-G9-6348-01A	49.77	0	68	Male	NO	T2c	N0	M0		0.02	7	49.77	0
TCGA-J4-A83I-01A	22.5	0	63	Male	NO	T3a	N0	M0	YES	0.1	7	22.5	0
TCGA-ZG-A9L9-01A	20.27	0	60	Male	NO	T3b	N1	M0	YES	NA	9	1.68	1
TCGA-CH-5741-01A	12.98	0	56	Male	NO	T3b	N1	M0	YES	0.02	9	12.98	0
TCGA-EJ-A7NM-01A	4.2	0	64	Male	NO	T3b	N1	M0	YES	0.1	9	4.2	0
TCGA-G9-6351-01A	67.28	0	51	Male	NO	T2c		M0	NO	0.03	7	67.28	0
TCGA-EJ-7330-01A	6.27	0	68	Male	NO	T3a	N0	M0	YES	0.1	7	6.27	0
TCGA-KK-A8IL-01A	20.63	1	65	Male	NO	T3b	N1	M0	YES	0.1	9	NA	0
TCGA-J4-A67K-01A	32.98	0	68	Male	NO	T2c		M0	NO	0.1	7	32.98	0
TCGA-QU-A6IM-01A	40.97	0	59	Male	NO	T2a	N0	M0	YES	0.1	7	40.97	0
TCGA-ZG-A9LZ-01A	22.73	0	66	Male	YES	T3b	N0	M0	YES	2.19	9	22.73	0
TCGA-HC-8265-01A	15.87	0	66	Male	NO	T3a	N0		YES	0.1	8	15.87	0
TCGA-HC-A6AQ-01A	3.48	0	60	Male		T2c		M0	NO	NA	7	3.48	0
TCGA-G9-6339-01A	83.8	0	58	Male	NO	T3b	N0	M0	YES	0.03	7	53.68	1
TCGA-EJ-5512-01A	56.93	0	46	Male	NO	T2c	N0	M0	YES	0	7	56.93	0
TCGA-G9-6371-01A	40.28	0	58	Male	NO	T2c		M0	NO	0.03	6	40.28	0
TCGA-KK-A6E5-01A	68.1	0	63	Male	NO	T3b	N0	M0	YES	0.1	7	68.1	0
TCGA-KC-A4BN-01A	59.63	0	55	Male	NO	T2a	N0	M0	YES	0	7	59.63	0
TCGA-HC-A631-01A	1.77	0	67	Male		T2c	N0	M0	YES	NA	9	1.77	0
TCGA-CH-5788-01A	26.97	0	69	Male	YES	T3b	N1	M0	YES	3.58	7	26.97	0
TCGA-CH-5765-01A	23	0	55	Male	NO	T3a	N0	M0	YES	0.02	7	23	0
TCGA-HC-7744-01A	17.44	0	46	Male	NO	T3b	N0	M0	YES	0.04	7	17.44	0
TCGA-2A-A8W3-01A	28.35	0	69	Male	YES	T3a	N0	M0	YES	0.36	9	6.5	1
TCGA-V1-A8ML-01A	14.72	0	63	Male	NO	T2c	N0	M0	YES	0.01	7	14.72	0
TCGA-EJ-5524-01A	61.83	0	57	Male	NO	T3a	N0	M0	YES	0.1	9	8.71	1
TCGA-H9-A6BY-01A	3.68	0	63	Male		T3a	N0		YES	NA	7	3.68	0
TCGA-XK-AAJU-01A	51.77	0	65	Male	NO	T2c	N0	M0	YES	0.09	7	51.77	0
TCGA-VP-AA1N-01A	44.84	0	70	Male	NO	T3a	N0	M0	YES	0.01	9	44.84	0
TCGA-HC-A6HY-01A	4.4	0	51	Male		T2c		M0	NO	NA	7	4.4	0
TCGA-CH-5754-01A	2.04	0	65	Male	NO	T3b	N1	M0	YES	37.36	9	2.04	0
TCGA-M7-A724-01A	29.2	0	64	Male	NO	T3a	N0	M0	YES	NA	8	29.2	0
TCGA-Y6-A8TL-01A	32.59	0	65	Male	NO	T3a	N0		YES	0	6	32.59	0
TCGA-EJ-A8FO-01A	9.26	0	51	Male	NO	T3a	N0	M0	YES	0.1	7	9.26	0
TCGA-HC-7821-01A	31.41	0	54	Male	NO	T3b	N1	M0	YES	0.01	8	31.41	0
TCGA-J4-A83K-01A	10.78	0	52	Male	NO	T2c		M0	NO	0.1	6	10.78	0
TCGA-KK-A7B1-01A	34.92	0	65	Male	NO	T3a	N0	M0	YES	0.1	7	34.92	0
TCGA-KK-A7AP-01A	6.44	0	55	Male		T3b	N1	M0	YES	NA	9	6.44	0
TCGA-H9-7775-01A	6.08	0	68	Male	NO	T2c			NO	0.04	7	6.08	0
TCGA-HC-7745-01A	23.69	0	65	Male		T3b	N0		YES	NA	7	23.69	0
TCGA-VN-A88P-01A	41.39	0	60	Male	NO	T2c	N0	M0	YES	0	7	41.39	0
TCGA-M7-A725-01A	18.82	0	56	Male	NO	T3b	N0	M0	YES	NA	7	18.82	0
TCGA-CH-5753-01A	1.02	0	70	Male	NO	T3b	N1	M0	YES	4.53	9	1.02	0
TCGA-HC-7080-01A	36.33	0	66	Male	NO	T2a	N0	M0	YES	0.1	7	29.37	1
TCGA-J9-A52E-01A	10.61	0	65	Male	NO	T3b	N0		YES	0.01	9	10.61	0
TCGA-EJ-A8FN-01A	10.81	0	58	Male	NO	T2c	N0	M0	YES	0.1	7	10.81	0
TCGA-V1-A9OH-01A	78.94	0	63	Male	NO	T2b		M0	NO	0.01	8	78.94	0
TCGA-HC-7079-01A	38.9	0	51	Male		T3a	N0	M0	YES	0.1	7	12.48	1
TCGA-G9-7525-01A	32.65	0	64	Male	NO	T2c	N0	M0	YES	0.03	7	32.65	0
TCGA-VP-A87H-01A	21.78	0	76	Male	NO	T3b	N0	M0	YES	0.01	9	21.78	0
TCGA-ZG-A9KY-01A	4.27	0	73	Male		T4	N1	M0	YES	NA	9	4.27	0
TCGA-J4-A83J-01A	22.86	0	68	Male	NO	T2c	N0	M0	YES	0.04	7	22.86	0
TCGA-KK-A7B0-01A	43.66	0	67	Male	NO	T3b	N0	M0	YES	0.1	9	19.91	1
TCGA-HI-7168-01A	109.17	0	62	Male	YES	T3b	N0	M0	YES	0.3	9	82.29	1
TCGA-EJ-A65G-01A	21.88	0	57	Male	NO	T2c	N0	M0	YES	0.1	8	21.88	0
TCGA-EJ-A7NN-01A	6.47	0	61	Male	YES	T3b	N1	M0	YES	0.3	7	6.47	1
TCGA-YL-A8HO-01A	75.69	0	67	Male	NO	T3a	N0	M0	YES	0.01	7	35.09	1
TCGA-EJ-5501-01A	44.84	0	55	Male	NO	T3b	N0	M0	YES	0.1	7	44.84	0
TCGA-EJ-A46D-01A	20.57	0	53	Male	NO	T2c	N0	M0	YES	0.03	8	20.57	0
TCGA-KK-A8IM-01A	62.91	0	55	Male	NO	T2c	N0	M0	YES	0.1	7	62.91	0
TCGA-QU-A6IL-01A	3.19	0	64	Male	NO	T2c	N0	M0	YES	0.2	7	3.19	0
TCGA-KK-A8IH-01A	66.13	0	50	Male	NO	T3a	N0	M0	YES	0.1	7	66.13	0
TCGA-HC-8266-01A	15.54	0	55	Male		T3b	N0	M0	YES	NA	8	15.54	0
TCGA-EJ-7788-01A	28.22	0	53	Male	NO	T3b	N0	M0	YES	0.2	7	28.22	0
TCGA-G9-6499-01A	50.69	0	66	Male	NO	T3a	N0	M0	YES	0.11	9	50.69	0
TCGA-KK-A7AZ-01A	49.9	0	56	Male		T3a	N0		YES	NA	7	49.9	0
TCGA-G9-6338-01A	66.62	0	61	Male		T3a	N0	M0	YES	0.05	7	66.62	0
TCGA-G9-6361-01A	46.48	0	61	Male	NO	T3a	N0	M0	YES	0.1	7	46.48	0
TCGA-G9-A9S4-01A	29.76	0	62	Male	NO	T3b	N1	M0	YES	0.03	8	29.76	0
TCGA-EJ-8474-01A	25.16	0	69	Male	NO	T3a	N0	M0	YES	0.01	8	25.16	0
TCGA-J4-A6M7-01A	16.82	0	53	Male	NO	T2c		M0	NO	0.1	7	16.82	0
TCGA-EJ-7314-01A	37.78	0	62	Male	NO	T3b	N0	M0	YES	0.1	7	37.78	0
TCGA-EJ-A46E-01A	17.21	0	57	Male	NO		N0	M0	YES	0.1	8	17.21	0
TCGA-YL-A9WI-01A	53.32	0	63	Male	NO	T3a	N1	M0	YES	0.03	9	53.32	0
TCGA-KC-A4BR-01A	44.32	0	75	Male	NO	T3b	N1	M0	YES	0	9	33.57	1
TCGA-J4-A67R-01A	29.89	0	65	Male	NO	T2c	N0	M0	YES	0.1	7	29.89	0
TCGA-2A-AAYU-01A	20.2	0	56	Male	NO	T3a	N0	M0	YES	0.05	6	20.2	0
TCGA-G9-6364-01A	39.36	0	72	Male	NO	T3a	N0	M0	YES	0.03	7	39.36	0
TCGA-KK-A59X-01A	83.28	0	55	Male		T3b	N1	M0	YES	NA	9	73.36	1
TCGA-EJ-5516-01A	62.06	0	49	Male	NO	T3a	N0	M0	YES	0.12	7	62.06	0
TCGA-CH-5761-01A	0.92	0	61	Male	NO	T3b	N0	M0	YES	8.49	9	0.92	0
TCGA-HC-7740-01A	23.55	0	59	Male		T2c	N0	M0	YES	0	7	23.55	0
TCGA-V1-A9OT-01A	15.64	0	61	Male	YES	T2c		M0	NO	0.01	6	9.59	1
TCGA-G9-6329-01A	41.59	0	67	Male	NO	T2c		M0	NO	0.03	7	41.59	0
TCGA-ZG-A8QZ-01A	10.12	0	65	Male	NO	T3b	N1	M0	YES	0.01	9	10.12	0
TCGA-KK-A6E7-01A	90.67	0	46	Male	NO	T3a	N1	M0	YES	0.1	9	30.39	1
TCGA-CH-5737-01A	2.99	0	73	Male	NO	T2c	N0	M0	YES	14.69	7	2.99	0
TCGA-CH-5750-01A	13.01	0	72	Male	NO	T2c	N0	M0	YES	0.02	7	13.01	0
TCGA-FC-A66V-01A	17.21	0	74	Male	NO	T3b	N0	M0	YES	10.8	7	17.21	0
TCGA-KC-A7FE-01A	11.56	0	62	Male	NO	T2c	N0	M0	YES	0	7	11.56	0
TCGA-HC-A8D1-01A	18.82	0	68	Male	NO	T2c	N0	M0	YES	0.01	7	18.82	0
TCGA-V1-A9Z9-01A	17.74	0	63	Male	NO	T2c	N0	M0	YES	0.015	9	17.74	0
TCGA-FC-A8O0-01A	20.24	0	68	Male	NO	T3a	N0	M0	YES	7.82	6	20.24	0
TCGA-ZG-A9L6-01A	22.57	0	64	Male	YES	T3b	N0	M0	YES	0.36	9	21.81	1
TCGA-HC-7231-01A	30.85	0	66	Male		T2c		M0	NO	NA	7	30.85	0
TCGA-VP-A87E-01A	66.92	0	59	Male	NO	T2c	N0	M0	YES	0.11	6	66.92	0
TCGA-V1-A8MM-01A	39.26	0	60	Male	YES	T3a	N0	M0	YES	0.37	7	32.52	1
TCGA-EJ-5527-01A	58.41	0	69	Male	NO	T3a	N0	M0	YES	0.1	7	58.41	0
TCGA-CH-5738-01A	6.96	0	72	Male	NO			M0	NO	0.01	6	6.96	0
TCGA-KK-A6E6-01A	113.24	0	69	Male	NO	T3a	N0	M0	YES	0.1	9	113.24	0
TCGA-EJ-A7NG-01A	14.19	0	64	Male	NO	T3a	N0	M0	YES	0.1	7	14.19	0
TCGA-KK-A8IG-01A	82.29	0	55	Male	NO	T3a	N0	M0	YES	0.1	7	82.29	0
TCGA-EJ-7789-01A	36.3	0	66	Male		T3a	N0	M0	YES	NA	7	36.3	0
TCGA-HC-A6HX-01A	1.25	0	55	Male		T2c	N0	M0	YES	NA	7	1.25	0
TCGA-KK-A7AY-01A	57.62	0	60	Male	NO	T2c	N0	M0	YES	0.2	7	36.93	1
TCGA-VN-A88L-01A	24.51	0	54	Male	NO	T2c	N0	M0	YES	0	7	24.51	0
TCGA-EJ-5499-01A	46.48	0	61	Male	NO	T3a	N0	M0	YES	0.1	7	46.48	0
TCGA-2A-A8VV-01A	22.04	0	52	Male	NO	T2b	N0	M0	YES	0.05	6	22.04	0
TCGA-XK-AAJR-01A	36.93	0	61	Male	YES	T3a	N0	M0	YES	0.09	7	4.3	1
TCGA-V1-A9Z8-01A	27.17	0	59	Male	NO	T3b	N0	M0	YES	0.01	9	27.17	0
TCGA-HC-7075-01A	19.74	0	63	Male		T2a		M0	NO	0.01	6	19.74	0
TCGA-J4-A83L-01A	23.65	0	61	Male	NO	T2c	N0	M0	YES	0.1	7	23.65	0
TCGA-EJ-AB27-01A	4.76	0	51	Male	NO	T2c	N0	M0	YES	0.1	6	4.76	0
TCGA-J9-A8CK-01A	10.55	0	66	Male	NO	T3a		M0	NO	0.01	9	10.55	0
TCGA-HC-7752-01A	25.69	0	61	Male		T2c	N0	M0	YES	0.1	7	25.69	0
TCGA-G9-6365-01A	44.78	0	71	Male	NO	T4	N0		YES	0.01	7	44.78	0
TCGA-CH-5772-01A	15.97	0	63	Male	NO	T3a	N0	M0	YES	0.03	9	15.97	0
TCGA-QU-A6IP-01A	86.07	0	66	Male	NO	T2a	N0	M0	YES	0	6	86.07	0
TCGA-EJ-5505-01A	30.29	0	57	Male	NO	T2c	N0	M0	YES	0.1	7	30.29	0
TCGA-KK-A59Y-01A	64.65	0	56	Male	NO	T3a	N1	M0	YES	0.1	9	64.65	0
TCGA-HC-A632-01A	2	0	68	Male	NO	T3a	N0	M0	YES	NA	9	2	0
TCGA-ZG-A9MC-01A	14.95	0	69	Male	NO	T3b	N1	M0	YES	31.85	9	14.95	0
TCGA-HC-A9TH-01A	27.73	0	58	Male	NO	T3b	N0	M0	YES	0.38	9	11.53	1
TCGA-ZG-A8QY-01A	13.27	0	67	Male		T3b	N1	M0	YES	NA	9	13.27	0
TCGA-KK-A6E8-01A	58.15	0	68	Male	NO	T2c	N0	M0	YES	0.1	9	58.15	0
TCGA-CH-5751-01A	34.99	0	68	Male	NO	T4	N1	M0	YES	0.01	10	11.99	1
TCGA-HI-7171-01A	43.66	1	56	Male	YES	T3b	N0	M0	YES	0.7	9	NA	0
TCGA-HC-7077-01A	69.48	0	64	Male		T3a		M0	NO	0.83	6	69.48	0
TCGA-KC-A7FD-01A	8.87	0	62	Male	NO	T3a	N0	M0	YES	0	7	8.87	0
TCGA-HC-A8D0-01A	25.46	0	61	Male	NO	T2a	N0	M0	YES	0.01	7	25.46	0
TCGA-EJ-7792-01A	45.86	0	53	Male	NO	T2c	N0	M0	YES	0.13	7	45.86	0
TCGA-EJ-A65E-01A	13.7	0	67	Male	NO	T3b	N0	M0	YES	0.1	7	13.7	0
TCGA-G9-A9S7-01A	23.92	0	55	Male	NO	T3a	N0	M0	YES	0.13	8	23.92	0
TCGA-J4-A83N-01A	32.59	0	57	Male	NO	T2c		M0	NO	0.1	7	14.22	1
TCGA-TK-A8OK-01A	0.89	0	73	Male				M0		NA	7	0.89	0
TCGA-EJ-A46F-01A	25.72	0	57	Male	YES	T3b	N1	M0	YES	19.8	8	7.06	1
TCGA-EJ-5503-01A	45.7	0	50	Male	NO	T3a	N0	M0	YES	0.1	8	45.7	0
TCGA-J4-8198-01A	20.17	0	49	Male	NO	T3b		M0	NO	0.1	7	20.17	0
TCGA-EJ-7315-01A	33.11	0	68	Male	NO	T3a	N0	M0	YES	0.1	7	33.11	0
TCGA-YL-A9WH-01A	14.03	0	67	Male	NO	T3b	N1	M0	YES	0.03	9	14.03	0
TCGA-KK-A8IF-01A	26.41	0	57	Male	YES	T3a	N0	M0	YES	0.7	7	21.29	1
TCGA-J4-A67S-01A	27.37	0	63	Male	NO	T3a	N0	M0	YES	0.1	7	23.26	1
TCGA-ZG-A9ND-01A	13.47	0	55	Male	NO	T3a	N0	M0	YES	0.08	9	13.47	0
TCGA-G9-6363-01A	45.27	0	64	Male	NO	T4	N0	M0	YES	0.03	7	45.27	0
TCGA-HC-A6AN-01A	1.61	0	67	Male		T3a	N0	M0	YES	NA	7	1.61	0
TCGA-VN-A88M-01A	6.21	0	55	Male		T2c	N0	M0	YES	NA	7	6.21	0
TCGA-G9-6342-01A	55.72	0	61	Male	NO	T3a		M0	NO	0.05	6	55.72	0
TCGA-J4-A83M-01A	17.84	0	64	Male	NO	T2c	N0	M0	YES	0.2	7	17.12	1
TCGA-ZG-A9LM-01A	12.42	0	72	Male	NO	T3a	N1	M0	YES	0	9	12.42	0
TCGA-EJ-A46G-01A	21.94	0	71	Male	NO	T3a	N0	M0	YES	0.1	8	21.94	0
TCGA-G9-6353-01A	50.66	0	58	Male	NO	T3a		M0	NO	0.1	7	50.66	0
TCGA-QU-A6IO-01A	122.08	0	53	Male	NO	T2c	N0	M0	YES	0.1	6	122.08	0
TCGA-J4-A67T-01A	6.01	0	63	Male	NO	T2c		M0	NO	0.1	7	6.01	0
TCGA-HC-A6AO-01A	17.41	0	52	Male		T2c		M0	NO	NA	7	17.41	0
TCGA-Y6-A9XI-01A	17.28	0	72	Male	NO		N0		YES	0.06	8	17.28	0
TCGA-EJ-5504-01A	46.88	0	65	Male	YES	T3a	N1	M0	YES	1	7	46.88	0
TCGA-V1-A9O5-01A	63.47	0	64	Male	YES	T4	N1	M0	YES	3.26	9	4.07	1
TCGA-KK-A59Z-01A	86.33	0	66	Male	NO	T2c	N0	M0	YES	0.1	7	86.33	0
TCGA-CH-5740-01A	1.02	0	57	Male	NO	T2c	N0	M0	YES	1.6	7	1.02	0
TCGA-HC-7742-01A	30.81	0	58	Male	NO	T3a	N0	M0	YES	0.1	7	30.81	0
TCGA-J4-AAU2-01A	27.1	0	59	Male	NO	T2c	N0	M0	YES	0	6	27.1	0
TCGA-ZG-A9LB-01A	19.15	0	72	Male	NO	T3b	N0	M0	YES	0.02	9	19.15	0
TCGA-HC-A48F-01A	22.34	0	47	Male		T2c	N1	M0	YES	NA	8	22.34	0
TCGA-CH-5739-01A	22.04	0	65	Male	NO	T3a	N0	M0	YES	0.02	7	22.04	0
TCGA-HC-7230-01A	32.88	0	50	Male		T2c	N0		YES	3	7	32.88	0
TCGA-EJ-5526-01A	62.71	0	56	Male	NO	T3a	N1	M0	YES	0.1	8	62.71	1
TCGA-EJ-A7NF-01A	8.21	0	56	Male	NO	T2c	N0	M0	YES	0.1	7	8.21	0
TCGA-EJ-7791-01A	36.73	0	67	Male	NO	T2c	N0	M0	YES	0.1	7	36.73	0
TCGA-XK-AAIR-01A	31.93	0	75	Male	NO	T2c	N0	M0	YES	0.09	8	31.93	0
TCGA-XK-AAJ3-01A	41.46	0	56	Male	NO	T3a	N0	M0	YES	0.09	8	41.46	0
TCGA-EJ-5515-01A	60.18	0	60	Male	NO	T3a	N0	M0	YES	0.1	7	60.18	0
TCGA-EJ-7327-01A	30.32	0	61	Male	NO	T3b	N0	M0	YES	0.1	7	30.32	0
TCGA-XJ-A9DQ-01A	2.99	0	48	Male	NO	T2a		M0	NO	NA	6	2.99	0
TCGA-V1-A9Z7-01A	28.71	0	54	Male	YES	T3b	N0	M0	YES	28.1	9	28.71	0
TCGA-FC-A5OB-01A	22.34	0	53	Male	NO	T3b	N0	M0	YES	5.22	9	22.34	0
TCGA-EJ-A65D-01A	12.91	0	66	Male	NO	T3a	N0	M0	YES	0.1	8	12.91	0
TCGA-CH-5762-01A	43.99	0	60	Male	NO	T3b	N0	M0	YES	0.01	7	43.99	0
TCGA-YL-A8SI-01A	53.02	0	69	Male	NO	T3a	N0	M0	YES	0.48	9	46.75	1
TCGA-HC-7233-01A	44.51	0	73	Male		T2a	N0		YES	NA	7	44.51	0
TCGA-G9-6378-01A	37.94	0	54	Male	NO	T2c		M0	NO	0.03	7	37.94	0
TCGA-HC-7210-01A	28.52	0	74	Male		T2a	N0		YES	0.1	7	28.52	0
TCGA-VP-A87C-01A	55.52	0	67	Male	NO	T2c	N0	M0	YES	0.5	7	55.52	0
TCGA-EJ-5519-01A	64.45	0	64	Male	YES	T3b	N1	M0	YES	0.2	8	64.45	0
TCGA-G9-6332-01A	87.29	0	55	Male		T3a	N0	M0	YES	0.73	7	42.21	1
TCGA-ZG-A9LS-01A	16.95	0	64	Male	NO	T3b	N1	M0	YES	0.03	9	16.95	0
TCGA-ZG-A9M4-01A	17.97	0	65	Male	NO	T3b	N1	M0	YES	0.95	9	17.97	0
TCGA-J4-A67O-01A	27.56	0	59	Male	NO	T2c	N0	M0	YES	0.1	7	27.56	0
TCGA-J4-A6G1-01A	25.26	0	68	Male	NO	T3a	N0	M0	YES	0.1	8	25.26	0
TCGA-CH-5746-01A	24.01	0	57	Male	NO	T2c	N0	M0	YES	0.1	7	24.01	0
TCGA-CH-5769-01A	2.04	0	48	Male	NO	T3b	N0	M0	YES	11.16	9	2.04	0
TCGA-EJ-A6RA-01A	11.6	0	70	Male	YES	T3b	N1	M0	YES	0.652	8	11.6	1
TCGA-YL-A8S8-01A	62.09	0	68	Male	YES	T3a	N0	M0	YES	1.36	9	22.31	1
TCGA-HC-7737-01A	35.81	0	55	Male		T2c	N1	M0	YES	0.1	7	35.81	0
TCGA-XQ-A8TB-01A	25.3	0	67	Male	NO	T3b	N0	M0	YES	0	9	25.3	0
TCGA-EJ-5531-01A	41.82	0	62	Male	NO	T3a	N0	M0	YES	0.1	7	41.82	0
TCGA-EJ-5497-01A	13.3	0	47	Male	NO	T2c	N0	M0	YES	0.1	7	13.3	0
TCGA-X4-A8KS-01A	32.16	0	61	Male	NO	T2c		M0	NO	0.01	7	32.16	0
TCGA-KK-A7AW-01A	34.63	0	57	Male	YES	T3a	N1	M0	YES	0.8	7	34.63	0
TCGA-SU-A7E7-01A	18.1	0	60	Male	NO	T2b	N0	M0	YES	0.01	8	18.1	0
TCGA-VP-A878-01A	102.83	0	58	Male	NO	T2c	N1		YES	0.1	9	77.33	1
TCGA-HC-8261-01A	17.94	0	48	Male		T2c			NO	NA	7	17.94	0
TCGA-YL-A8SC-01A	41.43	0	66	Male	NO	T3a	N0	M0	YES	0.65	9	4.99	1
TCGA-EJ-7782-01A	38.34	0	71	Male	NO	T2c	N0	M0	YES	0.1	8	38.34	0
TCGA-J4-AATZ-01A	13.53	0	66	Male	NO	T3a	N0	M0	YES	0	9	2.6	1
TCGA-J9-A8CM-01A	15.21	0	66	Male	YES	T3b	N1	M0	YES	0.55	9	11.3	1
TCGA-YL-A9WL-01A	24.31	0	59	Male	YES	T3a	N0	M0	YES	6.4	9	24.31	1
TCGA-VN-A88I-01A	8.84	0	59	Male	NO	T3a	N0	M0	YES	0.16	8	8.84	0
TCGA-EJ-5507-01A	47.86	0	54	Male	NO	T3b	N1	M0	YES	0.1	9	47.86	0
TCGA-G9-6367-01A	40.14	0	60	Male		T3a	N0	M0	YES	0.42	9	40.14	0
TCGA-EJ-7793-01A	3.75	0	49	Male	NO	T2c		M0	NO	0.1	7	3.75	0
TCGA-XJ-A9DK-01A	9.03	0	63	Male	NO	T2c		M0	NO	0.1	8	9.03	0
TCGA-YL-A8SB-01A	56.47	0	62	Male	NO	T3a	N0	M0	YES	0.23	9	45.47	1
TCGA-EJ-7781-01A	35.25	0	65	Male	NO	T2c	N0	M0	YES	0.1	7	35.25	0
TCGA-HC-7749-01A	23.78	0	70	Male		T3a	N0	M0	YES	0.1	7	23.78	0
TCGA-YL-A9WK-01A	70.17	0	63	Male	YES	T3b	N0	M0	YES	15.6	9	33.15	1
TCGA-EJ-5542-01A	49.7	0	60	Male	NO	T3a	N0	M0	YES	0.1	7	49.7	0
TCGA-CH-5792-01A	2.99	0	57	Male	NO	T3a	N0	M0	YES	11.49	9	2.99	0
TCGA-EJ-5508-01A	64.55	0	65	Male	NO	T3a	N0	M0	YES	0.1	7	64.55	0
TCGA-V1-A9OL-01A	62.84	0	65	Male	NO	T3b	N0	M0	YES	0.01	9	3.45	1
TCGA-G9-6343-01A	80.49	0	62	Male	NO	T2c		M0	NO	0.03	7	80.49	0
TCGA-EJ-A65M-01A	7.56	0	65	Male	NO	T2c	N0	M0	YES	0.1	6	7.56	0
TCGA-VP-A87B-01A	89.42	0	63	Male	NO	T2b	N0	M0	YES	3.37	8	81.24	1
TCGA-HC-7209-01A	14.45	0	60	Male		T2c	N0		YES	0.05	6	14.45	0
TCGA-G9-6354-01A	67.87	0	55	Male	NO	T2b		M0	NO	0.03	7	67.87	0
TCGA-G9-6379-01A	58.41	0	68	Male	NO	T3b	N0	M0	YES	0.03	7	58.41	0
TCGA-G9-7521-01A	30.95	0	52	Male	NO	T3a	N1	M0	YES	0.06	8	30.95	0
TCGA-EJ-A46H-01A	23.78	0	60	Male	NO	T2c	N0	M0	YES	0.1	7	23.78	0
TCGA-ZG-A8QX-01A	14.52	0	56	Male		T2c	N0	M0	YES	NA	6	14.52	0
TCGA-FC-7961-01A	15.41	0	62	Male		T3a	N0	M0	YES	NA	9	15.41	0
TCGA-V1-A9OA-01A	20.89	0	61	Male	NO	T3b	N1	M0	YES	0.01	9	20.89	0
TCGA-EJ-A7NJ-01A	6.47	0	59	Male	NO	T2c	N0	M0	YES	0.1	8	6.47	0
TCGA-KK-A8ID-01A	69.22	0	70	Male	NO	T3b	N1	M0	YES	0.1	9	69.22	0
TCGA-HC-7738-01A	31.67	0	58	Male		T2c		M0	NO	NA	7	13.8	1
TCGA-EJ-5496-01A	19.55	0	59	Male	NO	T2c	N0	M0	YES	0.1	7	19.55	0
TCGA-G9-7509-01A	52.89	0	48	Male	NO	T2c		M0	NO	0.03	6	52.89	0
TCGA-XQ-A8TA-01A	4.8	1	59	Male	YES			M1b		323	10	NA	0
TCGA-KK-A7AV-01A	27	0	58	Male	NO	T2c	N0	M0	YES	0.1	7	27	0
TCGA-EJ-A8FU-01A	4.53	0	64	Male		T3a	N0	M0	YES	NA	8	4.53	0
TCGA-HC-8262-01A	22.31	0	57	Male	NO	T2c	N0		YES	0.1	8	22.31	0
TCGA-EJ-A46I-01A	21.94	0	57	Male	NO	T3a	N0	M0		0.1	7	21.94	0
TCGA-V1-A8MG-01A	28.15	0	53	Male	NO	T3b		M0	NO	0.03	7	28.15	0
TCGA-ZG-A9L4-01A	36.4	0	61	Male	NO	T3b	N0	M0	YES	0.03	9	36.4	0
TCGA-J4-8200-01A	40.01	0	47	Male	NO	T2c	N0	M0	YES	0.1	7	40.01	0
TCGA-KK-A8I9-01A	32.88	0	61	Male	NO	T3a	N0	M0	YES	0.1	8	30.88	1
TCGA-HC-8259-01A	30.35	0	50	Male	NO	T2a		M0	NO	0.01	6	30.35	0
TCGA-V1-A8WV-01A	22.54	0	52	Male	NO	T3b	N1	M0	YES	0.01	9	22.54	0
TCGA-CH-5771-01A	13.01	0	63	Male	NO	T2c	N0	M0	YES	0.03	7	13.01	0
TCGA-CH-5794-01A	28.98	0	65	Male	NO	T2b	N0	M0	YES	0.01	7	28.98	0
TCGA-V1-A8WS-01A	15.57	0	56	Male	NO	T3b		M0	NO	0.09	6	15.57	0
TCGA-EJ-5506-01A	45.37	0	67	Male	NO	T3b	N1	M0	YES	0.1	8	45.37	0
TCGA-V1-A9O7-01A	82.1	0	60	Male	YES	T3a	N0	M0	YES	9.69	9	26.91	1
TCGA-EJ-7783-01A	25.85	0	70	Male	YES	T3a	N0	M0	YES	0.7	7	25.85	0
TCGA-V1-A9OX-01A	37.25	0	56	Male	NO	T2c	N0	M0	YES	0.04	8	37.25	0
TCGA-XK-AAJP-01A	41.36	0	66	Male	NO	T3a	N0	M0	YES	0.09	7	41.36	0
TCGA-XK-AAK1-01A	32.16	0	62	Male	NO	T2c	N0	M0	YES	0.09	7	32.16	0
TCGA-2A-A8VX-01A	45.27	0	70	Male	NO	T3b	N0	M0	YES	0.05	8	45.27	0
TCGA-G9-6356-01A	47.11	0	60	Male	NO	T3b	N0	M0	YES	0.13	9	47.11	0
TCGA-G9-6377-01A	31.47	0	61	Male	NO	T2c	N0	M0	YES	0.03	7	31.47	0
TCGA-HC-7232-01A	38.14	0	66	Male		T3b			NO	NA	9	25.16	1
TCGA-EJ-5518-01A	69.58	0	66	Male	NO	T4	N0	M0		0.1	9	69.12	1
TCGA-VP-A87D-01A	60.87	0	54	Male	YES	T3a	N1	M0	YES	0.2	9	39.22	1
TCGA-HC-7211-01A	40.11	0	62	Male		T2c	N0	M0	YES	10.9	7	40.11	0
TCGA-HC-7750-01A	17.15	0	50	Male		T2c		M0	NO	0.1	7	17.15	0
TCGA-EJ-A7NH-01A	15.57	0	56	Male	NO	T2c	N0	M0	YES	0.1	7	15.57	0
TCGA-HC-8216-01A	22.4	0	58	Male		T3a	N0	M0	YES	0.19	7	22.4	0
TCGA-EJ-A65B-01A	23.32	0	55	Male	NO	T3b	N0	M0	YES	0.01	9	23.32	0
TCGA-EJ-5530-01A	60.18	0	61	Male	NO	T2c	N0	M0	YES	0.1	7	60.18	0
TCGA-KC-A7FA-01A	19.65	0	63	Male	NO	T3a	N0	M0	YES	0	7	19.65	0
TCGA-KK-A6E0-01A	48.72	0	59	Male	YES	T3a	N0	M0	YES	0.3	9	30.91	1
TCGA-EJ-5498-01A	56.5	0	56	Male	NO	T2c	N0		YES	0.1	7	56.5	0
TCGA-HC-8260-01A	22.54	0	43	Male	NO	T2c	N0	M0	YES	0.01	7	22.54	0
TCGA-4L-AA1F-01A	11.5	0	64	Male	NO	T3b	N0	M1a	YES	3.5	8	11.5	0
TCGA-EJ-5517-01A	62.06	0	55	Male	NO	T2c	N0	M0	YES	0.1	6	62.06	0
TCGA-VP-A879-01A	23.92	1	70	Male	NO	T2b	N0	M0	YES	0.01	9	NA	0
TCGA-KC-A7F6-01A	8.64	0	63	Male	NO	T2c	N0	M0	YES	0	7	8.64	0
TCGA-YL-A8HJ-01A	52.92	0	58	Male	NO	T3b		M0	NO	0.03	9	52.92	0
TCGA-ZG-A8QW-01A	3.09	0	72	Male		T3b	N1	M0	YES	NA	9	3.09	0
TCGA-KK-A5A1-01A	81.11	1	72	Male	NO	T3b	N0	M0	YES	0.1	9	6.67	1
TCGA-HC-A6AL-01A	2.2	0	64	Male		T2c	N0	M0	YES	NA	7	2.2	0
TCGA-J9-A8CL-01A	13.3	0	66	Male	YES	T3b		M0	NO	12.01	9	4.34	1
TCGA-KK-A8IC-01A	67.38	0	54	Male	YES	T3b	N0	M0	YES	0.9	9	34.82	1
TCGA-EJ-7794-01A	42.9	0	67	Male	NO	T2c	N0	M0	YES	0.1	7	42.9	0
TCGA-KK-A6DY-01A	141.1	0	50	Male	NO	T2c	N0	M0	YES	0.1	7	141.1	0
TCGA-J4-A67Q-01A	32.03	0	77	Male	NO	T2c		M0	NO	0.1	6	32.03	0
TCGA-J4-A6G3-01A	27.89	0	57	Male	NO	T3b	N0	M0	YES	0.4	8	20.3	1
TCGA-EJ-A6RC-01A	28.68	0	64	Male	NO		N0	M0	YES	0.1	7	28.68	0
TCGA-G9-6366-01A	63.96	0	61	Male	NO	T3b			NO	0.1	7	63.96	0
TCGA-HC-A4ZV-01A	0.76	0	56	Male		T3b	N0		YES	NA	9	0.76	0
TCGA-G9-6494-01A	58.18	0	66	Male		T4	N0	M0	YES	1.13	7	58.18	0
TCGA-KK-A7AU-01A	58.31	0	63	Male	NO	T3b	N1	M0	YES	0	9	6.8	1
TCGA-CH-5748-01A	1.02	0	64	Male		T3a	N0		YES	NA	7	1.02	0
TCGA-YL-A8SA-01A	16.82	0	69	Male	NO	T3b	N0	M0	YES	0.06	8	16.82	0
TCGA-ZG-A9L5-01A	29.83	0	58	Male	NO	T4	N1	M0	YES	NA	9	29.83	0
TCGA-G9-6333-01A	80.98	0	66	Male	NO	T2c	N0	M0	YES	0.03	7	80.98	0
TCGA-G9-7519-01A	27.89	0	58	Male	NO	T2c		M0	NO	0.03	7	27.89	0
TCGA-KK-A8I8-01A	31.77	0	69	Male	NO	T3b	N0	M0	YES	0.1	9	31.77	0
TCGA-2A-A8VL-01A	20.4	0	51	Male	NO	T2b	N0	M0	YES	0.05	6	20.4	0
TCGA-FC-7708-01A	28.38	0	52	Male	NO	T3a	N0	M0	YES	NA	7	28.38	0
TCGA-V1-A8WW-01A	35.41	0	59	Male	NO	T3b	N1	M0	YES	0.015	9	35.41	0
TCGA-M7-A71Y-01A	16.2	0	55	Male	NO	T2c			NO	NA	7	16.2	0
TCGA-YL-A9WJ-01A	60.94	1	47	Male	YES	T3b	N1	M0	YES	3.1	8	48.49	1
TCGA-V1-A8X3-01A	6.64	0	51	Male	NO	T2c	N0	M0	YES	0.03	7	6.64	0
TCGA-ZG-A9LU-01A	19.02	0	67	Male	NO	T3a	N0	M0	YES	0.7	9	19.02	0
TCGA-XJ-A83F-01A	37.02	0	67	Male	NO	T3a	N0		YES	0.01	7	37.02	0
TCGA-VN-A88K-01A	25.49	0	58	Male	NO	T3a	N1	M0	YES	0	8	25.49	0
TCGA-HC-A9TE-01A	19.28	0	64	Male	NO	T3b	N0	M0	YES	0.064	9	7.1	1
TCGA-EJ-7115-01A	88.27	0	65	Male	NO	T3a	N0	M0	YES	0.1	7	88.27	0
TCGA-V1-A8MF-01A	47.6	0	65	Male	NO	T3a	N0	M0	YES	0.14	6	47.6	0
TCGA-XJ-A9DI-01A	48	0	62	Male	NO	T3b	N0	M0	YES	0.1	9	48	0
TCGA-V1-A9ZI-01A	53.88	0	68	Male	YES	T3b	N0	M0	YES	3.11	9	53.88	0
TCGA-XK-AAJA-01A	30.55	0	62	Male	NO	T3a	N0	M0	YES	0.09	7	30.55	0
TCGA-G9-A9S0-01A	25.99	1	53	Male	YES	T3b	N1	M0	YES	10.87	8	21.35	1
TCGA-ZG-A9L0-01A	11.66	0	71	Male		T3b	N1	M0	YES	NA	9	11.66	0
TCGA-EJ-7125-01A	93.63	0	44	Male	NO	T2c	N0	M0	YES	0.1	7	93.63	0
TCGA-EJ-8468-01A	77.1	0	63	Male	NO	T3a	N0		YES	0.1	8	77.1	0
TCGA-CH-5790-01A	32	0	64	Male	NO	T2c	N0	M0	YES	0.1	7	32	0
TCGA-M7-A71Z-01A	21.12	0	62	Male	NO	T3a	N0		YES	NA	7	21.12	0
TCGA-J9-A52C-01A	5.85	0	57	Male	NO	T3b			NO	0.03	9	5.85	0
TCGA-HC-7820-01A	24.54	0	72	Male		T2c			NO	NA	7	24.54	0
TCGA-XJ-A83G-01A	48	0	51	Male	NO	T3b	N0		YES	0.01	7	48	0
TCGA-G9-6496-01A	56.7	0	61	Male	NO	T2c	N0	M0	YES	0.03	7	56.7	0
TCGA-KK-A6E1-01A	72.21	0	57	Male	NO	T3b	N1	M0	YES	0.1	9	72.21	0
TCGA-ZG-A9N3-01A	11.47	0	73	Male	NO	T3b	N1	M0	YES	0.1	9	11.47	0
TCGA-VN-A88Q-01A	44.88	0	60	Male	NO	T2c	N0	M0	YES	0	8	44.88	0
TCGA-G9-7523-01A	28.15	0	44	Male	NO	T3a	N0	M0	YES	0.03	10	28.15	0
TCGA-KC-A4BL-01A	30.68	0	65	Male	YES	T2c	N0	M0	YES	3.15	7	6.34	1
TCGA-KK-A8IB-01A	2.73	0	65	Male		T3a	N0	M0	YES	NA	9	2.73	0
TCGA-HC-8258-01A	27.83	0	56	Male	NO	T2c	N0		YES	0.01	6	27.83	0
TCGA-EJ-5494-01A	48.52	0	50	Male	NO	T3a	N0	M0	YES	NA	7	48.52	0
TCGA-EJ-7331-01A	24.38	0	64	Male	YES	T2c	N0	M0	YES	0.8	7	24.38	0
TCGA-KC-A7F5-01A	2.99	0	54	Male	NO	T2c	N0	M0	YES	0	7	2.99	0
TCGA-M7-A720-01A	12.61	0	53	Male	NO	T2c			NO	NA	6	12.61	0
TCGA-J4-A67L-01A	25.3	0	54	Male	NO	T3a	N0	M0	YES	0.01	7	25.3	0
TCGA-V1-A8WL-01A	63.99	0	64	Male	NO	T3a	N0	M0	YES	0.015	7	63.99	0
TCGA-G9-6370-01A	37.98	0	52	Male	NO	T3b	N0	M0	YES	0.03	7	37.98	0
TCGA-CH-5789-01A	9.99	0	61	Male	NO	T3a	N0	M0		0.02	7	9.99	0
TCGA-KK-A8I7-01A	65.77	0	55	Male	NO	T3b	N0	M0	YES	0.1	9	57.69	1
TCGA-EJ-A8FS-01A	8.74	0	66	Male	YES	T3a	N0	M0	YES	0.3	7	7.1	1
TCGA-VP-A875-01A	75.85	0	67	Male	NO	T3a	N0	M0	YES	0.01	7	75.85	0
TCGA-CH-5743-01A	13.96	0	66	Male	NO	T2c	N0	M0	YES	0.1	7	13.96	1
TCGA-EJ-A65J-01A	14.82	0	62	Male	NO	T3a	N0	M0	YES	0.1	9	14.82	0
TCGA-XJ-A9DX-01A	31.96	0	51	Male	NO	T3b	N1	M1c	YES	0.05	9	31.96	0
TCGA-H9-A6BX-01A	30.91	0	60	Male	NO	T2c			NO	0.04	6	30.91	0
TCGA-J9-A8CP-01A	12.68	0	66	Male	NO	T3a		M0	NO	0.01	7	12.68	0
TCGA-HC-7212-01A	28.58	0	56	Male		T2a	N0	M0	YES	0.28	7	28.58	0
TCGA-M7-A721-01A	13.14	0	70	Male	NO	T2c		M0	NO	NA	7	13.14	0
TCGA-J4-A67M-01A	30.91	0	55	Male	NO	T3a	N0	M0	YES	0.1	7	30.91	0
TCGA-X4-A8KQ-01A	45.43	0	65	Male	NO	T3b	N0	M0	YES	0.25	9	45.43	0
TCGA-HC-A6AS-01A	1.45	0	70	Male		T2a	N0	M0	YES	NA	7	1.45	0
TCGA-2A-AAYO-01A	41.79	0	57	Male	NO	T2c		M0	NO	0.05	6	41.79	0
TCGA-CH-5744-01A	1.97	0	64	Male	NO	T2c	N0	M0	YES	9.63	7	1.97	0
TCGA-2A-A8W1-01A	3.68	0	54	Male	NO	T3a	N0	M0	YES	0.05	7	3.68	0
TCGA-EJ-5522-01A	68.3	0	51	Male	NO	T2c	N0	M0	YES	0.1	7	68.3	0
TCGA-TP-A8TV-01A	20.04	0	62	Male	NO	T2c	N0	M0	YES	0.019	7	20.04	0
TCGA-YL-A8HK-01A	48.98	0	59	Male	YES	T3b	N0	M0	YES	1	9	45.2	1
TCGA-ZG-A9L1-01A	42.77	0	66	Male	NO	T3b	N1	M0	YES	0.07	9	42.77	0
TCGA-ZG-A9NI-01A	4.34	0	73	Male	NO	T3b	N0	M0	YES	0.03	9	4.34	0
TCGA-V1-A9O9-01A	94.28	0	56	Male	YES	T3b	N0	M0	YES	5.04	8	94.28	0
TCGA-J9-A52D-01A	6.96	0	71	Male	NO	T3a		M0	NO	0.059	9	6.96	0
TCGA-KK-A8II-01A	113.9	1	61	Male	YES	T3a	N0	M0	YES	39.8	9	60.91	1
TCGA-HC-7081-01A	37.32	0	62	Male		T3b			NO	NA	9	37.32	0
TCGA-EJ-8469-01A	76.35	0	46	Male	YES	T3a	N0	M0	YES	3.1	9	63.24	1
TCGA-YL-A9WY-01A	36.07	0	57	Male	YES	T3b	N1	M0	YES	1.8	9	32.03	1
TCGA-EJ-5511-01A	48.49	0	55	Male	NO	T3a	N0	M0	YES	0.04	7	48.49	0
TCGA-XK-AAIV-01A	37.22	0	63	Male	NO	T3b	N1	M0	YES	0.32	10	37.22	0
TCGA-FC-A4JI-01A	28.81	0	70	Male		T3a		M0	NO	NA	8	28.81	0
TCGA-EJ-7784-01A	25.66	0	63	Male	NO	T2c	N0	M0	YES	0.1	7	25.66	0
TCGA-V1-A9OY-01A	35.05	0	57	Male	NO	T3a	N1	M0	YES	0.099	7	35.05	0
TCGA-CH-5766-01A	1.02	0	55	Male	NO	T3a	N1	M0	YES	13.9	7	1.02	0
TCGA-HC-7747-01A	24.57	0	52	Male	NO	T2c	N0	M0	YES	0.19	7	24.57	0
TCGA-YL-A8HL-01A	51.41	0	58	Male	NO	T3b	N1	M0	YES	0.03	9	51.41	0
TCGA-EJ-5521-01A	74.87	0	63	Male	NO	T3a	N0	M0	YES	0.1	7	74.87	0
TCGA-2A-AAYF-01A	44.81	0	57	Male	NO	T3a		M0	NO	0.05	7	44.81	0
TCGA-J9-A8CN-01A	40.64	0	53	Male	NO	T3a		M0	NO	0.03	6	40.64	0
TCGA-VN-A88R-01A	25.76	0	53	Male	NO	T2c	N0	M0	YES	0.15	8	16.82	1
TCGA-G9-6336-01A	67.94	0	57	Male	NO		N0	M0	YES	0.1	7	67.94	0
TCGA-G9-7510-01A	38.93	0	66	Male	NO	T3a	N0	M0	YES	0.03	8	38.93	0
TCGA-KK-A8IA-01A	63.44	0	69	Male	NO	T3b	N1	M0	YES	0.1	9	63.44	0
TCGA-HC-8213-01A	19.35	0	48	Male		T2c			NO	NA	6	19.35	0
TCGA-VP-A87J-01A	58.28	0	56	Male	NO	T3a	N1	M0	YES	0.13	7	58.28	0
TCGA-KK-A8I6-01A	21.94	0	58	Male	NO	T3a	N0	M0	YES	0.2	7	21.94	0
TCGA-YL-A9WX-01A	49.87	0	68	Male	YES	T3b	N1	M0	YES	0.76	9	49.47	1
TCGA-KC-A4BV-01A	43.63	0	66	Male	YES	T3a	N0	M0	YES	0.53	9	43.63	1
TCGA-EJ-8470-01A	38.07	0	58	Male		T2c	N0	M0	YES	NA	7	38.07	0
TCGA-J4-AATV-01A	18.17	0	71	Male	NO	T2c	N0	M0	YES	0	6	18.17	0
TCGA-TP-A8TT-01A	17.28	0	64	Male	NO	T3a	N0	M0	YES	0.024	7	17.28	0
TCGA-EJ-7321-01A	27.07	0	57	Male	NO	T3a	N0	M0	YES	0.1	6	27.07	0
TCGA-KK-A7B4-01A	32.42	0	64	Male	YES	T3b	N1	M0	YES	0.6	9	31.64	1
TCGA-EJ-7797-01A	32.29	0	53	Male	NO	T2c	N0	M0	YES	0.1	7	32.29	0
TCGA-CH-5791-01A	32.98	0	72	Male	NO	T3a	N0	M0	YES	0.18	7	32	1
TCGA-HC-7818-01A	30.81	0	66	Male		T2c	N0	M0	YES	0.01	7	30.81	0
TCGA-J9-A52B-01A	13.86	0	62	Male	NO	T3b	N0		YES	0.01	9	1.87	1
TCGA-CH-5768-01A	24.01	0	72	Male	NO	T3a	N0	M0	YES	0.1	6	24.01	0
TCGA-HC-7736-01A	36.24	0	59	Male		T2c	N0	M0	YES	0.02	7	36.24	0
TCGA-EJ-7786-01A	36.01	0	62	Male	NO	T2c	N0	M0	YES	0.1	7	36.01	0
TCGA-KK-A7B3-01A	29.53	0	62	Male	NO	T3b	N0	M0	YES	0.1	9	9.66	1
TCGA-FC-A6HD-01A	25.92	0	77	Male		T3a	N0	M0	YES	NA	7	25.92	0
TCGA-EJ-A7NK-01A	15.64	0	58	Male	NO	T3a	N0	M0	YES	0.1	7	15.64	0
TCGA-V1-A9ZG-01A	49.84	0	64	Male	NO	T2c	N0	M0	YES	0.015	9	49.84	0
TCGA-ZG-A9L2-01A	37.91	0	70	Male	YES	T3b	N0	M0	YES	0.01	9	5.91	1
TCGA-2A-A8VO-01A	55.88	0	57	Male	NO	T3a		M0	NO	0.05	6	55.88	0
TCGA-G9-7522-01A	35.41	0	49	Male	NO	T2c	N0	M0	YES	0.1	7	35.41	0
TCGA-EJ-7123-01A	84.49	0	59	Male	NO	T2c	N0	M0	YES	0.1	7	84.49	0
TCGA-XJ-A83H-01A	42.05	0	57	Male	NO	T2c		M0	NO	0.03	7	42.05	0
TCGA-HC-8257-01A	23.85	0	70	Male	NO	T3b	N1		YES	0.1	7	23.85	0
TCGA-KK-A8IJ-01A	51.22	0	59	Male	NO	T3b	N1	M0	YES	0.1	7	10.09	1
TCGA-EJ-AB20-01A	4.3	0	61	Male	NO	T2c	N0	M0	YES	0.1	6	4.3	0
TCGA-VP-A876-01A	109.49	0	46	Male	NO	T2c	N0		YES	0.1	8	109.49	0
TCGA-CH-5767-01A	15.05	0	66	Male	NO	T2c	N0	M0	YES	0.04	7	15.05	0
TCGA-EJ-5495-01A	57.82	0	68	Male	NO	T3b	N1	M0	YES	0.13	8	57.82	0
TCGA-XK-AAIW-01A	40.01	0	78	Male	NO	T3b	N0	M0	YES	0.09	9	14.03	1
TCGA-EJ-5510-01A	61.99	0	48	Male	NO	T2c	N0	M0	YES	0.1	7	61.99	0
TCGA-EJ-7785-01A	38.67	0	54	Male	NO	T3a	N0	M0	YES	0.1	7	38.67	0
TCGA-G9-6347-01A	68.63	0	59	Male	NO	T2c		M0	NO	0.03	6	68.63	0
TCGA-VN-A943-01A	16.29	0	71	Male	NO	T2c	N0	M0	YES	0.01	8	16.29	0
TCGA-HC-7819-01A	17.84	0	53	Male		T2c	N0	M0	YES	0.01	8	17.84	0
TCGA-HC-7748-01A	26.02	0	60	Male		T2a	N0		YES	0.1	6	26.02	0
TCGA-J4-A67N-01A	30.78	0	61	Male	YES	T3a	N0	M0	YES	0.7	7	14.52	1
TCGA-KC-A7F3-01A	21.85	0	67	Male	NO	T2c	N0	M0	YES	0	7	21.85	0
TCGA-WW-A8ZI-01A	14.75	0	70	Male	NO	T2c	N0	M0	YES	0	8	14.75	0
TCGA-HC-7213-01A	40.05	0	53	Male	YES	T3b	N0	M0	YES	4.09	9	5.58	1
TCGA-V1-A9ZR-01A	44.71	0	68	Male	YES	T4	N0	M0	YES	1.44	8	44.71	0
TCGA-M7-A722-01A	34.82	0	65	Male	YES	T3a	N0	M0	YES	NA	8	18.36	1
TCGA-XA-A8JR-01A	12.35	0	68	Male	NO	T2c	N0	M0	YES	0	7	12.35	0
TCGA-KK-A6E2-01A	165.05	0	54	Male	NO	T2c	N0	M0	YES	0.1	7	165.05	0
TCGA-CH-5745-01A	2.99	0	68	Male	NO	T3a	N0	M0	YES	4.3	7	2.99	0
TCGA-EJ-5532-01A	60.05	0	57	Male	NO	T3a	N0	M0	YES	0.1	7	60.05	0
TCGA-EJ-5509-01A	48.09	0	63	Male	NO	T2c	N0	M0	YES	0.1	7	48.09	0
TCGA-VP-A87K-01A	42.9	0	63	Male	YES	T3b	N0	M0	YES	0.3	8	22.9	1
TCGA-KK-A8I5-01A	101.71	0	55	Male	NO	T2b	N0	M0	YES	0.1	7	101.71	0
TCGA-YL-A8S9-01A	60.51	0	63	Male	NO	T3a	N0	M0	YES	0.03	9	33.05	1
TCGA-G9-6369-01A	39.91	0	55	Male	NO	T2c	N0	M0	YES	0.03	7	39.91	0
